# Supplementary material for: Computational Identification of Phospho-Tyrosine Sub-Networks Related to Acanthocyte Generation in Neuroacanthocytosis
Source: PLoS One. 2012 Feb 15;7(2):e31015. doi: 10.1371/journal.pone.0031015 (PMC3280254; doi:10.1371/journal.pone.0031015)
Supplement: Appendix S1 — Network of proteins connecting, by means of shortest paths, Xk to proteins whose phosphorylation in tyrosine was found altered in RBCs from McLeod patients. (TXT) [file pone.0031015.s010.txt]

RAB3D	pp	RIMS2
RAB3D	pp	AKT1
RAB3D	pp	RPH3AL
MAPK9	pp	PRKCA
MAPK9	pp	MAPK3
YWHAB	pp	RPS27A
YWHAB	pp	RPS6KA3
YWHAB	pp	CSNK2A1
YWHAB	pp	TSC2
YWHAB	pp	YWHAG
YWHAB	pp	AKT1
YWHAB	pp	MAPK14
YWHAB	pp	HAP1
YWHAB	pp	MAPK1
YWHAB	pp	PRKCA
YWHAB	pp	MAPK3
MYL2	pp	CDC42BPA
MYL2	pp	TTN
MYL2	pp	TNNT3
XK	pp	PRKACB
XK	pp	CSNK2A1
RAB1A	pp	RAC1
RAB1A	pp	RAB4A
RAB1A	pp	RAB6A
RAB1A	pp	GORASP1
ANXA1	pp	PRKG1
ANXA1	pp	ANXA4
ANXA1	pp	PLA2G4A
ANXA1	pp	YWHAZ
IKBKE	pp	RARA
IKBKE	pp	CSNK2A1
IKBKE	pp	RPS6KA3
IKBKE	pp	SET
IKBKE	pp	TFRC
IKBKE	pp	CALM3
IKBKE	pp	NFKBIA
IKBKE	pp	RAB5A
CDC2	pp	PRKAA1
CDC2	pp	PRKCQ
CDC2	pp	PRKCA
CDC2	pp	TTN
CDC2	pp	FYN
CDC2	pp	TSC2
CDC2	pp	RPS27A
CDC2	pp	TGFBR1
CDC2	pp	CSNK2A1
CDC2	pp	CDK2
CDC2	pp	LMNB1
CDC2	pp	VIM
CDC2	pp	CSNK2B
CDC2	pp	ABL2
CDC2	pp	ADCK1
CDC2	pp	BMPR1A
CDC2	pp	CBL
CDC2	pp	MAPK3
RARA	pp	PRKCA
RARA	pp	MAPK1
RARA	pp	MAPK14
RARA	pp	CDC2
RARA	pp	GSK3B
RPH3AL	pp	RAB27A
RPH3AL	pp	ZYX
RPH3AL	pp	RAB3A
YWHAG	pp	RPS27A
YWHAG	pp	PRKCQ
YWHAG	pp	YWHAH
YWHAG	pp	HAP1
YWHAG	pp	MARK1
YWHAG	pp	PRKCA
YWHAG	pp	VIM
YWHAG	pp	TSC2
YWHAG	pp	YWHAQ
ITGB2	pp	PRKCZ
ITGB2	pp	PTPRC
ITGB2	pp	AKT1
ITGB2	pp	SPN
ITGB2	pp	IKBKAP
STX1A	pp	CSNK2A1
STX1A	pp	YWHAH
STX1A	pp	YWHAZ
STX1A	pp	RAB27A
STX1A	pp	YWHAQ
STX1A	pp	VIM
PRKCQ	pp	ABL2
PRKCQ	pp	ADCK1
PRKCQ	pp	MAPK3
PRKCQ	pp	TGFBR1
PRKCQ	pp	TTN
PRKCQ	pp	RPS6KA3
PRKCQ	pp	PRKCZ
PRKCQ	pp	BMPR1A
PRKAA1	pp	BTF3L4
PRKAA1	pp	CDKN1A
PRKAA1	pp	BMPR1A
PRKAA1	pp	BTF3L3
PRKAA1	pp	RPS6KA3
PRKAA1	pp	CDC37
PRKAA1	pp	CDK2
PRKAA1	pp	IKBKE
PRKAA1	pp	MAPK3
PRKAA1	pp	PRKCA
PRKAA1	pp	PRKCQ
PRKAA1	pp	TGFBR1
PRKAA1	pp	PRKAA2
PRKAA1	pp	BTF3
CDK2	pp	CDC42BPA
CDK2	pp	PRKCQ
CDK2	pp	ADCK1
CDK2	pp	BMPR1A
CDK2	pp	GSK3B
CDK2	pp	IKBKE
CDK2	pp	MAPK3
CDK2	pp	PRKCA
CDK2	pp	RPS6KA3
CDK2	pp	TGFBR1
CDK2	pp	TTN
CDK2	pp	MAPK1
CDK2	pp	CDC37
CDK2	pp	TSC2
CDK2	pp	FYN
CASKIN1	pp	SH3GL3
CASKIN1	pp	CDK2
CASKIN1	pp	RPS6KA3
CASKIN1	pp	RARA
CASKIN1	pp	PRKCA
CASKIN1	pp	CDC2
CASKIN1	pp	GSK3B
LGALS3	pp	CSNK2A1
TBXA2R	pp	PRDX4
RAB6A	pp	HLA-B
RAB6A	pp	KIF1C
ANXA4	pp	PRKCQ
PRKAA2	pp	IKBKE
PRKAA2	pp	RPS6KA3
PRKAA2	pp	BTF3L4
PRKAA2	pp	BTF3L3
PRKAA2	pp	PRKCA
PRKG1	pp	CREB1
VCL	pp	VIM
VCL	pp	PRKCA
VCL	pp	ZYX
VCL	pp	YWHAZ
VCL	pp	MAPK1
ZHX1	pp	SAT1
ZHX1	pp	ZYX
ZHX1	pp	CDC2
ZHX1	pp	CSNK2A1
ZHX1	pp	GSK3B
ZHX1	pp	VIM
STX4	pp	RAB5A
STX4	pp	SNAP25
RAB5A	pp	RABGGTB
RAB5A	pp	TFRC
RAB5A	pp	RAB6A
MAPK3	pp	BMPR1A
MAPK3	pp	VCL
MAPK3	pp	WAS
MAPK3	pp	RAB4A
MAPK3	pp	GSK3B
MAPK3	pp	KLHL8
MAPK3	pp	PRKCZ
BMPR1A	pp	TGFBR1
BMPR1A	pp	GDF9
IKBKAP	pp	GSK3B
IKBKAP	pp	NFKBIA
PRKCA	pp	MAPK3
PRKCA	pp	SNAP25
PRKCA	pp	ITGB2
PRKCA	pp	ANXA1
PRKCA	pp	EWSR1
PRKCA	pp	RPS27A
PRKCA	pp	PRKCZ
PRKCA	pp	STX4
PRKCA	pp	XK
PRKCA	pp	TBXA2R
PRKCA	pp	PRKCQ
PRKCA	pp	DNM1
PRKCA	pp	ABL2
PRKCA	pp	BMPR1A
PRKCA	pp	FSCN1
PRKCA	pp	PRKG1
PRKCA	pp	CANX
PRKCA	pp	CDKN1A
PRKCA	pp	VIM
PRKCA	pp	SPN
PRKCA	pp	PTPRC
PRKCA	pp	VASP
PRKCA	pp	GSK3B
PRKCA	pp	POLB
PRKCZ	pp	GSK3B
PRKCZ	pp	CSNK2B
PRKCZ	pp	YWHAQ
PRKCZ	pp	YWHAB
PRKCZ	pp	MAPK1
PRKCZ	pp	FYN
PRKCZ	pp	YWHAG
PRKCZ	pp	YWHAZ
DUSP13	pp	TGFBR1
PSMA3	pp	RPS27A
PSMA3	pp	KLHL8
PRPH	pp	LMNB1
CSNK2A1	pp	PRKAA1
CSNK2A1	pp	RPS6KA3
CSNK2A1	pp	TTN
CSNK2A1	pp	CANX
CSNK2A1	pp	CDKN1A
CSNK2A1	pp	CALM3
CSNK2A1	pp	CDK2
CSNK2A1	pp	MAPK9
CSNK2A1	pp	ABL2
CSNK2A1	pp	ADCK1
CSNK2A1	pp	BMPR1A
CSNK2A1	pp	MAPK3
CSNK2A1	pp	PRKCA
CSNK2A1	pp	PRKCQ
CSNK2A1	pp	TGFBR1
CSNK2A1	pp	SET
CSNK2A1	pp	HMOX2
CSNK2A1	pp	GSK3B
CSNK2A1	pp	CALM1
CSNK2A1	pp	GORASP1
CSNK2A1	pp	ESR1
CSNK2A1	pp	AKT1
CSNK2A1	pp	NFKBIA
CSNK2A1	pp	PSMA3
CSNK2A1	pp	YWHAQ
CSNK2A1	pp	CSNK2B
CDC42BPA	pp	CSNK2A1
CDC42BPA	pp	GSK3B
CDC42BPA	pp	IKBKE
RPS27A	pp	TGFBR1
RPS27A	pp	ACVR1
TSC2	pp	AKT1
TSC2	pp	PRKCA
TSC2	pp	YWHAQ
TSC2	pp	MAPK3
TSC2	pp	ESR1
TSC2	pp	RPS6KA3
TSC2	pp	PRKAA1
TSC2	pp	YWHAH
TSC2	pp	RAB5A
TSC2	pp	GSK3B
TSC2	pp	YWHAZ
TSC2	pp	RPS27A
TGFBR1	pp	PRKCA
TGFBR1	pp	RPS6KA3
TGFBR1	pp	TTN
TGFBR1	pp	DAB2
TGFBR1	pp	ABL2
TGFBR1	pp	ADCK1
TGFBR1	pp	MAPK3
TGFBR1	pp	MAPK14
TGFBR1	pp	ACVR1
AKT1	pp	MAP4K2
AKT1	pp	CREB1
AKT1	pp	PRKCZ
AKT1	pp	MAPK3
AKT1	pp	RAC1
AKT1	pp	RPS27A
AKT1	pp	PRKCQ
AKT1	pp	MAPK14
AKT1	pp	YWHAZ
AKT1	pp	MAPK1
AKT1	pp	CDC37
AKT1	pp	WAS
AKT1	pp	PRKCA
INMT	pp	KLHL8
CREB1	pp	MAPK14
CREB1	pp	RAB1A
CREB1	pp	GSK3B
MCRS1	pp	CSNK2B
MCRS1	pp	TTN
MCRS1	pp	MAGEA11
MCRS1	pp	CSNK2A1
WAS	pp	CSNK2B
WAS	pp	VASP
WAS	pp	FYN
WAS	pp	CSNK2A1
WAS	pp	ZYX
WAS	pp	ABL2
WAS	pp	RAC1
YWHAH	pp	PRKCZ
YWHAH	pp	YWHAB
YWHAH	pp	YWHAZ
YWHAH	pp	PRKCA
YWHAH	pp	HAP1
YWHAH	pp	RPS6KA3
YWHAH	pp	ARAF
KLHL8	pp	COIL
GOLGA4	pp	RAB6A
GOLGA4	pp	PRKACB
RPS6KA3	pp	CSNK2B
RPS6KA3	pp	CREB1
RPS6KA3	pp	BMPR1A
RPS6KA3	pp	PRKCA
RPS6KA3	pp	ESR1
RPS6KA3	pp	MAPK3
RPS6KA3	pp	CDC2
RPS6KA3	pp	GSK3B
RBBP6	pp	NDUFB9
RBBP6	pp	CDC2
RBBP6	pp	GSK3B
RBBP6	pp	CDK2
DAB2	pp	UNC13B
DAB2	pp	GSK3B
DAB2	pp	PRKCA
DAB2	pp	CDK2
DAB2	pp	MAPK14
DAB2	pp	CDC2
WDR33	pp	TGFBR1
WDR33	pp	PRKACB
WDR33	pp	ZHX1
SH3GL3	pp	NDUFB9
SH3GL3	pp	RARA
SH3GL3	pp	VIM
SH3GL3	pp	WDR33
SH3GL3	pp	CBL
SFRS7	pp	MAPK14
SFRS7	pp	RBBP6
SFRS7	pp	PRKCA
SFRS7	pp	RPS6KA3
SFRS7	pp	CDK2
SFRS7	pp	AKT1
SFRS7	pp	GSK3B
SFRS7	pp	GTF2F1
SFRS7	pp	PRKG1
MARK1	pp	PRKAA1
MARK1	pp	MAPK3
MARK1	pp	ABL2
MARK1	pp	BMPR1A
MARK1	pp	TTN
MARK1	pp	PRKG1
MARK1	pp	RPS6KA3
MARK1	pp	CSNK2A1
MARK1	pp	CDK2
MARK1	pp	MAPK9
MARK1	pp	RARA
GTF2F1	pp	GSK3B
GTF2F1	pp	CDK2
GTF2F1	pp	FEZ1
GTF2F1	pp	PRKACB
GTF2F1	pp	MAPK14
NFKBIA	pp	RPS27A
NFKBIA	pp	CALM1
NFKBIA	pp	ANXA1
NFKBIA	pp	RPS6KA3
NFKBIA	pp	CALM3
TFRC	pp	HLA-B
TFRC	pp	VCL
TFRC	pp	PRKCA
RIMS2	pp	ABCA1
RIMS2	pp	RAB27A
RIMS2	pp	YWHAH
RIMS2	pp	RAB8A
RIMS2	pp	RPS6KA3
RIMS2	pp	RAB3A
RIMS2	pp	PRKG1
RIMS2	pp	RPH3AL
NDUFB9	pp	MAGEA11
NDUFB9	pp	PRDX4
NDUFB9	pp	BTF3L3
NDUFB9	pp	IKBKAP
NDUFB9	pp	BTF3L4
PLA2G4A	pp	PRKACB
PLA2G4A	pp	PRDX6
PLA2G4A	pp	GSK3B
PLA2G4A	pp	CDK2
PLA2G4A	pp	MAPK1
CANX	pp	TBXA2R
CANX	pp	MAPK14
CANX	pp	CDC2
CANX	pp	GSK3B
ESR1	pp	MAPK1
ESR1	pp	MAPK14
ESR1	pp	RARA
ESR1	pp	GSK3B
ESR1	pp	CDC2
ESR1	pp	MAPK3
ESR1	pp	PRKCA
ESR1	pp	CDK2
ESR1	pp	AKT1
ESR1	pp	BTF3
ESR1	pp	YWHAH
ESR1	pp	CALM1
FEZ1	pp	PRKCZ
FEZ1	pp	NDUFB9
GNAS	pp	PRKACB
GNAS	pp	PTGDR
CDKN1A	pp	RPS27A
CDKN1A	pp	SET
CDKN1A	pp	GSK3B
CDKN1A	pp	CDC2
CDKN1A	pp	CDK2
CDKN1A	pp	PSMA3
CDKN1A	pp	RAC1
CDKN1A	pp	RPS6KA3
CDKN1A	pp	AKT1
CDKN1A	pp	CSNK2B
CDKN1A	pp	RAB1A
ABL2	pp	ACVR1
ABL2	pp	BMPR1A
ABL2	pp	CDK2
ABL2	pp	MAPK1
ABL2	pp	MAPK14
ABL2	pp	MAPK3
ABL2	pp	PRKAA1
ABL2	pp	RPS6KA3
YWHAZ	pp	RPS6KA3
YWHAZ	pp	CBL
YWHAZ	pp	PRKCA
YWHAZ	pp	MAPK9
YWHAZ	pp	KIF1C
YWHAZ	pp	HAP1
YWHAZ	pp	TBXA2R
YWHAZ	pp	MARK1
YWHAZ	pp	TFRC
YWHAZ	pp	YWHAB
YWHAZ	pp	FSCN1
YWHAZ	pp	CDC2
YWHAZ	pp	YWHAG
YWHAZ	pp	SET
EWSR1	pp	KEL
EWSR1	pp	YWHAG
CDC37	pp	IKBKE
CDC37	pp	CSNK2A1
CDC37	pp	KLHL8
ADCK1	pp	FYN
ADCK1	pp	PRKCA
ADCK1	pp	ABL2
ADCK1	pp	BMPR1A
ADCK1	pp	MAPK3
ADCK1	pp	PRKAA1
ADCK1	pp	RPS6KA3
ADCK1	pp	TTN
ADCK1	pp	RAB1A
SAT1	pp	CSNK2A1
SAT1	pp	VASP
SAT1	pp	GDF9
LMNB1	pp	CDK2
LMNB1	pp	YWHAZ
LMNB1	pp	GSK3B
LMNB1	pp	PRKCA
LMNB1	pp	RARA
LMNB1	pp	PRKACB
LMNB1	pp	MAPK9
RABGGTB	pp	RAB6A
RABGGTB	pp	CHML
RABGGTB	pp	RAB3A
RABGGTB	pp	RAB1A
RABGGTB	pp	RAB27A
VIM	pp	ANXA1
VIM	pp	PRKACB
VIM	pp	PRKG1
VIM	pp	LMNB1
VIM	pp	YWHAZ
VIM	pp	PLA2G4A
VIM	pp	RPS6KA3
VIM	pp	CREB1
PRDX4	pp	CANX
MAP4K2	pp	ACVR1
MAP4K2	pp	TTN
MAP4K2	pp	GSK3B
MAP4K2	pp	MARK1
MAP4K2	pp	ABL2
MAP4K2	pp	ADCK1
MAP4K2	pp	BMPR1A
MAP4K2	pp	CDC2
MAP4K2	pp	CDK2
MAP4K2	pp	CSNK2A1
MAP4K2	pp	MAPK1
MAP4K2	pp	MAPK3
MAP4K2	pp	PRKAA1
MAP4K2	pp	PRKCA
MAP4K2	pp	PRKCQ
MAP4K2	pp	RAB8A
MAP4K2	pp	RPS6KA3
MAP4K2	pp	TGFBR1
BTF3	pp	HLA-B
BTF3	pp	PRKAA2
BTF3	pp	IKBKE
BTF3	pp	CSNK2B
BTF3	pp	NDUFB9
UNC13B	pp	SNAP25
UNC13B	pp	GSK3B
UNC13B	pp	CDC2
UNC13B	pp	MAPK14
UNC13B	pp	STX1A
UNC13B	pp	RPH3AL
SNAP25	pp	DNM1
SNAP25	pp	STX1A
FYN	pp	MAP4K2
FYN	pp	MAPK1
FYN	pp	PRKCA
FYN	pp	PTPRC
FYN	pp	PRKCQ
FYN	pp	ABL2
FYN	pp	RIMS2
FYN	pp	BMPR1A
FYN	pp	CSNK2A1
FYN	pp	TGFBR1
FYN	pp	MAPK3
FYN	pp	ITGB2
FYN	pp	MAPK14
FYN	pp	YWHAQ
FYN	pp	RPS6KA3
FYN	pp	TTN
FYN	pp	PRKAA1
FYN	pp	DAB2
FYN	pp	CBL
TNNT3	pp	HAP1
TNNT3	pp	PRKCA
VASP	pp	VCL
VASP	pp	VIM
VASP	pp	RPS6KA3
VASP	pp	PRKG1
HLA-B	pp	FSCN1
HLA-B	pp	LMNB1
HLA-B	pp	SET
HLA-B	pp	CALM1
PRKACB	pp	CDKN1A
PRKACB	pp	CREB1
CALM3	pp	AKT1
CALM3	pp	UNC13B
CALM3	pp	ESR1
CALM3	pp	RAB3B
CALM3	pp	RAB3A
CALM3	pp	RAC1
RAB8A	pp	RPH3AL
RAB8A	pp	RAB1A
RAB8A	pp	RAB6A
RAB8A	pp	RAB4A
SPN	pp	FYN
SPN	pp	IKBKAP
POLB	pp	HAP1
CRYBA2	pp	RPS6KA3
FSCN1	pp	GNAS
FSCN1	pp	RAB1A
SET	pp	RAC1
CBL	pp	RPS27A
CBL	pp	YWHAB
CBL	pp	PRKG1
CBL	pp	PRKCA
CBL	pp	YWHAG
NDUFS1	pp	HLA-B
MAPK14	pp	MAPK9
MAPK14	pp	ACVR1
MAPK14	pp	ADCK1
MAPK14	pp	BMPR1A
MAPK14	pp	CDC2
MAPK14	pp	CDK2
MAPK14	pp	GSK3B
MAPK14	pp	MAP4K2
MAPK14	pp	MARK1
MAPK14	pp	PLA2G4A
MAPK14	pp	PRKAA1
MAPK14	pp	PRKCA
MAPK14	pp	PRKCQ
MAPK14	pp	TTN
MAPK14	pp	MAPK3
MAPK14	pp	RPS6KA3
MAPK14	pp	CSNK2A1
MAPK14	pp	CSNK2B
RAB3B	pp	RPH3AL
RAB3B	pp	RIMS2
RAB3B	pp	RAB6A
RAB3B	pp	RAB4A
RAB3B	pp	ACVR1
RAB3B	pp	TGFBR1
C1GALT1C1	pp	LGALS3
ABCA1	pp	CSNK2B
ABCA1	pp	CSNK2A1
ABCA1	pp	RPS6KA3
ABCA1	pp	PRKG1
PRDX6	pp	RARA
GSK3B	pp	TTN
GSK3B	pp	ADCK1
GSK3B	pp	AKT1
GSK3B	pp	BMPR1A
GSK3B	pp	CDC2
GSK3B	pp	PRKAA2
GSK3B	pp	FYN
GSK3B	pp	MARK1
GSK3B	pp	PRKAA1
GSK3B	pp	PRKCQ
GSK3B	pp	TGFBR1
GSK3B	pp	EWSR1
GSK3B	pp	ABL2
GSK3B	pp	IKBKE
YWHAQ	pp	CBL
YWHAQ	pp	YWHAZ
YWHAQ	pp	CDC2
YWHAQ	pp	SFRS7
YWHAQ	pp	ESR1
YWHAQ	pp	HAP1
TTN	pp	ABL2
TTN	pp	BMPR1A
TTN	pp	MAPK3
TTN	pp	PRKAA1
TTN	pp	PRKCA
TTN	pp	RPS6KA3
KEL	pp	XK
HAP1	pp	HMOX2
HAP1	pp	VIM
HAP1	pp	NDUFB9
RAC1	pp	MAPK1
RAC1	pp	MAPK14
RAC1	pp	ARAF
RAC1	pp	MAPK3
RAC1	pp	PRKCA
RAC1	pp	CANX
RAC1	pp	PRKCZ
CALM1	pp	IKBKE
CALM1	pp	EWSR1
CALM1	pp	RAB3A
CALM1	pp	UNC13B
CALM1	pp	YWHAZ
CALM1	pp	TTN
CALM1	pp	RAB3B
GORASP1	pp	CDC2
RAB4A	pp	RAB5A
RAB4A	pp	STX4
RAB4A	pp	MAPK14
RAB4A	pp	RAB6A
RAB4A	pp	CDC2
RAB4A	pp	PRKCA
MAPK1	pp	BMPR1A
MAPK1	pp	IKBKE
MAPK1	pp	MARK1
MAPK1	pp	PRKAA1
MAPK1	pp	PRKCQ
MAPK1	pp	TGFBR1
MAPK1	pp	TTN
MAPK1	pp	PRKCA
MAPK1	pp	HLA-B
MAPK1	pp	CDKN1A
MAPK1	pp	MAPK9
MAPK1	pp	KLHL8
MAPK1	pp	TSC2
MAPK1	pp	PRKAA2
MAPK1	pp	GSK3B
MAPK1	pp	MAPK3
MAPK1	pp	MAPK14
MAPK1	pp	RPS6KA3
MAPK1	pp	CSNK2A1
MAPK1	pp	CDC2
MAPK1	pp	CREB1
MAPK1	pp	ACVR1
MAPK1	pp	ADCK1
RAB27A	pp	GDF9
CRYBB2	pp	CRYBA2
CRYBB2	pp	PRKCA
COIL	pp	CDK2
COIL	pp	GSK3B
COIL	pp	PRKCA
UBE2E1	pp	CBL
UBE2E1	pp	NDUFB9
CSNK2B	pp	MAPK1
CSNK2B	pp	TGFBR1
CSNK2B	pp	ACVR1
CSNK2B	pp	ARAF
CSNK2B	pp	CDK2
CSNK2B	pp	PRKAA1
CSNK2B	pp	PRKCA
CSNK2B	pp	GSK3B
CSNK2B	pp	ABL2
CSNK2B	pp	ADCK1
CSNK2B	pp	BMPR1A
CSNK2B	pp	FYN
CSNK2B	pp	MAP4K2
CSNK2B	pp	MAPK3
CSNK2B	pp	MARK1
CSNK2B	pp	PRKCQ
CSNK2B	pp	TTN
CSNK2B	pp	COIL
CSNK2B	pp	ESR1
ZYX	pp	GSK3B
ZYX	pp	VASP
ZYX	pp	CDC2
ZYX	pp	MAPK1
ZYX	pp	MAPK9
ACVR1	pp	BMPR1A
ACVR1	pp	CDC2
ACVR1	pp	CDK2
ACVR1	pp	ADCK1
ACVR1	pp	GSK3B
ACVR1	pp	MAPK3
ACVR1	pp	PRKAA1
ACVR1	pp	PRKCQ
ACVR1	pp	RPS6KA3
ACVR1	pp	DUSP13
ACVR1	pp	FYN
ACVR1	pp	PRKCA
ACVR1	pp	CSNK2A1
ACVR1	pp	TTN
CHML	pp	RAB5A
CHML	pp	RAB6A
CHML	pp	RAB1A
CHML	pp	RAB3A
ARAF	pp	FYN
ARAF	pp	PRKCQ
ARAF	pp	PRKCA
ARAF	pp	YWHAG
ARAF	pp	TTN
ARAF	pp	RABGGTB
ARAF	pp	ABL2
ARAF	pp	CDC2
ARAF	pp	ACVR1
ARAF	pp	GSK3B
ARAF	pp	ADCK1
ARAF	pp	MAPK14
ARAF	pp	TGFBR1
ARAF	pp	BMPR1A
ARAF	pp	CDK2
ARAF	pp	CSNK2A1
ARAF	pp	MAPK3
ARAF	pp	RPS6KA3
ARAF	pp	PRKAA1
ARAF	pp	MAP4K2
ARAF	pp	MAPK1
MAGEA11	pp	EWSR1
MAGEA11	pp	RPS27A
PTPRC	pp	MAPK3
PTPRC	pp	CBL
PTPRC	pp	IKBKAP
PTPRC	pp	WAS
PTPRC	pp	CSNK2A1
PTPRC	pp	SPN
KIF1C	pp	CSNK2A1
KIF1C	pp	YWHAB
KIF1C	pp	RPS6KA3
KIF1C	pp	YWHAG
GDF9	pp	NDUFB9
DNM1	pp	SH3GL3
DNM1	pp	CDK2
DNM1	pp	YWHAZ
DNM1	pp	CDC2
DNM1	pp	PRKG1
DNM1	pp	GSK3B
