# Supplementary material for: Computational Identification of Phospho-Tyrosine Sub-Networks Related to Acanthocyte Generation in Neuroacanthocytosis
Source: PLoS One. 2012 Feb 15;7(2):e31015. doi: 10.1371/journal.pone.0031015 (PMC3280254; doi:10.1371/journal.pone.0031015)
Supplement: Appendix S2 — List of all shortest paths connecting Xk to proteins whose phosphorylation in tyrosine was found altered in RBCs from McLeod patients. (TXT) [file pone.0031015.s011.txt]

XK CSNK2A1 ABCA1	ABCA1	3
XK CSNK2A1 ABL2	ABL2	3
XK PRKCA ABL2	ABL2	3
XK CSNK2A1 ACVR1	ACVR1	3
XK PRKCA ACVR1	ACVR1	3
XK CSNK2A1 ADCK1	ADCK1	3
XK PRKCA ADCK1	ADCK1	3
XK CSNK2A1 AKT1	AKT1	3
XK PRKCA AKT1	AKT1	3
XK PRKCA ANXA1	ANXA1	3
XK CSNK2A1 PRKCQ ANXA4	ANXA4	4
XK PRKCA PRKCQ ANXA4	ANXA4	4
XK PRKCA ANXA1 ANXA4	ANXA4	4
XK CSNK2A1 ARAF	ARAF	3
XK PRKCA ARAF	ARAF	3
XK CSNK2A1 BMPR1A	BMPR1A	3
XK PRKCA BMPR1A	BMPR1A	3
XK CSNK2A1 IKBKE BTF3	BTF3	4
XK CSNK2A1 ESR1 BTF3	BTF3	4
XK PRKCA ESR1 BTF3	BTF3	4
XK CSNK2A1 PRKAA1 BTF3	BTF3	4
XK PRKCA PRKAA1 BTF3	BTF3	4
XK CSNK2A1 CSNK2B BTF3	BTF3	4
XK PRKCA CSNK2B BTF3	BTF3	4
XK PRKCA PRKAA2 BTF3	BTF3	4
XK CSNK2A1 PRKAA1 BTF3L3	BTF3L3	4
XK PRKCA PRKAA1 BTF3L3	BTF3L3	4
XK PRKCA PRKAA2 BTF3L3	BTF3L3	4
XK CSNK2A1 PRKAA1 BTF3L4	BTF3L4	4
XK PRKCA PRKAA1 BTF3L4	BTF3L4	4
XK PRKCA PRKAA2 BTF3L4	BTF3L4	4
XK CSNK2A1 LGALS3 C1GALT1C1	C1GALT1C1	4
XK CSNK2A1 CALM1	CALM1	3
XK CSNK2A1 CALM3	CALM3	3
XK CSNK2A1 CANX	CANX	3
XK PRKCA CANX	CANX	3
XK PRKCA CASKIN1	CASKIN1	3
XK PRKCA CBL	CBL	3
XK CSNK2A1 CDC2	CDC2	3
XK PRKCA CDC2	CDC2	3
XK CSNK2A1 CDC37	CDC37	3
XK CSNK2A1 CDC42BPA	CDC42BPA	3
XK CSNK2A1 CDK2	CDK2	3
XK PRKCA CDK2	CDK2	3
XK CSNK2A1 CDKN1A	CDKN1A	3
XK PRKCA CDKN1A	CDKN1A	3
XK PRKACB CDKN1A	CDKN1A	3
XK CSNK2A1 ARAF RABGGTB CHML	CHML	5
XK PRKCA ARAF RABGGTB CHML	CHML	5
XK CSNK2A1 CALM3 RAB3A CHML	CHML	5
XK CSNK2A1 CALM1 RAB3A CHML	CHML	5
XK CSNK2A1 GORASP1 RAB1A CHML	CHML	5
XK CSNK2A1 CDKN1A RAB1A CHML	CHML	5
XK PRKCA CDKN1A RAB1A CHML	CHML	5
XK PRKACB CDKN1A RAB1A CHML	CHML	5
XK CSNK2A1 ADCK1 RAB1A CHML	CHML	5
XK PRKCA ADCK1 RAB1A CHML	CHML	5
XK PRKCA RAC1 RAB1A CHML	CHML	5
XK PRKCA FSCN1 RAB1A CHML	CHML	5
XK PRKCA RAB4A RAB1A CHML	CHML	5
XK PRKACB CREB1 RAB1A CHML	CHML	5
XK CSNK2A1 IKBKE RAB5A CHML	CHML	5
XK PRKCA TFRC RAB5A CHML	CHML	5
XK PRKCA TSC2 RAB5A CHML	CHML	5
XK PRKCA STX4 RAB5A CHML	CHML	5
XK PRKCA RAB4A RAB5A CHML	CHML	5
XK CSNK2A1 KIF1C RAB6A CHML	CHML	5
XK PRKCA RAB4A RAB6A CHML	CHML	5
XK PRKACB GOLGA4 RAB6A CHML	CHML	5
XK PRKCA COIL	COIL	3
XK PRKACB CREB1	CREB1	3
XK CSNK2A1 RPS6KA3 CRYBA2	CRYBA2	4
XK PRKCA RPS6KA3 CRYBA2	CRYBA2	4
XK PRKCA CRYBB2 CRYBA2	CRYBA2	4
XK PRKCA CRYBB2	CRYBB2	3
XK CSNK2A1	CSNK2A1	2
XK CSNK2A1 CSNK2B	CSNK2B	3
XK PRKCA CSNK2B	CSNK2B	3
XK PRKCA DAB2	DAB2	3
XK PRKCA DNM1	DNM1	3
XK CSNK2A1 TGFBR1 DUSP13	DUSP13	4
XK PRKCA TGFBR1 DUSP13	DUSP13	4
XK CSNK2A1 ACVR1 DUSP13	DUSP13	4
XK PRKCA ACVR1 DUSP13	DUSP13	4
XK CSNK2A1 ESR1	ESR1	3
XK PRKCA ESR1	ESR1	3
XK KEL EWSR1	EWSR1	3
XK PRKCA EWSR1	EWSR1	3
XK PRKCA PRKCZ FEZ1	FEZ1	4
XK PRKACB GTF2F1 FEZ1	FEZ1	4
XK PRKCA FSCN1	FSCN1	3
XK CSNK2A1 FYN	FYN	3
XK PRKCA FYN	FYN	3
XK CSNK2A1 BMPR1A GDF9	GDF9	4
XK PRKCA BMPR1A GDF9	GDF9	4
XK CSNK2A1 SAT1 GDF9	GDF9	4
XK PRKACB GNAS	GNAS	3
XK PRKACB GOLGA4	GOLGA4	3
XK CSNK2A1 GORASP1	GORASP1	3
XK CSNK2A1 GSK3B	GSK3B	3
XK PRKCA GSK3B	GSK3B	3
XK PRKACB GTF2F1	GTF2F1	3
XK CSNK2A1 YWHAQ HAP1	HAP1	4
XK CSNK2A1 HMOX2 HAP1	HAP1	4
XK CSNK2A1 YWHAB HAP1	HAP1	4
XK PRKCA YWHAB HAP1	HAP1	4
XK PRKCA YWHAG HAP1	HAP1	4
XK PRKCA YWHAH HAP1	HAP1	4
XK PRKCA POLB HAP1	HAP1	4
XK PRKCA TNNT3 HAP1	HAP1	4
XK PRKCA YWHAZ HAP1	HAP1	4
XK PRKCA VIM HAP1	HAP1	4
XK PRKACB VIM HAP1	HAP1	4
XK CSNK2A1 CALM1 HLA-B	HLA-B	4
XK CSNK2A1 MAPK1 HLA-B	HLA-B	4
XK PRKCA MAPK1 HLA-B	HLA-B	4
XK CSNK2A1 SET HLA-B	HLA-B	4
XK PRKCA TFRC HLA-B	HLA-B	4
XK PRKCA LMNB1 HLA-B	HLA-B	4
XK PRKACB LMNB1 HLA-B	HLA-B	4
XK PRKCA FSCN1 HLA-B	HLA-B	4
XK CSNK2A1 HMOX2	HMOX2	3
XK CSNK2A1 GSK3B IKBKAP	IKBKAP	4
XK PRKCA GSK3B IKBKAP	IKBKAP	4
XK CSNK2A1 NFKBIA IKBKAP	IKBKAP	4
XK CSNK2A1 PTPRC IKBKAP	IKBKAP	4
XK PRKCA PTPRC IKBKAP	IKBKAP	4
XK PRKCA SPN IKBKAP	IKBKAP	4
XK PRKCA ITGB2 IKBKAP	IKBKAP	4
XK CSNK2A1 IKBKE	IKBKE	3
XK CSNK2A1 MAPK1 KLHL8 INMT	INMT	5
XK PRKCA MAPK1 KLHL8 INMT	INMT	5
XK CSNK2A1 MAPK3 KLHL8 INMT	INMT	5
XK PRKCA MAPK3 KLHL8 INMT	INMT	5
XK CSNK2A1 PSMA3 KLHL8 INMT	INMT	5
XK CSNK2A1 CDC37 KLHL8 INMT	INMT	5
XK PRKCA COIL KLHL8 INMT	INMT	5
XK PRKCA ITGB2	ITGB2	3
XK KEL	KEL	2
XK CSNK2A1 KIF1C	KIF1C	3
XK CSNK2A1 MAPK1 KLHL8	KLHL8	4
XK PRKCA MAPK1 KLHL8	KLHL8	4
XK CSNK2A1 MAPK3 KLHL8	KLHL8	4
XK PRKCA MAPK3 KLHL8	KLHL8	4
XK CSNK2A1 PSMA3 KLHL8	KLHL8	4
XK CSNK2A1 CDC37 KLHL8	KLHL8	4
XK PRKCA COIL KLHL8	KLHL8	4
XK CSNK2A1 LGALS3	LGALS3	3
XK PRKCA LMNB1	LMNB1	3
XK PRKACB LMNB1	LMNB1	3
XK KEL EWSR1 MAGEA11	MAGEA11	4
XK PRKCA EWSR1 MAGEA11	MAGEA11	4
XK CSNK2A1 MCRS1 MAGEA11	MAGEA11	4
XK PRKCA RPS27A MAGEA11	MAGEA11	4
XK CSNK2A1 MAP4K2	MAP4K2	3
XK PRKCA MAP4K2	MAP4K2	3
XK CSNK2A1 MAPK1	MAPK1	3
XK PRKCA MAPK1	MAPK1	3
XK CSNK2A1 MAPK14	MAPK14	3
XK PRKCA MAPK14	MAPK14	3
XK CSNK2A1 MAPK3	MAPK3	3
XK PRKCA MAPK3	MAPK3	3
XK CSNK2A1 MAPK9	MAPK9	3
XK PRKCA MAPK9	MAPK9	3
XK CSNK2A1 MARK1	MARK1	3
XK CSNK2A1 MCRS1	MCRS1	3
XK CSNK2A1 TTN MYL2	MYL2	4
XK PRKCA TTN MYL2	MYL2	4
XK CSNK2A1 CDC42BPA MYL2	MYL2	4
XK PRKCA TNNT3 MYL2	MYL2	4
XK KEL EWSR1 MAGEA11 NDUFB9	NDUFB9	5
XK PRKCA EWSR1 MAGEA11 NDUFB9	NDUFB9	5
XK CSNK2A1 MCRS1 MAGEA11 NDUFB9	NDUFB9	5
XK PRKCA RPS27A MAGEA11 NDUFB9	NDUFB9	5
XK CSNK2A1 GSK3B IKBKAP NDUFB9	NDUFB9	5
XK PRKCA GSK3B IKBKAP NDUFB9	NDUFB9	5
XK CSNK2A1 NFKBIA IKBKAP NDUFB9	NDUFB9	5
XK CSNK2A1 PTPRC IKBKAP NDUFB9	NDUFB9	5
XK PRKCA PTPRC IKBKAP NDUFB9	NDUFB9	5
XK PRKCA SPN IKBKAP NDUFB9	NDUFB9	5
XK PRKCA ITGB2 IKBKAP NDUFB9	NDUFB9	5
XK CSNK2A1 GSK3B RBBP6 NDUFB9	NDUFB9	5
XK PRKCA GSK3B RBBP6 NDUFB9	NDUFB9	5
XK CSNK2A1 CDC2 RBBP6 NDUFB9	NDUFB9	5
XK PRKCA CDC2 RBBP6 NDUFB9	NDUFB9	5
XK CSNK2A1 CDK2 RBBP6 NDUFB9	NDUFB9	5
XK PRKCA CDK2 RBBP6 NDUFB9	NDUFB9	5
XK PRKCA SFRS7 RBBP6 NDUFB9	NDUFB9	5
XK CSNK2A1 YWHAQ HAP1 NDUFB9	NDUFB9	5
XK CSNK2A1 HMOX2 HAP1 NDUFB9	NDUFB9	5
XK CSNK2A1 YWHAB HAP1 NDUFB9	NDUFB9	5
XK PRKCA YWHAB HAP1 NDUFB9	NDUFB9	5
XK PRKCA YWHAG HAP1 NDUFB9	NDUFB9	5
XK PRKCA YWHAH HAP1 NDUFB9	NDUFB9	5
XK PRKCA POLB HAP1 NDUFB9	NDUFB9	5
XK PRKCA TNNT3 HAP1 NDUFB9	NDUFB9	5
XK PRKCA YWHAZ HAP1 NDUFB9	NDUFB9	5
XK PRKCA VIM HAP1 NDUFB9	NDUFB9	5
XK PRKACB VIM HAP1 NDUFB9	NDUFB9	5
XK CSNK2A1 BMPR1A GDF9 NDUFB9	NDUFB9	5
XK PRKCA BMPR1A GDF9 NDUFB9	NDUFB9	5
XK CSNK2A1 SAT1 GDF9 NDUFB9	NDUFB9	5
XK CSNK2A1 IKBKE BTF3 NDUFB9	NDUFB9	5
XK CSNK2A1 ESR1 BTF3 NDUFB9	NDUFB9	5
XK PRKCA ESR1 BTF3 NDUFB9	NDUFB9	5
XK CSNK2A1 PRKAA1 BTF3 NDUFB9	NDUFB9	5
XK PRKCA PRKAA1 BTF3 NDUFB9	NDUFB9	5
XK CSNK2A1 CSNK2B BTF3 NDUFB9	NDUFB9	5
XK PRKCA CSNK2B BTF3 NDUFB9	NDUFB9	5
XK PRKCA PRKAA2 BTF3 NDUFB9	NDUFB9	5
XK CSNK2A1 CANX PRDX4 NDUFB9	NDUFB9	5
XK PRKCA CANX PRDX4 NDUFB9	NDUFB9	5
XK PRKCA TBXA2R PRDX4 NDUFB9	NDUFB9	5
XK CSNK2A1 PRKAA1 BTF3L4 NDUFB9	NDUFB9	5
XK PRKCA PRKAA1 BTF3L4 NDUFB9	NDUFB9	5
XK PRKCA PRKAA2 BTF3L4 NDUFB9	NDUFB9	5
XK CSNK2A1 PRKAA1 BTF3L3 NDUFB9	NDUFB9	5
XK PRKCA PRKAA1 BTF3L3 NDUFB9	NDUFB9	5
XK PRKCA PRKAA2 BTF3L3 NDUFB9	NDUFB9	5
XK PRKCA CASKIN1 SH3GL3 NDUFB9	NDUFB9	5
XK PRKCA RARA SH3GL3 NDUFB9	NDUFB9	5
XK PRKCA DNM1 SH3GL3 NDUFB9	NDUFB9	5
XK PRKCA VIM SH3GL3 NDUFB9	NDUFB9	5
XK PRKACB VIM SH3GL3 NDUFB9	NDUFB9	5
XK PRKCA CBL SH3GL3 NDUFB9	NDUFB9	5
XK PRKACB WDR33 SH3GL3 NDUFB9	NDUFB9	5
XK PRKCA PRKCZ FEZ1 NDUFB9	NDUFB9	5
XK PRKACB GTF2F1 FEZ1 NDUFB9	NDUFB9	5
XK PRKCA CBL UBE2E1 NDUFB9	NDUFB9	5
XK CSNK2A1 CALM1 HLA-B NDUFS1	NDUFS1	5
XK CSNK2A1 MAPK1 HLA-B NDUFS1	NDUFS1	5
XK PRKCA MAPK1 HLA-B NDUFS1	NDUFS1	5
XK CSNK2A1 SET HLA-B NDUFS1	NDUFS1	5
XK PRKCA TFRC HLA-B NDUFS1	NDUFS1	5
XK PRKCA LMNB1 HLA-B NDUFS1	NDUFS1	5
XK PRKACB LMNB1 HLA-B NDUFS1	NDUFS1	5
XK PRKCA FSCN1 HLA-B NDUFS1	NDUFS1	5
XK CSNK2A1 NFKBIA	NFKBIA	3
XK PRKACB PLA2G4A	PLA2G4A	3
XK PRKCA POLB	POLB	3
XK CSNK2A1 CANX PRDX4	PRDX4	4
XK PRKCA CANX PRDX4	PRDX4	4
XK PRKCA TBXA2R PRDX4	PRDX4	4
XK PRKCA RARA PRDX6	PRDX6	4
XK PRKACB PLA2G4A PRDX6	PRDX6	4
XK CSNK2A1 PRKAA1	PRKAA1	3
XK PRKCA PRKAA1	PRKAA1	3
XK PRKCA PRKAA2	PRKAA2	3
XK PRKACB	PRKACB	2
XK PRKCA	PRKCA	2
XK CSNK2A1 PRKCQ	PRKCQ	3
XK PRKCA PRKCQ	PRKCQ	3
XK PRKCA PRKCZ	PRKCZ	3
XK PRKCA PRKG1	PRKG1	3
XK PRKCA LMNB1 PRPH	PRPH	4
XK PRKACB LMNB1 PRPH	PRPH	4
XK CSNK2A1 PSMA3	PSMA3	3
XK PRKACB GNAS PTGDR	PTGDR	4
XK CSNK2A1 PTPRC	PTPRC	3
XK PRKCA PTPRC	PTPRC	3
XK CSNK2A1 GORASP1 RAB1A	RAB1A	4
XK CSNK2A1 CDKN1A RAB1A	RAB1A	4
XK PRKCA CDKN1A RAB1A	RAB1A	4
XK PRKACB CDKN1A RAB1A	RAB1A	4
XK CSNK2A1 ADCK1 RAB1A	RAB1A	4
XK PRKCA ADCK1 RAB1A	RAB1A	4
XK PRKCA RAC1 RAB1A	RAB1A	4
XK PRKCA FSCN1 RAB1A	RAB1A	4
XK PRKCA RAB4A RAB1A	RAB1A	4
XK PRKACB CREB1 RAB1A	RAB1A	4
XK CSNK2A1 STX1A RAB27A	RAB27A	4
XK CSNK2A1 CALM3 RAB3A	RAB3A	4
XK CSNK2A1 CALM1 RAB3A	RAB3A	4
XK CSNK2A1 CALM3 RAB3B	RAB3B	4
XK CSNK2A1 CALM1 RAB3B	RAB3B	4
XK CSNK2A1 TGFBR1 RAB3B	RAB3B	4
XK PRKCA TGFBR1 RAB3B	RAB3B	4
XK CSNK2A1 ACVR1 RAB3B	RAB3B	4
XK PRKCA ACVR1 RAB3B	RAB3B	4
XK PRKCA RAB4A RAB3B	RAB3B	4
XK CSNK2A1 AKT1 RAB3D	RAB3D	4
XK PRKCA AKT1 RAB3D	RAB3D	4
XK PRKCA RAB4A	RAB4A	3
XK CSNK2A1 IKBKE RAB5A	RAB5A	4
XK PRKCA TFRC RAB5A	RAB5A	4
XK PRKCA TSC2 RAB5A	RAB5A	4
XK PRKCA STX4 RAB5A	RAB5A	4
XK PRKCA RAB4A RAB5A	RAB5A	4
XK CSNK2A1 KIF1C RAB6A	RAB6A	4
XK PRKCA RAB4A RAB6A	RAB6A	4
XK PRKACB GOLGA4 RAB6A	RAB6A	4
XK CSNK2A1 MAP4K2 RAB8A	RAB8A	4
XK PRKCA MAP4K2 RAB8A	RAB8A	4
XK PRKCA RAB4A RAB8A	RAB8A	4
XK CSNK2A1 ARAF RABGGTB	RABGGTB	4
XK PRKCA ARAF RABGGTB	RABGGTB	4
XK PRKCA RAC1	RAC1	3
XK PRKCA RARA	RARA	3
XK CSNK2A1 GSK3B RBBP6	RBBP6	4
XK PRKCA GSK3B RBBP6	RBBP6	4
XK CSNK2A1 CDC2 RBBP6	RBBP6	4
XK PRKCA CDC2 RBBP6	RBBP6	4
XK CSNK2A1 CDK2 RBBP6	RBBP6	4
XK PRKCA CDK2 RBBP6	RBBP6	4
XK PRKCA SFRS7 RBBP6	RBBP6	4
XK CSNK2A1 RPS6KA3 RIMS2	RIMS2	4
XK PRKCA RPS6KA3 RIMS2	RIMS2	4
XK CSNK2A1 FYN RIMS2	RIMS2	4
XK PRKCA FYN RIMS2	RIMS2	4
XK CSNK2A1 ABCA1 RIMS2	RIMS2	4
XK PRKCA PRKG1 RIMS2	RIMS2	4
XK PRKCA YWHAH RIMS2	RIMS2	4
XK CSNK2A1 RPS6KA3 RIMS2 RPH3AL	RPH3AL	5
XK PRKCA RPS6KA3 RIMS2 RPH3AL	RPH3AL	5
XK CSNK2A1 FYN RIMS2 RPH3AL	RPH3AL	5
XK PRKCA FYN RIMS2 RPH3AL	RPH3AL	5
XK CSNK2A1 ABCA1 RIMS2 RPH3AL	RPH3AL	5
XK PRKCA PRKG1 RIMS2 RPH3AL	RPH3AL	5
XK PRKCA YWHAH RIMS2 RPH3AL	RPH3AL	5
XK CSNK2A1 MAPK14 UNC13B RPH3AL	RPH3AL	5
XK PRKCA MAPK14 UNC13B RPH3AL	RPH3AL	5
XK CSNK2A1 GSK3B UNC13B RPH3AL	RPH3AL	5
XK PRKCA GSK3B UNC13B RPH3AL	RPH3AL	5
XK CSNK2A1 CALM3 UNC13B RPH3AL	RPH3AL	5
XK CSNK2A1 CALM1 UNC13B RPH3AL	RPH3AL	5
XK CSNK2A1 STX1A UNC13B RPH3AL	RPH3AL	5
XK CSNK2A1 CDC2 UNC13B RPH3AL	RPH3AL	5
XK PRKCA CDC2 UNC13B RPH3AL	RPH3AL	5
XK PRKCA DAB2 UNC13B RPH3AL	RPH3AL	5
XK PRKCA SNAP25 UNC13B RPH3AL	RPH3AL	5
XK CSNK2A1 GSK3B ZYX RPH3AL	RPH3AL	5
XK PRKCA GSK3B ZYX RPH3AL	RPH3AL	5
XK CSNK2A1 ZHX1 ZYX RPH3AL	RPH3AL	5
XK CSNK2A1 MAPK1 ZYX RPH3AL	RPH3AL	5
XK PRKCA MAPK1 ZYX RPH3AL	RPH3AL	5
XK CSNK2A1 MAPK9 ZYX RPH3AL	RPH3AL	5
XK PRKCA MAPK9 ZYX RPH3AL	RPH3AL	5
XK CSNK2A1 CDC2 ZYX RPH3AL	RPH3AL	5
XK PRKCA CDC2 ZYX RPH3AL	RPH3AL	5
XK CSNK2A1 WAS ZYX RPH3AL	RPH3AL	5
XK PRKCA VCL ZYX RPH3AL	RPH3AL	5
XK PRKCA VASP ZYX RPH3AL	RPH3AL	5
XK CSNK2A1 CALM3 RAB3A RPH3AL	RPH3AL	5
XK CSNK2A1 CALM1 RAB3A RPH3AL	RPH3AL	5
XK CSNK2A1 CALM3 RAB3B RPH3AL	RPH3AL	5
XK CSNK2A1 CALM1 RAB3B RPH3AL	RPH3AL	5
XK CSNK2A1 TGFBR1 RAB3B RPH3AL	RPH3AL	5
XK PRKCA TGFBR1 RAB3B RPH3AL	RPH3AL	5
XK CSNK2A1 ACVR1 RAB3B RPH3AL	RPH3AL	5
XK PRKCA ACVR1 RAB3B RPH3AL	RPH3AL	5
XK PRKCA RAB4A RAB3B RPH3AL	RPH3AL	5
XK CSNK2A1 MAP4K2 RAB8A RPH3AL	RPH3AL	5
XK PRKCA MAP4K2 RAB8A RPH3AL	RPH3AL	5
XK PRKCA RAB4A RAB8A RPH3AL	RPH3AL	5
XK CSNK2A1 AKT1 RAB3D RPH3AL	RPH3AL	5
XK PRKCA AKT1 RAB3D RPH3AL	RPH3AL	5
XK CSNK2A1 STX1A RAB27A RPH3AL	RPH3AL	5
XK PRKCA RPS27A	RPS27A	3
XK CSNK2A1 RPS6KA3	RPS6KA3	3
XK PRKCA RPS6KA3	RPS6KA3	3
XK CSNK2A1 SAT1	SAT1	3
XK CSNK2A1 SET	SET	3
XK PRKCA SFRS7	SFRS7	3
XK PRKCA CASKIN1 SH3GL3	SH3GL3	4
XK PRKCA RARA SH3GL3	SH3GL3	4
XK PRKCA DNM1 SH3GL3	SH3GL3	4
XK PRKCA VIM SH3GL3	SH3GL3	4
XK PRKACB VIM SH3GL3	SH3GL3	4
XK PRKCA CBL SH3GL3	SH3GL3	4
XK PRKACB WDR33 SH3GL3	SH3GL3	4
XK PRKCA SNAP25	SNAP25	3
XK PRKCA SPN	SPN	3
XK CSNK2A1 STX1A	STX1A	3
XK PRKCA STX4	STX4	3
XK PRKCA TBXA2R	TBXA2R	3
XK PRKCA TFRC	TFRC	3
XK CSNK2A1 TGFBR1	TGFBR1	3
XK PRKCA TGFBR1	TGFBR1	3
XK PRKCA TNNT3	TNNT3	3
XK PRKCA TSC2	TSC2	3
XK CSNK2A1 TTN	TTN	3
XK PRKCA TTN	TTN	3
XK PRKCA CBL UBE2E1	UBE2E1	4
XK CSNK2A1 MAPK14 UNC13B	UNC13B	4
XK PRKCA MAPK14 UNC13B	UNC13B	4
XK CSNK2A1 GSK3B UNC13B	UNC13B	4
XK PRKCA GSK3B UNC13B	UNC13B	4
XK CSNK2A1 CALM3 UNC13B	UNC13B	4
XK CSNK2A1 CALM1 UNC13B	UNC13B	4
XK CSNK2A1 STX1A UNC13B	UNC13B	4
XK CSNK2A1 CDC2 UNC13B	UNC13B	4
XK PRKCA CDC2 UNC13B	UNC13B	4
XK PRKCA DAB2 UNC13B	UNC13B	4
XK PRKCA SNAP25 UNC13B	UNC13B	4
XK PRKCA VASP	VASP	3
XK PRKCA VCL	VCL	3
XK PRKCA VIM	VIM	3
XK PRKACB VIM	VIM	3
XK CSNK2A1 WAS	WAS	3
XK PRKACB WDR33	WDR33	3
XK CSNK2A1 YWHAB	YWHAB	3
XK PRKCA YWHAB	YWHAB	3
XK PRKCA YWHAG	YWHAG	3
XK PRKCA YWHAH	YWHAH	3
XK CSNK2A1 YWHAQ	YWHAQ	3
XK PRKCA YWHAZ	YWHAZ	3
XK CSNK2A1 ZHX1	ZHX1	3
XK CSNK2A1 GSK3B ZYX	ZYX	4
XK PRKCA GSK3B ZYX	ZYX	4
XK CSNK2A1 ZHX1 ZYX	ZYX	4
XK CSNK2A1 MAPK1 ZYX	ZYX	4
XK PRKCA MAPK1 ZYX	ZYX	4
XK CSNK2A1 MAPK9 ZYX	ZYX	4
XK PRKCA MAPK9 ZYX	ZYX	4
XK CSNK2A1 CDC2 ZYX	ZYX	4
XK PRKCA CDC2 ZYX	ZYX	4
XK CSNK2A1 WAS ZYX	ZYX	4
XK PRKCA VCL ZYX	ZYX	4
XK PRKCA VASP ZYX	ZYX	4
