# Supplementary material for: Computational Identification of Phospho-Tyrosine Sub-Networks Related to Acanthocyte Generation in Neuroacanthocytosis
Source: PLoS One. 2012 Feb 15;7(2):e31015. doi: 10.1371/journal.pone.0031015 (PMC3280254; doi:10.1371/journal.pone.0031015)
Supplement: Appendix S3 — Network of proteins connecting, by means of shortest paths, chorein to proteins whose phosphorylation in tyrosine was found altered in RBCs from ChAc patients. (TXT) [file pone.0031015.s012.txt]

YWHAB	pp	HSPA1A
YWHAB	pp	MAPT
YWHAB	pp	NRAS
YWHAB	pp	RPS6KA3
YWHAB	pp	SNRNP200
YWHAB	pp	KRAS
YWHAB	pp	YWHAG
YWHAB	pp	EPB41L3
YWHAB	pp	ABL1
YWHAB	pp	MAPK14
YWHAB	pp	MAPK1
YWHAB	pp	PFTK1
YWHAB	pp	BCL2L1
YWHAB	pp	GRB2
YWHAB	pp	PPP3CC
TP53	pp	YWHAG
TP53	pp	CSNK1E
TP53	pp	KPNB1
TP53	pp	XPO1
TP53	pp	BTK
TP53	pp	TXN
TP53	pp	CDKN2A
TP53	pp	MAPK1
TP53	pp	CDK2
TP53	pp	BRCA1
APP	pp	CASP3
APP	pp	ABL1
APP	pp	GAPDH
APP	pp	MAPT
APP	pp	GSK3B
PSAP	pp	TMOD3
PSAP	pp	XPO1
PSAP	pp	KPNB1
PSAP	pp	ATP2A2
PSAP	pp	CDH1
PSAP	pp	CLTCL1
PSAP	pp	HCLS1
PSAP	pp	HSPA9
PSAP	pp	HSPB1
PSAP	pp	LIMA1
PSAP	pp	PCMT1
PSAP	pp	PRKDC
PSAP	pp	GHR
PSAP	pp	BRCA1
RIMS1	pp	PRKDC
RIMS1	pp	YWHAH
RIMS1	pp	CDK2
RIMS1	pp	MAPK14
RIMS1	pp	CSNK1E
RIMS1	pp	RAB37
RIMS1	pp	GSK3B
DHX9	pp	TUBA4A
DHX9	pp	CDC2
DHX9	pp	GRB2
DHX9	pp	SNRPD2
DHX9	pp	MAPK14
DHX9	pp	ACTB
DHX9	pp	HSPB1
DHX9	pp	MYH10
ITPR1	pp	TUBA4A
ITPR1	pp	ITPR3
ITPR1	pp	PRKDC
ITPR1	pp	RPS6KA3
EPB49	pp	SNRPD2
EPB49	pp	SPTB
EPB49	pp	RPS6KA3
EPB49	pp	CSNK1E
EPB49	pp	CDK2
EPB49	pp	MAPK14
EPB49	pp	GSK3B
EPB49	pp	MAPK1
CDC2	pp	HSPD1
CDC2	pp	TGFBR1
CDC2	pp	YWHAE
CDC2	pp	FYN
CDC2	pp	BAD
CDC2	pp	ACTB
CDC2	pp	ATP2A2
CDC2	pp	CAMKK2
CDC2	pp	CSNK1E
CDC2	pp	ATP5C1
CDC2	pp	FGFR1
CDC2	pp	HSPA9
CDC2	pp	HSPB1
CDC2	pp	LRRC59
CDC2	pp	PDPK1
CDC2	pp	PRKDC
CDC2	pp	S100A11
CDC2	pp	TEC
CDC2	pp	TTN
CDC2	pp	IGF1R
CDC2	pp	AURKB
CDC2	pp	BRCA1
CDC2	pp	TP53
CDC2	pp	ERBB2
CDC2	pp	CDK2
CDC2	pp	ITPR1
CDC2	pp	TXN
CDC2	pp	EGFR
CDC2	pp	BTK
CDC2	pp	CSNK1G1
PPP3CB	pp	SLC8A3
PPP3CB	pp	GRB2
GAPDH	pp	KPNB1
GAPDH	pp	HSPB1
GAPDH	pp	CD4
GAPDH	pp	DYNLL1
GAPDH	pp	MYH9
GAPDH	pp	XPO1
GAPDH	pp	MAPK1
GAPDH	pp	CAMK1
GAPDH	pp	TXN
GAPDH	pp	HSPD1
GAPDH	pp	ACTB
ACTB	pp	EPB41
ACTB	pp	NFASC
ACTB	pp	RDX
ACTB	pp	AURKB
ACTB	pp	BTK
ACTB	pp	DYNLL1
ACTB	pp	HSPD1
ACTB	pp	PDPK1
ACTB	pp	RPS6KA3
ACTB	pp	TUBA4A
ACTB	pp	ABL1
ACTB	pp	RAC1
ACTB	pp	EPB49
ACTB	pp	HSPB1
ACTB	pp	APP
ACTB	pp	EPB41L3
YWHAG	pp	HSPA9
YWHAG	pp	YWHAH
YWHAG	pp	SPTBN1
YWHAG	pp	HSPD1
YWHAG	pp	TUBA4A
YWHAG	pp	BAD
YWHAG	pp	IGF1R
YWHAG	pp	YWHAQ
YWHAG	pp	LIMA1
YWHAG	pp	EPB41
CDK2	pp	CSNK1E
CDK2	pp	RB1
CDK2	pp	ACTB
CDK2	pp	ATR
CDK2	pp	BTK
CDK2	pp	FGFR1
CDK2	pp	GSK3B
CDK2	pp	PDPK1
CDK2	pp	PRKCB
CDK2	pp	RPS6KA3
CDK2	pp	TEC
CDK2	pp	TGFBR1
CDK2	pp	TTN
CDK2	pp	MAPK1
CDK2	pp	CDKN2A
CDK2	pp	PEBP1
CDK2	pp	EPB41
CDK2	pp	FYN
CDK2	pp	ATP5C1
CDK2	pp	CSNK1G1
CDK2	pp	IGF1R
CDK2	pp	AURKB
LRRC59	pp	ATP2A2
LRRC59	pp	ERBB2
LRRC59	pp	HSPA9
LRRC59	pp	HSPB1
LRRC59	pp	HSPD1
LRRC59	pp	S100A11
LRRC59	pp	YWHAE
LRRC59	pp	TXN
EPB41	pp	ERBB2
EPB41	pp	TXN
EPB41	pp	MYH9
EPB41	pp	GRIA1
EPB41	pp	SNRNP200
EPB41	pp	SETD4
EPB41	pp	PEBP1
EPB41	pp	DYNLL1
EPB41	pp	PCMT1
EPB41	pp	LRRC59
EPB41	pp	EPB41L3
EPB41	pp	TPM2
EPB41	pp	RPS3A
EPB41	pp	CD44
EPB41	pp	TUFM
EPB41	pp	APP
EPB41	pp	MYH10
EPB41	pp	ACTA1
EPB41	pp	PSMB5
EPB41	pp	ACP1
EPB41	pp	PRKCB
EPB41	pp	SPTB
EPB41	pp	CBR1
EPB41	pp	DHX9
EPB41	pp	YWHAB
EPB41	pp	S100A11
EPB41	pp	DRD3
EPB41	pp	ECHS1
EPB41	pp	CDKN2A
EPB41	pp	SNX3
EPB41	pp	DCTN1
EPB41	pp	YWHAQ
GHR	pp	IGF1R
GHR	pp	NCK1
GHR	pp	GRB2
SPTB	pp	ANK2
SPTB	pp	SPTBN1
SPTB	pp	NCAM1
SPTB	pp	ANK1
FGFR1	pp	RPS6KA3
FGFR1	pp	PIK3R1
FGFR1	pp	SMAD3
FGFR1	pp	GRB2
FGFR1	pp	IGF1R
FGFR1	pp	NCAM1
FGFR1	pp	AURKB
FGFR1	pp	BTK
FGFR1	pp	ACTB
FGFR1	pp	CDH1
FGFR1	pp	PDPK1
FGFR1	pp	CAMKK2
PIK3R1	pp	SYN1
PIK3R1	pp	VPS13A
PIK3R1	pp	BRCA1
PIK3R1	pp	RAC1
PIK3R1	pp	YWHAG
PIK3R1	pp	ABL1
PIK3R1	pp	PSMB5
PIK3R1	pp	CD4
PIK3R1	pp	GHR
PIK3R1	pp	ERBB2
PIK3R1	pp	TEC
PIK3R1	pp	PDPK1
PIK3R1	pp	PEBP1
NCK1	pp	ABL1
NCK1	pp	FYN
NCK1	pp	BRCA1
NCK1	pp	ANK2
NCK1	pp	RIMS1
NCK1	pp	RIMS2
NCK1	pp	VPS13A
NCK1	pp	RAC1
NCK1	pp	DRD3
NCK1	pp	MAPK1
RB1	pp	GSK3B
RB1	pp	PIK3R1
RB1	pp	PRKCB
RB1	pp	TP53
RB1	pp	CDC2
RB1	pp	PFTK1
RB1	pp	MAPK1
DYNLL1	pp	EGFR
DYNLL1	pp	CBR1
DYNLL1	pp	SPTAN1
DYNLL1	pp	DHX9
DYNLL1	pp	TUFM
DYNLL1	pp	HSPB1
DYNLL1	pp	LIMA1
DYNLL1	pp	SNRPD2
DYNLL1	pp	TPM1
DYNLL1	pp	TUBA4A
DYNLL1	pp	BCL2L1
DYNLL1	pp	RAC1
DYNLL1	pp	ITPR3
DYNLL1	pp	MYH10
DYNLL1	pp	NONO
DYNLL1	pp	PRKDC
DYNLL1	pp	HSPD1
DYNLL1	pp	MYH9
DYNLL1	pp	PCMT1
DYNLL1	pp	GRB2
DYNLL1	pp	SRP9
CDH1	pp	ERBB2
CDH1	pp	CASP3
CDH1	pp	PCMT1
CDH1	pp	XPO1
CDH1	pp	EGFR
CDH1	pp	EGF
CDH1	pp	RAC1
CDH1	pp	SMAD3
CDH1	pp	KPNB1
CDH1	pp	TMOD3
CDH1	pp	LIMA1
XPO1	pp	MYH9
XPO1	pp	HSPA1A
XPO1	pp	HSPD1
XPO1	pp	LIMA1
XPO1	pp	RPS6KA3
EGFR	pp	YWHAE
EGFR	pp	NCAM1
EGFR	pp	IGF1R
EGFR	pp	TUBA4A
EGFR	pp	ATR
EGFR	pp	EPB41
EGFR	pp	NCK1
EGFR	pp	RAC1
EGFR	pp	AURKB
EGFR	pp	DHX9
EGFR	pp	HSPA9
EGFR	pp	LIMA1
EGFR	pp	LRRC59
EGFR	pp	MYH10
EGFR	pp	SPTAN1
EGFR	pp	SRP9
EGFR	pp	TUFM
EGFR	pp	ATP5C1
EGFR	pp	GAPDH
EGFR	pp	RB1
EGFR	pp	CDK2
EGFR	pp	CLTCL1
EGFR	pp	FGFR1
EGFR	pp	PIK3R1
EGFR	pp	PTPRC
EGFR	pp	ERBB2
EGFR	pp	GRB2
EGFR	pp	MAPK14
EGFR	pp	ACTC1
EGFR	pp	PCMT1
PFTK1	pp	TGFBR1
PFTK1	pp	YWHAQ
PFTK1	pp	YWHAH
PFTK1	pp	ACVR1
PPP3CC	pp	TGFBR1
TGFBR1	pp	CD44
TGFBR1	pp	BTK
TGFBR1	pp	CAMKK2
TGFBR1	pp	FGFR1
TGFBR1	pp	PDPK1
TGFBR1	pp	TEC
TGFBR1	pp	TTN
TGFBR1	pp	MAPK14
TGFBR1	pp	PIK3R1
TGFBR1	pp	AURKB
TGFBR1	pp	ACTB
TGFBR1	pp	PRKCB
TGFBR1	pp	RPS6KA3
TGFBR1	pp	ACVR1
CLTCL1	pp	GAPDH
CLTCL1	pp	LIMA1
CLTCL1	pp	PCMT1
CLTCL1	pp	TMOD3
CLTCL1	pp	XPO1
CLTCL1	pp	CDH1
CLTCL1	pp	KPNB1
CREB1	pp	TP53
CREB1	pp	GSK3B
CREB1	pp	MAPK14
CREB1	pp	SMAD3
CREB1	pp	TXN
CREB1	pp	ABL1
SYN1	pp	CDC2
SYN1	pp	ACTB
SYN1	pp	RPS6KA3
SYN1	pp	PRKDC
SYN1	pp	CDK2
SYN1	pp	GSK3B
YWHAH	pp	BAD
YWHAH	pp	YWHAB
YWHAH	pp	CAMKK2
YWHAH	pp	RPS6KA3
YWHAH	pp	YWHAE
CBR1	pp	SPTAN1
CBR1	pp	PCMT1
CBR1	pp	SRP9
CBR1	pp	ACTC1
CBR1	pp	DHX9
CBR1	pp	EGFR
CBR1	pp	GRB2
CBR1	pp	HSPB1
CBR1	pp	LIMA1
CBR1	pp	MYH10
CBR1	pp	TUBA4A
CBR1	pp	TUFM
RPS6KA3	pp	ATR
RPS6KA3	pp	CREB1
RPS6KA3	pp	CSNK1G1
RPS6KA3	pp	IGF1R
RPS6KA3	pp	CSNK1E
RPS6KA3	pp	MAPT
RPS6KA3	pp	BAD
RPS6KA3	pp	BTK
RPS6KA3	pp	CDC2
RPS6KA3	pp	GSK3B
CASP3	pp	BAD
CASP3	pp	SPTBN1
CASP3	pp	BCL2L1
CASP3	pp	BRCA1
CASP3	pp	CDC2
CASP3	pp	PIP4K2A
CASP3	pp	PRKDC
CASP3	pp	RB1
CASP3	pp	FYN
CASP3	pp	YWHAE
CASP3	pp	HCLS1
CASP3	pp	CDK2
KRAS	pp	CALM1
KRAS	pp	EPB42
KRAS	pp	NRAS
MYH9	pp	CBR1
MYH9	pp	ACTB
MYH9	pp	ACTC1
MYH9	pp	EGFR
MYH9	pp	HSPD1
MYH9	pp	ITPR3
MYH9	pp	LIMA1
MYH9	pp	SNRPD2
MYH9	pp	DHX9
MYH9	pp	HSPB1
MYH9	pp	NONO
MYH9	pp	PCMT1
MYH9	pp	PRKDC
MYH9	pp	SPTAN1
MYH9	pp	SRP9
MYH9	pp	TPM1
MYH9	pp	TUBA4A
MYH9	pp	APP
MYH9	pp	GRB2
MYH9	pp	TTN
HSPA9	pp	ERBB2
HSPA9	pp	HCLS1
HSPA9	pp	HSPB1
HSPA9	pp	HSPD1
HSPA9	pp	PRKDC
HSPA9	pp	TMOD3
HSPA9	pp	ATP2A2
HSPA9	pp	CDH1
HSPA9	pp	CLTCL1
HSPA9	pp	LIMA1
HSPA9	pp	PCMT1
HSPA9	pp	S100A11
HSPA9	pp	XPO1
HSPA9	pp	TP53
ATR	pp	RB1
ATR	pp	BRCA1
ATR	pp	PLK3
ATR	pp	TP53
ATR	pp	CDC2
ATR	pp	CSNK1G1
ATR	pp	GSK3B
ATR	pp	IGF1R
ATR	pp	ABL1
ATR	pp	CREB1
ATR	pp	CDKN2A
RIMS2	pp	RAB3C
RIMS2	pp	YWHAH
RIMS2	pp	RPS6KA3
BCL2L1	pp	BAD
BCL2L1	pp	BTK
BCL2L1	pp	PPP3CC
BCL2L1	pp	TP53
HSPA1A	pp	CLTCL1
HSPA1A	pp	LIMA1
HSPA1A	pp	PSAP
HSPA1A	pp	ATP2A2
HSPA1A	pp	CDC2
HSPA1A	pp	CDH1
HSPA1A	pp	EGFR
HSPA1A	pp	ERBB2
HSPA1A	pp	GAPDH
HSPA1A	pp	GRB2
HSPA1A	pp	HCLS1
HSPA1A	pp	HSPA9
HSPA1A	pp	HSPB1
HSPA1A	pp	HSPD1
HSPA1A	pp	LRRC59
HSPA1A	pp	MYH9
HSPA1A	pp	PCMT1
HSPA1A	pp	PRKDC
HSPA1A	pp	PSMB5
HSPA1A	pp	RPS3A
HSPA1A	pp	S100A11
HSPA1A	pp	SPTAN1
HSPA1A	pp	TMOD3
HSPA1A	pp	TXN
HSPA1A	pp	YWHAE
HSPA1A	pp	YWHAQ
HSPA1A	pp	TP53
HSPA1A	pp	YWHAG
SMAD3	pp	APP
SMAD3	pp	EPB41
SMAD3	pp	KPNB1
SMAD3	pp	TGFBR1
SMAD3	pp	TP53
SMAD3	pp	MAPK14
SMAD3	pp	ACTB
SMAD3	pp	CDK2
RDX	pp	SPTB
RDX	pp	SPTBN1
RDX	pp	SPTAN1
SPTAN1	pp	DHX9
SPTAN1	pp	HSPB1
SPTAN1	pp	RPS3A
SPTAN1	pp	ACP1
SPTAN1	pp	EPB41
SPTAN1	pp	PSMB5
SPTAN1	pp	ACTC1
SPTAN1	pp	ANK2
SPTAN1	pp	MYH10
SPTAN1	pp	GRB2
SPTAN1	pp	PCMT1
SPTAN1	pp	SRP9
SPTAN1	pp	GAPDH
SPTAN1	pp	TUBA4A
SPTAN1	pp	TUFM
SPTAN1	pp	XPO1
SPTAN1	pp	EPB42
SPTAN1	pp	SYN1
SPTAN1	pp	ACTA1
SPTAN1	pp	PRKDC
SPTAN1	pp	APP
SPTAN1	pp	ANK1
SPTAN1	pp	CASP3
SPTAN1	pp	SPTB
SPTAN1	pp	ACTB
HSPB1	pp	CASP3
HSPB1	pp	CDH1
HSPB1	pp	HCLS1
HSPB1	pp	LIMA1
HSPB1	pp	XPO1
HSPB1	pp	GRB2
HSPB1	pp	EGFR
HSPB1	pp	TMOD3
HSPB1	pp	ACTC1
HSPB1	pp	RPS6KA3
HSPB1	pp	CLTCL1
HSPB1	pp	TP53
ATP5C1	pp	CAMKK2
ATP5C1	pp	CSNK1E
ATP5C1	pp	ACTB
ATP5C1	pp	AURKB
ATP5C1	pp	BTK
ATP5C1	pp	FGFR1
ATP5C1	pp	PDPK1
ATP5C1	pp	PRKCB
ATP5C1	pp	RPS6KA3
ATP5C1	pp	TEC
ATP5C1	pp	TTN
ATP5C1	pp	TGFBR1
ATP5C1	pp	FYN
YWHAE	pp	ERBB2
YWHAE	pp	HSPA9
YWHAE	pp	HSPB1
YWHAE	pp	HSPD1
YWHAE	pp	S100A11
YWHAE	pp	PFTK1
YWHAE	pp	IGF1R
YWHAE	pp	YWHAG
YWHAE	pp	ABL1
YWHAE	pp	TXN
YWHAE	pp	YWHAB
YWHAE	pp	ATP2A2
ANK1	pp	GSK3B
ANK1	pp	EPB42
ANK1	pp	CDK2
ANK1	pp	ITPR1
ANK1	pp	FGFR1
ANK1	pp	MAPK14
ANK1	pp	TTN
ANK1	pp	CDC2
GRB2	pp	SYN1
GRB2	pp	RAC1
GRB2	pp	APP
GRB2	pp	ATP2A2
GRB2	pp	CDC2
GRB2	pp	CLTCL1
GRB2	pp	DCTN1
GRB2	pp	GAPDH
GRB2	pp	HSPA9
GRB2	pp	LRRC59
GRB2	pp	PIK3R1
GRB2	pp	PTPRC
GRB2	pp	S100A11
GRB2	pp	TUBA4A
GRB2	pp	TXN
GRB2	pp	YWHAE
GRB2	pp	ANK2
GRB2	pp	RIMS2
GRB2	pp	SMAD3
GRB2	pp	RIMS1
GRB2	pp	VPS13A
GRB2	pp	BAD
GRB2	pp	BTK
GRB2	pp	NRAS
GRB2	pp	ACTA1
GRB2	pp	MAPK14
GRB2	pp	IGF1R
GRB2	pp	KRAS
GRB2	pp	NCK1
GRB2	pp	PDPK1
CDKN2A	pp	RB1
CDKN2A	pp	MAPK1
PEBP1	pp	PRKCB
PEBP1	pp	MAPK1
S100A11	pp	HSPB1
S100A11	pp	HSPD1
S100A11	pp	ACTB
S100A11	pp	EGFR
BAD	pp	YWHAB
BAD	pp	YWHAE
BAD	pp	PPP3CC
ECHS1	pp	GRB2
CSNK1G1	pp	ANK1
CSNK1G1	pp	MAPT
CSNK1G1	pp	BTK
ACP1	pp	FYN
PCMT1	pp	TUFM
PCMT1	pp	GRB2
PCMT1	pp	ACTC1
PCMT1	pp	HCLS1
PCMT1	pp	HSPB1
PCMT1	pp	LIMA1
PCMT1	pp	MYH10
PCMT1	pp	SRP9
PCMT1	pp	TMOD3
PCMT1	pp	TUBA4A
PCMT1	pp	XPO1
PCMT1	pp	DHX9
ARF6	pp	CDKN2A
ARF6	pp	NCK1
ARF6	pp	DCTN1
ARF6	pp	EPB41
ARF6	pp	RAC1
ARF6	pp	DHX9
ARF6	pp	EPB41L3
AURKB	pp	GSK3B
AURKB	pp	IGF1R
AURKB	pp	TEC
AURKB	pp	ABL1
AURKB	pp	ATR
AURKB	pp	CSNK1G1
AURKB	pp	RPS6KA3
AURKB	pp	BTK
AURKB	pp	PDPK1
EGF	pp	EGFR
EGF	pp	GRB2
EGF	pp	NCK1
EGF	pp	PSAP
EGF	pp	MAPK1
EGF	pp	ERBB2
EGF	pp	RPS6KA3
FYN	pp	PTPRC
FYN	pp	MAPK1
FYN	pp	PDPK1
FYN	pp	FGFR1
FYN	pp	CAMKK2
FYN	pp	TGFBR1
FYN	pp	ATR
FYN	pp	AURKB
FYN	pp	CSNK1G1
FYN	pp	RIMS2
FYN	pp	YWHAQ
FYN	pp	RDX
FYN	pp	GRIA1
FYN	pp	ACTB
FYN	pp	MAPK14
FYN	pp	PRKCB
FYN	pp	RPS6KA3
FYN	pp	TTN
FYN	pp	ITPR1
FYN	pp	TEC
FYN	pp	PIK3R1
FYN	pp	GRB2
FYN	pp	NCAM1
FYN	pp	CDH1
FYN	pp	EPB41L3
FYN	pp	VPS13A
FYN	pp	RIMS1
KPNB1	pp	HSPA9
KPNB1	pp	ERBB2
KPNB1	pp	ACTB
KPNB1	pp	GRB2
KPNB1	pp	XPO1
KPNB1	pp	FGFR1
KPNB1	pp	EGFR
KPNB1	pp	HCLS1
KPNB1	pp	HSPD1
KPNB1	pp	CD4
KPNB1	pp	ATP2A2
KPNB1	pp	CDC2
KPNB1	pp	LIMA1
KPNB1	pp	HSPA1A
KPNB1	pp	HSPB1
KPNB1	pp	LRRC59
KPNB1	pp	PCMT1
KPNB1	pp	S100A11
KPNB1	pp	TMOD3
KPNB1	pp	YWHAE
KPNB1	pp	TXN
TMOD3	pp	ACTC1
TMOD3	pp	CBR1
TMOD3	pp	DYNLL1
TMOD3	pp	EGFR
TMOD3	pp	HSPD1
TMOD3	pp	LIMA1
TMOD3	pp	PRKDC
TMOD3	pp	TUBA4A
TMOD3	pp	DHX9
TMOD3	pp	ITPR3
TMOD3	pp	SNRPD2
TMOD3	pp	TPM1
TMOD3	pp	MYH9
TMOD3	pp	TUFM
TMOD3	pp	XPO1
TMOD3	pp	NONO
TMOD3	pp	MYH10
TMOD3	pp	GRB2
TMOD3	pp	SPTAN1
TMOD3	pp	SRP9
MAPT	pp	CALM1
MAPT	pp	DHX9
MAPT	pp	RAC1
MAPT	pp	SPTB
MAPT	pp	CDK2
MAPT	pp	PRKDC
MAPT	pp	FYN
MAPT	pp	ABL1
MAPT	pp	ACTB
MAPT	pp	CDC2
MAPT	pp	CASP3
BRCA1	pp	ERBB2
BRCA1	pp	CDK2
BRCA1	pp	CDH1
BRCA1	pp	SMAD3
BRCA1	pp	PRKDC
BRCA1	pp	GSK3B
BRCA1	pp	AURKB
BRCA1	pp	DHX9
BRCA1	pp	CREB1
BRCA1	pp	RB1
BRCA1	pp	CDKN2A
DRD3	pp	GRB2
DRD3	pp	RDX
SNX3	pp	FYN
SNX3	pp	ABL1
SNX3	pp	GRB2
SNX3	pp	NCK1
HSPD1	pp	CASP3
HSPD1	pp	CBR1
HSPD1	pp	DHX9
HSPD1	pp	HSPB1
HSPD1	pp	LIMA1
HSPD1	pp	MYH10
HSPD1	pp	PCMT1
HSPD1	pp	PRKDC
HSPD1	pp	SNRPD2
HSPD1	pp	SPTAN1
HSPD1	pp	TUBA4A
HSPD1	pp	TUFM
HSPD1	pp	EGFR
HSPD1	pp	GRB2
HSPD1	pp	IGF1R
HSPD1	pp	ACTC1
HSPD1	pp	SRP9
HSPD1	pp	TPM1
HSPD1	pp	KRAS
HSPD1	pp	CDH1
ATP2A2	pp	CDH1
ATP2A2	pp	XPO1
ATP2A2	pp	RPS6KA3
ATP2A2	pp	CLTCL1
ATP2A2	pp	HCLS1
ATP2A2	pp	HSPB1
ATP2A2	pp	HSPD1
ATP2A2	pp	LIMA1
ATP2A2	pp	S100A11
ATP2A2	pp	TMOD3
ATP2A2	pp	EGFR
ATP2A2	pp	PCMT1
CD4	pp	HSPD1
CD4	pp	FYN
CD4	pp	ACTB
CD4	pp	MPP1
CD4	pp	MAPK1
CAMK1	pp	RAC1
CAMK1	pp	CREB1
CAMK1	pp	SYN1
ACTC1	pp	TUBA4A
ACTC1	pp	DYNLL1
ACTC1	pp	EPB49
ACTC1	pp	MYH10
ACTC1	pp	GRB2
ACTC1	pp	DHX9
ACTC1	pp	ACTB
HCLS1	pp	CDH1
HCLS1	pp	CLTCL1
HCLS1	pp	LIMA1
HCLS1	pp	TMOD3
HCLS1	pp	XPO1
HCLS1	pp	IGF1R
HCLS1	pp	EGFR
HCLS1	pp	GRB2
SNRPD2	pp	GRB2
SNRPD2	pp	ACTC1
SNRPD2	pp	CBR1
SNRPD2	pp	HSPB1
SNRPD2	pp	LIMA1
SNRPD2	pp	MYH10
SNRPD2	pp	PCMT1
SNRPD2	pp	SPTAN1
SNRPD2	pp	SRP9
SNRPD2	pp	TUBA4A
SNRPD2	pp	TUFM
SNRPD2	pp	EGFR
SETD4	pp	GRB2
CELSR1	pp	PSAP
TUBA4A	pp	FYN
TUBA4A	pp	CLTCL1
TUBA4A	pp	EPB41
TUBA4A	pp	GAPDH
TUBA4A	pp	HSPB1
TUBA4A	pp	MAPT
TUBA4A	pp	BRCA1
TUBA4A	pp	ARHGAP1
TPM1	pp	ACTB
TPM1	pp	ACTC1
TPM1	pp	CBR1
TPM1	pp	DHX9
TPM1	pp	MYH10
TPM1	pp	HSPB1
TPM1	pp	LIMA1
TPM1	pp	PCMT1
TPM1	pp	SNRPD2
TPM1	pp	SPTAN1
TPM1	pp	SRP9
TPM1	pp	TUBA4A
TPM1	pp	TUFM
TPM1	pp	EPB41
TPM1	pp	GRB2
TPM1	pp	TPM2
TPM1	pp	EGFR
SNRNP200	pp	PRKDC
SNRNP200	pp	GRB2
SNRNP200	pp	YWHAG
SNRNP200	pp	DHX9
MYH10	pp	HSPB1
MYH10	pp	TUBA4A
MYH10	pp	MYH9
MYH10	pp	GRB2
PDPK1	pp	BTK
PDPK1	pp	YWHAH
PDPK1	pp	PTPRC
PDPK1	pp	RPS6KA3
PDPK1	pp	CAMKK2
PDPK1	pp	MAPK1
PDPK1	pp	IGF1R
ANK2	pp	CDK2
ANK2	pp	RPS6KA3
ANK2	pp	GSK3B
ANK2	pp	CDC2
ANK2	pp	CSNK1E
TUFM	pp	ACTC1
TUFM	pp	DHX9
TUFM	pp	MYH10
TUFM	pp	TUBA4A
TUFM	pp	GRB2
TUFM	pp	MYH9
TUFM	pp	HSPB1
PIP4K2A	pp	BTK
PIP4K2A	pp	TEC
IGF1R	pp	CAMK1
IGF1R	pp	MAPK1
IGF1R	pp	CSNK1G1
IGF1R	pp	PIK3R1
IGF1R	pp	NCK1
IGF1R	pp	TP53
IGF1R	pp	TTN
IGF1R	pp	FYN
IGF1R	pp	CAMKK2
IGF1R	pp	YWHAB
PRKDC	pp	KPNB1
PRKDC	pp	DHX9
PRKDC	pp	FGFR1
PRKDC	pp	GSK3B
PRKDC	pp	IGF1R
PRKDC	pp	PDPK1
PRKDC	pp	TP53
PRKDC	pp	ACTB
PRKDC	pp	ACTC1
PRKDC	pp	ACVR1
PRKDC	pp	ATP2A2
PRKDC	pp	ATP5C1
PRKDC	pp	ATR
PRKDC	pp	AURKB
PRKDC	pp	BTK
PRKDC	pp	CAMKK2
PRKDC	pp	CBR1
PRKDC	pp	CDH1
PRKDC	pp	CDK2
PRKDC	pp	CLTCL1
PRKDC	pp	CSNK1E
PRKDC	pp	CSNK1G1
PRKDC	pp	EGFR
PRKDC	pp	FYN
PRKDC	pp	GAPDH
PRKDC	pp	HCLS1
PRKDC	pp	HSPB1
PRKDC	pp	LIMA1
PRKDC	pp	MAPK14
PRKDC	pp	MYH10
PRKDC	pp	NONO
PRKDC	pp	PCMT1
PRKDC	pp	PRKCB
PRKDC	pp	PSMB5
PRKDC	pp	RPS6KA3
PRKDC	pp	SNRPD2
PRKDC	pp	SRP9
PRKDC	pp	TEC
PRKDC	pp	TGFBR1
PRKDC	pp	TPM1
PRKDC	pp	TTN
PRKDC	pp	TUBA4A
PRKDC	pp	TUFM
PRKDC	pp	XPO1
PRKDC	pp	YWHAB
PRKDC	pp	YWHAG
PRKDC	pp	GRB2
PRKDC	pp	ABL1
RPS3A	pp	SNRPD2
RPS3A	pp	TMOD3
RPS3A	pp	TPM1
RPS3A	pp	TUBA4A
RPS3A	pp	XPO1
RPS3A	pp	HSPD1
RPS3A	pp	ACTB
RPS3A	pp	CBR1
RPS3A	pp	CD4
RPS3A	pp	DYNLL1
RPS3A	pp	EGFR
RPS3A	pp	GAPDH
RPS3A	pp	HSPB1
RPS3A	pp	ITPR3
RPS3A	pp	MYH10
RPS3A	pp	NONO
RPS3A	pp	PCMT1
RPS3A	pp	PSMB5
RPS3A	pp	SRP9
RPS3A	pp	GRB2
RPS3A	pp	ACTC1
RPS3A	pp	KPNB1
RPS3A	pp	MYH9
RPS3A	pp	PRKDC
RPS3A	pp	SPTBN1
RPS3A	pp	TPM2
RPS3A	pp	TUFM
RPS3A	pp	DHX9
RPS3A	pp	LIMA1
MAPK14	pp	RPS6KA3
MAPK14	pp	BTK
MAPK14	pp	CSNK1G1
MAPK14	pp	RB1
MAPK14	pp	ACTB
MAPK14	pp	ACVR1
MAPK14	pp	ATP5C1
MAPK14	pp	ATR
MAPK14	pp	AURKB
MAPK14	pp	CAMKK2
MAPK14	pp	CDC2
MAPK14	pp	CDK2
MAPK14	pp	FGFR1
MAPK14	pp	GSK3B
MAPK14	pp	IGF1R
MAPK14	pp	PDPK1
MAPK14	pp	PRKCB
MAPK14	pp	TEC
MAPK14	pp	TTN
MAPK14	pp	BAD
MAPK14	pp	CASP3
EPB42	pp	RPS6KA3
EPB42	pp	MAPK14
EPB42	pp	EPB49
EPB42	pp	ANK2
EPB42	pp	EPB41
GSK3B	pp	MAPT
GSK3B	pp	BTK
GSK3B	pp	CSNK1E
GSK3B	pp	FGFR1
GSK3B	pp	FYN
GSK3B	pp	IGF1R
GSK3B	pp	TGFBR1
GSK3B	pp	TTN
GSK3B	pp	TP53
GSK3B	pp	SMAD3
GSK3B	pp	ACTB
GSK3B	pp	ATP5C1
GSK3B	pp	CDC2
GSK3B	pp	PRKCB
GSK3B	pp	CDH1
GSK3B	pp	CAMKK2
GSK3B	pp	DCTN1
GSK3B	pp	PDPK1
NCAM1	pp	CDC2
NCAM1	pp	MAPK14
NCAM1	pp	GSK3B
NCAM1	pp	CDK2
EPB41L3	pp	YWHAQ
EPB41L3	pp	YWHAH
EPB41L3	pp	YWHAG
EPB41L3	pp	CSNK1E
ABL1	pp	BCL2L1
ABL1	pp	VPS13A
ABL1	pp	CDKN2A
ABL1	pp	GRB2
ABL1	pp	RB1
ABL1	pp	ACVR1
ABL1	pp	CAMKK2
ABL1	pp	CDK2
ABL1	pp	CSNK1E
ABL1	pp	CSNK1G1
ABL1	pp	IGF1R
ABL1	pp	MAPK1
ABL1	pp	MAPK14
ABL1	pp	RPS6KA3
ABL1	pp	TEC
ABL1	pp	TGFBR1
ABL1	pp	ACTA1
ABL1	pp	XPO1
ABL1	pp	TP53
ABL1	pp	YWHAQ
ABL1	pp	GSK3B
ABL1	pp	YWHAG
ABL1	pp	SPTA1
ABL1	pp	FYN
ABL1	pp	SPTAN1
ABL1	pp	BRCA1
ABL1	pp	CDC2
ABL1	pp	RIMS1
ABL1	pp	EGFR
ABL1	pp	ERBB2
ABL1	pp	CAT
ABL1	pp	YWHAH
ABL1	pp	EPB41L3
MPP1	pp	ATP5C1
YWHAQ	pp	BAD
YWHAQ	pp	CDC2
YWHAQ	pp	ERBB2
YWHAQ	pp	GRB2
YWHAQ	pp	HSPB1
YWHAQ	pp	HSPD1
YWHAQ	pp	KPNB1
YWHAQ	pp	LRRC59
YWHAQ	pp	S100A11
YWHAQ	pp	TXN
YWHAQ	pp	YWHAE
YWHAQ	pp	EGFR
YWHAQ	pp	PDPK1
YWHAQ	pp	HSPA9
YWHAQ	pp	CSNK1E
YWHAQ	pp	ATP2A2
TTN	pp	ACTB
TTN	pp	AURKB
TTN	pp	BTK
TTN	pp	FGFR1
TTN	pp	HSPA9
TTN	pp	HSPD1
TTN	pp	PDPK1
TTN	pp	RPS6KA3
TTN	pp	CAMKK2
TTN	pp	ACTA1
TPM2	pp	DYNLL1
TPM2	pp	ACTC1
TPM2	pp	CBR1
TPM2	pp	DHX9
TPM2	pp	EGFR
TPM2	pp	SPTAN1
TPM2	pp	HSPB1
TPM2	pp	HSPD1
TPM2	pp	SRP9
TPM2	pp	ITPR3
TPM2	pp	LIMA1
TPM2	pp	MYH10
TPM2	pp	MYH9
TPM2	pp	NONO
TPM2	pp	PCMT1
TPM2	pp	PRKDC
TPM2	pp	SNRPD2
TPM2	pp	SPTBN1
TPM2	pp	TMOD3
TPM2	pp	TUBA4A
TPM2	pp	TUFM
TPM2	pp	ACTB
TPM2	pp	GRB2
ARHGAP1	pp	ITPR1
ARHGAP1	pp	PIP4K2A
ARHGAP1	pp	PIK3R1
ARHGAP1	pp	RAC1
CAMKK2	pp	ATR
CAMKK2	pp	AURKB
CAMKK2	pp	CDK2
CAMKK2	pp	CSNK1G1
CAMKK2	pp	RPS6KA3
CAMKK2	pp	CAMK1
CAMKK2	pp	ACTB
RAB3C	pp	RIMS1
CALM1	pp	TTN
CALM1	pp	CAMK1
CALM1	pp	CAMKK2
CALM1	pp	CLTCL1
CALM1	pp	EGFR
CALM1	pp	YWHAE
CALM1	pp	ITPR1
CALM1	pp	NRAS
CALM1	pp	GAPDH
CALM1	pp	GRB2
CALM1	pp	TUBA4A
RAC1	pp	MAPK14
RAC1	pp	MAPK1
RAC1	pp	LRRC59
RAC1	pp	TEC
RAC1	pp	TUBA4A
RAC1	pp	PIP4K2A
RAC1	pp	DHX9
RAC1	pp	CASP3
BTK	pp	TEC
BTK	pp	NCK1
BTK	pp	FYN
BTK	pp	IGF1R
BTK	pp	CAMKK2
BTK	pp	ABL1
CD44	pp	SMAD3
CD44	pp	ANK1
CD44	pp	GRB2
CD44	pp	EPB41L3
CD44	pp	PTPRC
CD44	pp	EGFR
CD44	pp	FYN
CD44	pp	ERBB2
CD44	pp	CD4
CD44	pp	RDX
CD44	pp	RPS6KA3
PSMB5	pp	GAPDH
PSMB5	pp	MYH9
PSMB5	pp	XPO1
MAPK1	pp	ACTB
MAPK1	pp	ACVR1
MAPK1	pp	ATP5C1
MAPK1	pp	ATR
MAPK1	pp	AURKB
MAPK1	pp	BTK
MAPK1	pp	CAMKK2
MAPK1	pp	CDC2
MAPK1	pp	CSNK1E
MAPK1	pp	CSNK1G1
MAPK1	pp	FGFR1
MAPK1	pp	PRKCB
MAPK1	pp	PRKDC
MAPK1	pp	TGFBR1
MAPK1	pp	GRB2
MAPK1	pp	SMAD3
MAPK1	pp	PLK3
MAPK1	pp	KRAS
MAPK1	pp	TTN
MAPK1	pp	MAPK14
MAPK1	pp	GSK3B
MAPK1	pp	TEC
MAPK1	pp	NRAS
MAPK1	pp	CREB1
MAPK1	pp	MAPT
MAPK1	pp	EGFR
MAPK1	pp	SYN1
MAPK1	pp	RPS6KA3
ACTA1	pp	RAC1
ACTA1	pp	HCLS1
ACTA1	pp	TPM1
ACTA1	pp	EGFR
ACTA1	pp	TP53
PLK3	pp	TP53
PLK3	pp	PDPK1
CSNK1E	pp	ATR
CSNK1E	pp	AURKB
CSNK1E	pp	BTK
CSNK1E	pp	CAMKK2
CSNK1E	pp	CSNK1G1
CSNK1E	pp	FGFR1
CSNK1E	pp	FYN
CSNK1E	pp	PDPK1
CSNK1E	pp	PRKCB
CSNK1E	pp	TEC
CSNK1E	pp	TGFBR1
CSNK1E	pp	TTN
CSNK1E	pp	MAPK14
CSNK1E	pp	ACTB
CSNK1E	pp	IGF1R
ITPR3	pp	DHX9
ITPR3	pp	ACTC1
ITPR3	pp	ANK1
ITPR3	pp	CBR1
ITPR3	pp	EGFR
ITPR3	pp	HSPB1
ITPR3	pp	HSPD1
ITPR3	pp	LIMA1
ITPR3	pp	MYH10
ITPR3	pp	NONO
ITPR3	pp	PCMT1
ITPR3	pp	PRKDC
ITPR3	pp	SNRPD2
ITPR3	pp	SPTAN1
ITPR3	pp	SRP9
ITPR3	pp	TPM1
ITPR3	pp	TUBA4A
ITPR3	pp	TUFM
ITPR3	pp	GRB2
SLC8A3	pp	YWHAQ
SLC8A3	pp	YWHAE
SLC8A3	pp	YWHAB
TEC	pp	ATR
TEC	pp	FGFR1
TEC	pp	GSK3B
TEC	pp	TTN
TEC	pp	ACTB
TEC	pp	ACVR1
TEC	pp	CAMKK2
TEC	pp	CSNK1G1
TEC	pp	PDPK1
TEC	pp	PRKCB
TEC	pp	RPS6KA3
TEC	pp	IGF1R
TEC	pp	TP53
LIMA1	pp	SRP9
LIMA1	pp	ACTC1
LIMA1	pp	TUFM
LIMA1	pp	TUBA4A
LIMA1	pp	GRB2
LIMA1	pp	SPTAN1
LIMA1	pp	DHX9
LIMA1	pp	MYH10
SPTBN1	pp	ITPR3
SPTBN1	pp	SRP9
SPTBN1	pp	ACTC1
SPTBN1	pp	CBR1
SPTBN1	pp	DHX9
SPTBN1	pp	HSPB1
SPTBN1	pp	HSPD1
SPTBN1	pp	MYH10
SPTBN1	pp	MYH9
SPTBN1	pp	PCMT1
SPTBN1	pp	SNRPD2
SPTBN1	pp	SMAD3
SPTBN1	pp	EPB41L3
SPTBN1	pp	EPB41
SPTBN1	pp	MAPK14
SPTBN1	pp	GSK3B
SPTBN1	pp	GRB2
SPTBN1	pp	DYNLL1
SPTBN1	pp	SPTAN1
SPTBN1	pp	TMOD3
SPTBN1	pp	TUBA4A
SPTBN1	pp	TUFM
SPTBN1	pp	DCTN1
SPTBN1	pp	TPM1
SPTBN1	pp	LIMA1
SPTBN1	pp	NONO
SPTBN1	pp	CDK2
SPTBN1	pp	CDC2
SPTBN1	pp	PRKDC
SPTBN1	pp	EGFR
SPTBN1	pp	ANK2
SPTBN1	pp	RPS6KA3
ACVR1	pp	ATP5C1
ACVR1	pp	CDK2
ACVR1	pp	ACTB
ACVR1	pp	AURKB
ACVR1	pp	BTK
ACVR1	pp	CAMKK2
ACVR1	pp	CDC2
ACVR1	pp	CSNK1E
ACVR1	pp	FGFR1
ACVR1	pp	FYN
ACVR1	pp	GSK3B
ACVR1	pp	PDPK1
ACVR1	pp	PRKCB
ACVR1	pp	RPS6KA3
ACVR1	pp	TTN
ACVR1	pp	NRAS
NONO	pp	HSPB1
NONO	pp	ACTC1
NONO	pp	CBR1
NONO	pp	DHX9
NONO	pp	TUBA4A
NONO	pp	HSPA9
NONO	pp	TUFM
NONO	pp	PCMT1
NONO	pp	SNRNP200
NONO	pp	CA2
NONO	pp	GRB2
NONO	pp	HSPD1
NONO	pp	EGFR
NONO	pp	LIMA1
NONO	pp	MYH10
NONO	pp	TTN
NONO	pp	SPTAN1
NONO	pp	SRP9
NONO	pp	TPM1
NONO	pp	SNRPD2
SPTA1	pp	ANK1
SPTA1	pp	SPTB
SPTA1	pp	ACTA1
SPTA1	pp	SPTBN1
NFASC	pp	ANK1
NFASC	pp	ABL1
NFASC	pp	NCK1
NFASC	pp	GRB2
NFASC	pp	FYN
SRP9	pp	DHX9
SRP9	pp	ACTC1
SRP9	pp	EPB41
SRP9	pp	GRB2
SRP9	pp	HSPB1
SRP9	pp	MYH10
SRP9	pp	TUBA4A
SRP9	pp	TUFM
CA2	pp	HSPD1
CA2	pp	DYNLL1
PTPRC	pp	PLK3
PTPRC	pp	TEC
PTPRC	pp	CSNK1E
PTPRC	pp	CD4
PTPRC	pp	GHR
TXN	pp	ATP2A2
TXN	pp	ERBB2
TXN	pp	HSPB1
TXN	pp	HSPD1
TXN	pp	EGFR
TXN	pp	HSPA9
TXN	pp	S100A11
ERBB2	pp	HSPB1
ERBB2	pp	TEC
ERBB2	pp	GRB2
ERBB2	pp	HSPD1
ERBB2	pp	S100A11
ERBB2	pp	PTPRC
ERBB2	pp	RB1
ERBB2	pp	ATP2A2
DCTN1	pp	MAPT
DCTN1	pp	CASP3
DCTN1	pp	TUBA4A
PRKCB	pp	CAMKK2
PRKCB	pp	RAC1
PRKCB	pp	FGFR1
PRKCB	pp	SPTAN1
PRKCB	pp	RPS6KA3
PRKCB	pp	YWHAG
PRKCB	pp	AURKB
PRKCB	pp	BTK
PRKCB	pp	TTN
PRKCB	pp	ACTB
PRKCB	pp	PDPK1
PRKCB	pp	NCAM1
PRKCB	pp	CDC2
