# Supplementary material for: Computational Identification of Phospho-Tyrosine Sub-Networks Related to Acanthocyte Generation in Neuroacanthocytosis
Source: PLoS One. 2012 Feb 15;7(2):e31015. doi: 10.1371/journal.pone.0031015 (PMC3280254; doi:10.1371/journal.pone.0031015)
Supplement: Appendix S4 — List of all shortest paths connecting chorein to proteins whose phosphorylation in tyrosine was found altered in RBCs from ChAc patients. (TXT) [file pone.0031015.s013.txt]

VPS13A ABL1	ABL1	2
VPS13A FYN ACP1	ACP1	3
VPS13A GRB2 ACTA1	ACTA1	3
VPS13A ABL1 ACTA1	ACTA1	3
VPS13A ABL1 ACTB	ACTB	3
VPS13A FYN ACTB	ACTB	3
VPS13A GRB2 ACTC1	ACTC1	3
VPS13A ABL1 ACVR1	ACVR1	3
VPS13A FYN ACVR1	ACVR1	3
VPS13A GRB2 NFASC ANK1	ANK1	4
VPS13A NCK1 NFASC ANK1	ANK1	4
VPS13A ABL1 NFASC ANK1	ANK1	4
VPS13A FYN NFASC ANK1	ANK1	4
VPS13A GRB2 MAPK14 ANK1	ANK1	4
VPS13A ABL1 MAPK14 ANK1	ANK1	4
VPS13A FYN MAPK14 ANK1	ANK1	4
VPS13A GRB2 SPTAN1 ANK1	ANK1	4
VPS13A ABL1 SPTAN1 ANK1	ANK1	4
VPS13A GRB2 ITPR3 ANK1	ANK1	4
VPS13A GRB2 CD44 ANK1	ANK1	4
VPS13A FYN CD44 ANK1	ANK1	4
VPS13A GRB2 FGFR1 ANK1	ANK1	4
VPS13A PIK3R1 FGFR1 ANK1	ANK1	4
VPS13A FYN FGFR1 ANK1	ANK1	4
VPS13A GRB2 CDC2 ANK1	ANK1	4
VPS13A ABL1 CDC2 ANK1	ANK1	4
VPS13A FYN CDC2 ANK1	ANK1	4
VPS13A ABL1 GSK3B ANK1	ANK1	4
VPS13A FYN GSK3B ANK1	ANK1	4
VPS13A ABL1 CSNK1G1 ANK1	ANK1	4
VPS13A FYN CSNK1G1 ANK1	ANK1	4
VPS13A ABL1 SPTA1 ANK1	ANK1	4
VPS13A ABL1 CDK2 ANK1	ANK1	4
VPS13A FYN CDK2 ANK1	ANK1	4
VPS13A FYN TTN ANK1	ANK1	4
VPS13A FYN ITPR1 ANK1	ANK1	4
VPS13A GRB2 ANK2	ANK2	3
VPS13A NCK1 ANK2	ANK2	3
VPS13A GRB2 APP	APP	3
VPS13A ABL1 APP	APP	3
VPS13A NCK1 ARF6	ARF6	3
VPS13A PIK3R1 ARHGAP1	ARHGAP1	3
VPS13A GRB2 ATP2A2	ATP2A2	3
VPS13A FYN ATP5C1	ATP5C1	3
VPS13A ABL1 ATR	ATR	3
VPS13A FYN ATR	ATR	3
VPS13A ABL1 AURKB	AURKB	3
VPS13A FYN AURKB	AURKB	3
VPS13A GRB2 BAD	BAD	3
VPS13A ABL1 BCL2L1	BCL2L1	3
VPS13A NCK1 BRCA1	BRCA1	3
VPS13A PIK3R1 BRCA1	BRCA1	3
VPS13A ABL1 BRCA1	BRCA1	3
VPS13A GRB2 BTK	BTK	3
VPS13A NCK1 BTK	BTK	3
VPS13A ABL1 BTK	BTK	3
VPS13A FYN BTK	BTK	3
VPS13A GRB2 NONO CA2	CA2	4
VPS13A GRB2 HSPD1 CA2	CA2	4
VPS13A GRB2 DYNLL1 CA2	CA2	4
VPS13A GRB2 CALM1	CALM1	3
VPS13A GRB2 CALM1 CAMK1	CAMK1	4
VPS13A GRB2 RAC1 CAMK1	CAMK1	4
VPS13A NCK1 RAC1 CAMK1	CAMK1	4
VPS13A PIK3R1 RAC1 CAMK1	CAMK1	4
VPS13A GRB2 SYN1 CAMK1	CAMK1	4
VPS13A PIK3R1 SYN1 CAMK1	CAMK1	4
VPS13A GRB2 IGF1R CAMK1	CAMK1	4
VPS13A NCK1 IGF1R CAMK1	CAMK1	4
VPS13A PIK3R1 IGF1R CAMK1	CAMK1	4
VPS13A ABL1 IGF1R CAMK1	CAMK1	4
VPS13A FYN IGF1R CAMK1	CAMK1	4
VPS13A GRB2 GAPDH CAMK1	CAMK1	4
VPS13A ABL1 CAMKK2 CAMK1	CAMK1	4
VPS13A FYN CAMKK2 CAMK1	CAMK1	4
VPS13A ABL1 CREB1 CAMK1	CAMK1	4
VPS13A ABL1 CAMKK2	CAMKK2	3
VPS13A FYN CAMKK2	CAMKK2	3
VPS13A FYN CASP3	CASP3	3
VPS13A ABL1 CAT	CAT	3
VPS13A GRB2 CBR1	CBR1	3
VPS13A PIK3R1 CD4	CD4	3
VPS13A FYN CD4	CD4	3
VPS13A GRB2 CD44	CD44	3
VPS13A FYN CD44	CD44	3
VPS13A GRB2 CDC2	CDC2	3
VPS13A ABL1 CDC2	CDC2	3
VPS13A FYN CDC2	CDC2	3
VPS13A FYN CDH1	CDH1	3
VPS13A ABL1 CDK2	CDK2	3
VPS13A FYN CDK2	CDK2	3
VPS13A ABL1 CDKN2A	CDKN2A	3
VPS13A GRB2 HSPA9 PSAP CELSR1	CELSR1	5
VPS13A GRB2 HCLS1 PSAP CELSR1	CELSR1	5
VPS13A GRB2 HSPA1A PSAP CELSR1	CELSR1	5
VPS13A GRB2 HSPB1 PSAP CELSR1	CELSR1	5
VPS13A GRB2 EGF PSAP CELSR1	CELSR1	5
VPS13A NCK1 EGF PSAP CELSR1	CELSR1	5
VPS13A GRB2 ATP2A2 PSAP CELSR1	CELSR1	5
VPS13A GRB2 TMOD3 PSAP CELSR1	CELSR1	5
VPS13A GRB2 CLTCL1 PSAP CELSR1	CELSR1	5
VPS13A GRB2 LIMA1 PSAP CELSR1	CELSR1	5
VPS13A GRB2 KPNB1 PSAP CELSR1	CELSR1	5
VPS13A GRB2 GHR PSAP CELSR1	CELSR1	5
VPS13A NCK1 GHR PSAP CELSR1	CELSR1	5
VPS13A PIK3R1 GHR PSAP CELSR1	CELSR1	5
VPS13A GRB2 PRKDC PSAP CELSR1	CELSR1	5
VPS13A ABL1 PRKDC PSAP CELSR1	CELSR1	5
VPS13A FYN PRKDC PSAP CELSR1	CELSR1	5
VPS13A GRB2 PCMT1 PSAP CELSR1	CELSR1	5
VPS13A NCK1 BRCA1 PSAP CELSR1	CELSR1	5
VPS13A PIK3R1 BRCA1 PSAP CELSR1	CELSR1	5
VPS13A ABL1 BRCA1 PSAP CELSR1	CELSR1	5
VPS13A ABL1 XPO1 PSAP CELSR1	CELSR1	5
VPS13A FYN CDH1 PSAP CELSR1	CELSR1	5
VPS13A GRB2 CLTCL1	CLTCL1	3
VPS13A ABL1 CREB1	CREB1	3
VPS13A ABL1 CSNK1E	CSNK1E	3
VPS13A FYN CSNK1E	CSNK1E	3
VPS13A ABL1 CSNK1G1	CSNK1G1	3
VPS13A FYN CSNK1G1	CSNK1G1	3
VPS13A GRB2 DCTN1	DCTN1	3
VPS13A GRB2 DHX9	DHX9	3
VPS13A GRB2 DRD3	DRD3	3
VPS13A NCK1 DRD3	DRD3	3
VPS13A GRB2 DYNLL1	DYNLL1	3
VPS13A GRB2 ECHS1	ECHS1	3
VPS13A GRB2 EGF	EGF	3
VPS13A NCK1 EGF	EGF	3
VPS13A GRB2 EGFR	EGFR	3
VPS13A NCK1 EGFR	EGFR	3
VPS13A PIK3R1 EGFR	EGFR	3
VPS13A ABL1 EGFR	EGFR	3
VPS13A GRB2 YWHAQ EPB41	EPB41	4
VPS13A ABL1 YWHAQ EPB41	EPB41	4
VPS13A FYN YWHAQ EPB41	EPB41	4
VPS13A GRB2 RPS3A EPB41	EPB41	4
VPS13A GRB2 SETD4 EPB41	EPB41	4
VPS13A GRB2 SPTAN1 EPB41	EPB41	4
VPS13A ABL1 SPTAN1 EPB41	EPB41	4
VPS13A GRB2 APP EPB41	EPB41	4
VPS13A ABL1 APP EPB41	EPB41	4
VPS13A GRB2 CD44 EPB41	EPB41	4
VPS13A FYN CD44 EPB41	EPB41	4
VPS13A GRB2 LRRC59 EPB41	EPB41	4
VPS13A GRB2 MYH9 EPB41	EPB41	4
VPS13A GRB2 DCTN1 EPB41	EPB41	4
VPS13A GRB2 DRD3 EPB41	EPB41	4
VPS13A NCK1 DRD3 EPB41	EPB41	4
VPS13A GRB2 ERBB2 EPB41	EPB41	4
VPS13A PIK3R1 ERBB2 EPB41	EPB41	4
VPS13A ABL1 ERBB2 EPB41	EPB41	4
VPS13A GRB2 SNX3 EPB41	EPB41	4
VPS13A NCK1 SNX3 EPB41	EPB41	4
VPS13A ABL1 SNX3 EPB41	EPB41	4
VPS13A FYN SNX3 EPB41	EPB41	4
VPS13A GRB2 DHX9 EPB41	EPB41	4
VPS13A GRB2 S100A11 EPB41	EPB41	4
VPS13A GRB2 SMAD3 EPB41	EPB41	4
VPS13A GRB2 EGFR EPB41	EPB41	4
VPS13A NCK1 EGFR EPB41	EPB41	4
VPS13A PIK3R1 EGFR EPB41	EPB41	4
VPS13A ABL1 EGFR EPB41	EPB41	4
VPS13A GRB2 SPTBN1 EPB41	EPB41	4
VPS13A GRB2 MYH10 EPB41	EPB41	4
VPS13A GRB2 TUBA4A EPB41	EPB41	4
VPS13A FYN TUBA4A EPB41	EPB41	4
VPS13A GRB2 DYNLL1 EPB41	EPB41	4
VPS13A GRB2 ACTA1 EPB41	EPB41	4
VPS13A ABL1 ACTA1 EPB41	EPB41	4
VPS13A GRB2 SNRNP200 EPB41	EPB41	4
VPS13A GRB2 TXN EPB41	EPB41	4
VPS13A GRB2 SRP9 EPB41	EPB41	4
VPS13A GRB2 TUFM EPB41	EPB41	4
VPS13A GRB2 ECHS1 EPB41	EPB41	4
VPS13A GRB2 TPM2 EPB41	EPB41	4
VPS13A GRB2 TPM1 EPB41	EPB41	4
VPS13A GRB2 CBR1 EPB41	EPB41	4
VPS13A GRB2 PCMT1 EPB41	EPB41	4
VPS13A GRB2 YWHAB EPB41	EPB41	4
VPS13A ABL1 YWHAB EPB41	EPB41	4
VPS13A NCK1 ARF6 EPB41	EPB41	4
VPS13A PIK3R1 PSMB5 EPB41	EPB41	4
VPS13A PIK3R1 YWHAG EPB41	EPB41	4
VPS13A ABL1 YWHAG EPB41	EPB41	4
VPS13A PIK3R1 PEBP1 EPB41	EPB41	4
VPS13A ABL1 ACTB EPB41	EPB41	4
VPS13A FYN ACTB EPB41	EPB41	4
VPS13A ABL1 CDKN2A EPB41	EPB41	4
VPS13A ABL1 CDK2 EPB41	EPB41	4
VPS13A FYN CDK2 EPB41	EPB41	4
VPS13A ABL1 EPB41L3 EPB41	EPB41	4
VPS13A FYN EPB41L3 EPB41	EPB41	4
VPS13A FYN GRIA1 EPB41	EPB41	4
VPS13A FYN ACP1 EPB41	EPB41	4
VPS13A FYN PRKCB EPB41	EPB41	4
VPS13A ABL1 EPB41L3	EPB41L3	3
VPS13A FYN EPB41L3	EPB41L3	3
VPS13A GRB2 MAPK14 EPB42	EPB42	4
VPS13A ABL1 MAPK14 EPB42	EPB42	4
VPS13A FYN MAPK14 EPB42	EPB42	4
VPS13A GRB2 SPTAN1 EPB42	EPB42	4
VPS13A ABL1 SPTAN1 EPB42	EPB42	4
VPS13A GRB2 ANK2 EPB42	EPB42	4
VPS13A NCK1 ANK2 EPB42	EPB42	4
VPS13A GRB2 KRAS EPB42	EPB42	4
VPS13A ABL1 RPS6KA3 EPB42	EPB42	4
VPS13A FYN RPS6KA3 EPB42	EPB42	4
VPS13A GRB2 ACTC1 EPB49	EPB49	4
VPS13A GRB2 MAPK14 EPB49	EPB49	4
VPS13A ABL1 MAPK14 EPB49	EPB49	4
VPS13A FYN MAPK14 EPB49	EPB49	4
VPS13A GRB2 SNRPD2 EPB49	EPB49	4
VPS13A GRB2 MAPK1 EPB49	EPB49	4
VPS13A NCK1 MAPK1 EPB49	EPB49	4
VPS13A ABL1 MAPK1 EPB49	EPB49	4
VPS13A FYN MAPK1 EPB49	EPB49	4
VPS13A ABL1 RPS6KA3 EPB49	EPB49	4
VPS13A FYN RPS6KA3 EPB49	EPB49	4
VPS13A ABL1 GSK3B EPB49	EPB49	4
VPS13A FYN GSK3B EPB49	EPB49	4
VPS13A ABL1 ACTB EPB49	EPB49	4
VPS13A FYN ACTB EPB49	EPB49	4
VPS13A ABL1 CSNK1E EPB49	EPB49	4
VPS13A FYN CSNK1E EPB49	EPB49	4
VPS13A ABL1 CDK2 EPB49	EPB49	4
VPS13A FYN CDK2 EPB49	EPB49	4
VPS13A GRB2 ERBB2	ERBB2	3
VPS13A PIK3R1 ERBB2	ERBB2	3
VPS13A ABL1 ERBB2	ERBB2	3
VPS13A GRB2 FGFR1	FGFR1	3
VPS13A PIK3R1 FGFR1	FGFR1	3
VPS13A FYN FGFR1	FGFR1	3
VPS13A FYN	FYN	2
VPS13A GRB2 GAPDH	GAPDH	3
VPS13A GRB2 GHR	GHR	3
VPS13A NCK1 GHR	GHR	3
VPS13A PIK3R1 GHR	GHR	3
VPS13A GRB2	GRB2	2
VPS13A FYN GRIA1	GRIA1	3
VPS13A ABL1 GSK3B	GSK3B	3
VPS13A FYN GSK3B	GSK3B	3
VPS13A GRB2 HCLS1	HCLS1	3
VPS13A GRB2 HSPA1A	HSPA1A	3
VPS13A GRB2 HSPA9	HSPA9	3
VPS13A GRB2 HSPB1	HSPB1	3
VPS13A GRB2 HSPD1	HSPD1	3
VPS13A GRB2 IGF1R	IGF1R	3
VPS13A NCK1 IGF1R	IGF1R	3
VPS13A PIK3R1 IGF1R	IGF1R	3
VPS13A ABL1 IGF1R	IGF1R	3
VPS13A FYN IGF1R	IGF1R	3
VPS13A FYN ITPR1	ITPR1	3
VPS13A GRB2 ITPR3	ITPR3	3
VPS13A GRB2 KPNB1	KPNB1	3
VPS13A GRB2 KRAS	KRAS	3
VPS13A GRB2 LIMA1	LIMA1	3
VPS13A GRB2 LRRC59	LRRC59	3
VPS13A GRB2 MAPK1	MAPK1	3
VPS13A NCK1 MAPK1	MAPK1	3
VPS13A ABL1 MAPK1	MAPK1	3
VPS13A FYN MAPK1	MAPK1	3
VPS13A GRB2 MAPK14	MAPK14	3
VPS13A ABL1 MAPK14	MAPK14	3
VPS13A FYN MAPK14	MAPK14	3
VPS13A ABL1 MAPT	MAPT	3
VPS13A FYN MAPT	MAPT	3
VPS13A PIK3R1 CD4 MPP1	MPP1	4
VPS13A FYN CD4 MPP1	MPP1	4
VPS13A FYN ATP5C1 MPP1	MPP1	4
VPS13A GRB2 MYH10	MYH10	3
VPS13A GRB2 MYH9	MYH9	3
VPS13A FYN NCAM1	NCAM1	3
VPS13A NCK1	NCK1	2
VPS13A GRB2 NFASC	NFASC	3
VPS13A NCK1 NFASC	NFASC	3
VPS13A ABL1 NFASC	NFASC	3
VPS13A FYN NFASC	NFASC	3
VPS13A GRB2 NONO	NONO	3
VPS13A GRB2 NRAS	NRAS	3
VPS13A GRB2 PCMT1	PCMT1	3
VPS13A GRB2 PDPK1	PDPK1	3
VPS13A PIK3R1 PDPK1	PDPK1	3
VPS13A FYN PDPK1	PDPK1	3
VPS13A PIK3R1 PEBP1	PEBP1	3
VPS13A GRB2 YWHAE PFTK1	PFTK1	4
VPS13A ABL1 YWHAE PFTK1	PFTK1	4
VPS13A GRB2 YWHAQ PFTK1	PFTK1	4
VPS13A ABL1 YWHAQ PFTK1	PFTK1	4
VPS13A FYN YWHAQ PFTK1	PFTK1	4
VPS13A GRB2 YWHAB PFTK1	PFTK1	4
VPS13A ABL1 YWHAB PFTK1	PFTK1	4
VPS13A PIK3R1 RB1 PFTK1	PFTK1	4
VPS13A ABL1 RB1 PFTK1	PFTK1	4
VPS13A PIK3R1 TGFBR1 PFTK1	PFTK1	4
VPS13A ABL1 TGFBR1 PFTK1	PFTK1	4
VPS13A FYN TGFBR1 PFTK1	PFTK1	4
VPS13A ABL1 YWHAH PFTK1	PFTK1	4
VPS13A ABL1 ACVR1 PFTK1	PFTK1	4
VPS13A FYN ACVR1 PFTK1	PFTK1	4
VPS13A PIK3R1	PIK3R1	2
VPS13A GRB2 BTK PIP4K2A	PIP4K2A	4
VPS13A NCK1 BTK PIP4K2A	PIP4K2A	4
VPS13A ABL1 BTK PIP4K2A	PIP4K2A	4
VPS13A FYN BTK PIP4K2A	PIP4K2A	4
VPS13A GRB2 RAC1 PIP4K2A	PIP4K2A	4
VPS13A NCK1 RAC1 PIP4K2A	PIP4K2A	4
VPS13A PIK3R1 RAC1 PIP4K2A	PIP4K2A	4
VPS13A PIK3R1 TEC PIP4K2A	PIP4K2A	4
VPS13A ABL1 TEC PIP4K2A	PIP4K2A	4
VPS13A FYN TEC PIP4K2A	PIP4K2A	4
VPS13A PIK3R1 ARHGAP1 PIP4K2A	PIP4K2A	4
VPS13A FYN CASP3 PIP4K2A	PIP4K2A	4
VPS13A GRB2 MAPK1 PLK3	PLK3	4
VPS13A NCK1 MAPK1 PLK3	PLK3	4
VPS13A ABL1 MAPK1 PLK3	PLK3	4
VPS13A FYN MAPK1 PLK3	PLK3	4
VPS13A GRB2 PDPK1 PLK3	PLK3	4
VPS13A PIK3R1 PDPK1 PLK3	PLK3	4
VPS13A FYN PDPK1 PLK3	PLK3	4
VPS13A GRB2 PTPRC PLK3	PLK3	4
VPS13A FYN PTPRC PLK3	PLK3	4
VPS13A ABL1 ATR PLK3	PLK3	4
VPS13A FYN ATR PLK3	PLK3	4
VPS13A ABL1 TP53 PLK3	PLK3	4
VPS13A GRB2 PPP3CB	PPP3CB	3
VPS13A GRB2 BAD PPP3CC	PPP3CC	4
VPS13A GRB2 YWHAB PPP3CC	PPP3CC	4
VPS13A ABL1 YWHAB PPP3CC	PPP3CC	4
VPS13A PIK3R1 TGFBR1 PPP3CC	PPP3CC	4
VPS13A ABL1 TGFBR1 PPP3CC	PPP3CC	4
VPS13A FYN TGFBR1 PPP3CC	PPP3CC	4
VPS13A ABL1 BCL2L1 PPP3CC	PPP3CC	4
VPS13A FYN PRKCB	PRKCB	3
VPS13A GRB2 PRKDC	PRKDC	3
VPS13A ABL1 PRKDC	PRKDC	3
VPS13A FYN PRKDC	PRKDC	3
VPS13A GRB2 HSPA9 PSAP	PSAP	4
VPS13A GRB2 HCLS1 PSAP	PSAP	4
VPS13A GRB2 HSPA1A PSAP	PSAP	4
VPS13A GRB2 HSPB1 PSAP	PSAP	4
VPS13A GRB2 EGF PSAP	PSAP	4
VPS13A NCK1 EGF PSAP	PSAP	4
VPS13A GRB2 ATP2A2 PSAP	PSAP	4
VPS13A GRB2 TMOD3 PSAP	PSAP	4
VPS13A GRB2 CLTCL1 PSAP	PSAP	4
VPS13A GRB2 LIMA1 PSAP	PSAP	4
VPS13A GRB2 KPNB1 PSAP	PSAP	4
VPS13A GRB2 GHR PSAP	PSAP	4
VPS13A NCK1 GHR PSAP	PSAP	4
VPS13A PIK3R1 GHR PSAP	PSAP	4
VPS13A GRB2 PRKDC PSAP	PSAP	4
VPS13A ABL1 PRKDC PSAP	PSAP	4
VPS13A FYN PRKDC PSAP	PSAP	4
VPS13A GRB2 PCMT1 PSAP	PSAP	4
VPS13A NCK1 BRCA1 PSAP	PSAP	4
VPS13A PIK3R1 BRCA1 PSAP	PSAP	4
VPS13A ABL1 BRCA1 PSAP	PSAP	4
VPS13A ABL1 XPO1 PSAP	PSAP	4
VPS13A FYN CDH1 PSAP	PSAP	4
VPS13A PIK3R1 PSMB5	PSMB5	3
VPS13A GRB2 PTPRC	PTPRC	3
VPS13A FYN PTPRC	PTPRC	3
VPS13A GRB2 RIMS1 RAB37	RAB37	4
VPS13A NCK1 RIMS1 RAB37	RAB37	4
VPS13A ABL1 RIMS1 RAB37	RAB37	4
VPS13A FYN RIMS1 RAB37	RAB37	4
VPS13A GRB2 RIMS2 RAB3C	RAB3C	4
VPS13A NCK1 RIMS2 RAB3C	RAB3C	4
VPS13A FYN RIMS2 RAB3C	RAB3C	4
VPS13A GRB2 RIMS1 RAB3C	RAB3C	4
VPS13A NCK1 RIMS1 RAB3C	RAB3C	4
VPS13A ABL1 RIMS1 RAB3C	RAB3C	4
VPS13A FYN RIMS1 RAB3C	RAB3C	4
VPS13A GRB2 RAC1	RAC1	3
VPS13A NCK1 RAC1	RAC1	3
VPS13A PIK3R1 RAC1	RAC1	3
VPS13A PIK3R1 RB1	RB1	3
VPS13A ABL1 RB1	RB1	3
VPS13A FYN RDX	RDX	3
VPS13A GRB2 RIMS1	RIMS1	3
VPS13A NCK1 RIMS1	RIMS1	3
VPS13A ABL1 RIMS1	RIMS1	3
VPS13A FYN RIMS1	RIMS1	3
VPS13A GRB2 RIMS2	RIMS2	3
VPS13A NCK1 RIMS2	RIMS2	3
VPS13A FYN RIMS2	RIMS2	3
VPS13A GRB2 RPS3A	RPS3A	3
VPS13A ABL1 RPS6KA3	RPS6KA3	3
VPS13A FYN RPS6KA3	RPS6KA3	3
VPS13A GRB2 S100A11	S100A11	3
VPS13A GRB2 SETD4	SETD4	3
VPS13A GRB2 YWHAE SLC8A3	SLC8A3	4
VPS13A ABL1 YWHAE SLC8A3	SLC8A3	4
VPS13A GRB2 YWHAQ SLC8A3	SLC8A3	4
VPS13A ABL1 YWHAQ SLC8A3	SLC8A3	4
VPS13A FYN YWHAQ SLC8A3	SLC8A3	4
VPS13A GRB2 PPP3CB SLC8A3	SLC8A3	4
VPS13A GRB2 YWHAB SLC8A3	SLC8A3	4
VPS13A ABL1 YWHAB SLC8A3	SLC8A3	4
VPS13A GRB2 SMAD3	SMAD3	3
VPS13A GRB2 SNRNP200	SNRNP200	3
VPS13A GRB2 SNRPD2	SNRPD2	3
VPS13A GRB2 SNX3	SNX3	3
VPS13A NCK1 SNX3	SNX3	3
VPS13A ABL1 SNX3	SNX3	3
VPS13A FYN SNX3	SNX3	3
VPS13A ABL1 SPTA1	SPTA1	3
VPS13A GRB2 SPTAN1	SPTAN1	3
VPS13A ABL1 SPTAN1	SPTAN1	3
VPS13A GRB2 SPTAN1 SPTB	SPTB	4
VPS13A ABL1 SPTAN1 SPTB	SPTB	4
VPS13A GRB2 ANK2 SPTB	SPTB	4
VPS13A NCK1 ANK2 SPTB	SPTB	4
VPS13A GRB2 SPTBN1 SPTB	SPTB	4
VPS13A ABL1 SPTA1 SPTB	SPTB	4
VPS13A ABL1 MAPT SPTB	SPTB	4
VPS13A FYN MAPT SPTB	SPTB	4
VPS13A FYN NCAM1 SPTB	SPTB	4
VPS13A FYN RDX SPTB	SPTB	4
VPS13A GRB2 SPTBN1	SPTBN1	3
VPS13A GRB2 SRP9	SRP9	3
VPS13A GRB2 SYN1	SYN1	3
VPS13A PIK3R1 SYN1	SYN1	3
VPS13A PIK3R1 TEC	TEC	3
VPS13A ABL1 TEC	TEC	3
VPS13A FYN TEC	TEC	3
VPS13A PIK3R1 TGFBR1	TGFBR1	3
VPS13A ABL1 TGFBR1	TGFBR1	3
VPS13A FYN TGFBR1	TGFBR1	3
VPS13A GRB2 TMOD3	TMOD3	3
VPS13A ABL1 TP53	TP53	3
VPS13A GRB2 TPM1	TPM1	3
VPS13A GRB2 TPM2	TPM2	3
VPS13A FYN TTN	TTN	3
VPS13A GRB2 TUBA4A	TUBA4A	3
VPS13A FYN TUBA4A	TUBA4A	3
VPS13A GRB2 TUFM	TUFM	3
VPS13A GRB2 TXN	TXN	3
VPS13A ABL1 XPO1	XPO1	3
VPS13A GRB2 YWHAB	YWHAB	3
VPS13A ABL1 YWHAB	YWHAB	3
VPS13A GRB2 YWHAE	YWHAE	3
VPS13A ABL1 YWHAE	YWHAE	3
VPS13A PIK3R1 YWHAG	YWHAG	3
VPS13A ABL1 YWHAG	YWHAG	3
VPS13A ABL1 YWHAH	YWHAH	3
VPS13A GRB2 YWHAQ	YWHAQ	3
VPS13A ABL1 YWHAQ	YWHAQ	3
VPS13A FYN YWHAQ	YWHAQ	3
