# Supplementary material for: Computational Identification of Phospho-Tyrosine Sub-Networks Related to Acanthocyte Generation in Neuroacanthocytosis
Source: PLoS One. 2012 Feb 15;7(2):e31015. doi: 10.1371/journal.pone.0031015 (PMC3280254; doi:10.1371/journal.pone.0031015)
Supplement: Appendix S5 — Network cluster of proteins linking DUSP13 to proteins found de-phosphorylated in tyrosine in RBCs from McLeod patients. (TXT) [file pone.0031015.s014.txt]

INMT	pp	KLHL8
PLA2G4A	pp	GSK3B
PLA2G4A	pp	MAPK1
PLA2G4A	pp	CDK2
PLA2G4A	pp	PRDX6
PRKCQ	pp	TGFBR1
PRKCQ	pp	MAPK3
MAPK3	pp	KLHL8
MAPK3	pp	GSK3B
CDC2	pp	MAPK3
CDC2	pp	LMNB1
CDC2	pp	CDK2
CDC2	pp	TGFBR1
CDC2	pp	PRKCA
CDC2	pp	PRKCQ
GSK3B	pp	TGFBR1
GSK3B	pp	PRKCQ
GSK3B	pp	CDC2
PRDX6	pp	RARA
ANXA4	pp	PRKCQ
TGFBR1	pp	MAPK14
TGFBR1	pp	ACVR1
TGFBR1	pp	MAPK3
TGFBR1	pp	PRKCA
LMNB1	pp	RARA
LMNB1	pp	PRKCA
LMNB1	pp	GSK3B
LMNB1	pp	CDK2
ACVR1	pp	PRKCQ
ACVR1	pp	PRKCA
ACVR1	pp	DUSP13
ACVR1	pp	MAPK3
ACVR1	pp	GSK3B
ACVR1	pp	CDK2
ACVR1	pp	CDC2
CDK2	pp	MAPK1
CDK2	pp	TGFBR1
CDK2	pp	PRKCA
CDK2	pp	GSK3B
CDK2	pp	PRKCQ
CDK2	pp	MAPK3
DUSP13	pp	TGFBR1
PRPH	pp	LMNB1
MAPK1	pp	ACVR1
MAPK1	pp	CDC2
MAPK1	pp	MAPK14
MAPK1	pp	MAPK3
MAPK1	pp	GSK3B
MAPK1	pp	KLHL8
MAPK1	pp	PRKCA
MAPK1	pp	TGFBR1
MAPK1	pp	PRKCQ
MAPK14	pp	MAPK3
MAPK14	pp	PRKCQ
MAPK14	pp	PRKCA
MAPK14	pp	PLA2G4A
MAPK14	pp	GSK3B
MAPK14	pp	CDK2
MAPK14	pp	CDC2
MAPK14	pp	ACVR1
PRKCA	pp	GSK3B
PRKCA	pp	MAPK3
PRKCA	pp	PRKCQ
RARA	pp	GSK3B
RARA	pp	CDC2
RARA	pp	MAPK14
RARA	pp	MAPK1
RARA	pp	PRKCA
