# Supplementary material for: Computational Identification of Phospho-Tyrosine Sub-Networks Related to Acanthocyte Generation in Neuroacanthocytosis
Source: PLoS One. 2012 Feb 15;7(2):e31015. doi: 10.1371/journal.pone.0031015 (PMC3280254; doi:10.1371/journal.pone.0031015)
Supplement: Appendix S6 — Network of proteins including Xk and all proteins whose phosphorylation was found altered in RBCs from McLeod patients, expanded to the first neighbor (FN). (TXT) [file pone.0031015.s015.txt]

MAGEA11	pp	MED28
MAPT	pp	CDK2
MAPT	pp	PRKDC
MAPT	pp	FYN
MAPT	pp	ABL1
MAPT	pp	UBC
MAPT	pp	ACTB
MAPT	pp	CDC2
MAPT	pp	PRKCA
MAPT	pp	PRKG1
MAPT	pp	YWHAZ
MAPT	pp	CSNK1D
MAPT	pp	PKN1
MAPT	pp	ATP8A2
MAPT	pp	CAMK2A
MAPT	pp	MAPK10
MAPT	pp	ROCK2
CSK	pp	INSR
CSK	pp	PTPN18
CSK	pp	SHC1
CSK	pp	G3BP1
CSK	pp	IGF1R
CSK	pp	DOK1
CSK	pp	HCK
CSK	pp	SYK
CSK	pp	PTK6
CSK	pp	RIPK2
CSK	pp	RPS6KA2
CSK	pp	RPS6KA3
CSK	pp	RPS6KA6
CSK	pp	SEC16A
CSK	pp	SIK2
CSK	pp	PRKCA
CSK	pp	PRKCB
CSK	pp	PRKCD
CSK	pp	PRKCG
CSK	pp	PRKCQ
CSK	pp	PRKD2
CSK	pp	PTK2B
CSK	pp	TESK2
CSK	pp	TEC
CSK	pp	TRIM28
CSK	pp	TMX1
CSK	pp	TYK2
CSK	pp	TTN
CSK	pp	WEE1
CSK	pp	ULK3
CSK	pp	SPEG
CSK	pp	SLK
CSK	pp	SSB
CSK	pp	SRRM2
CSK	pp	TAOK1
CSK	pp	STK16
CSK	pp	TBK1
CSK	pp	TAOK3
CSK	pp	MAP3K2
CSK	pp	MAP4K5
CSK	pp	KIT
CSK	pp	LSM14A
CSK	pp	MARK1
CSK	pp	MARK2
CSK	pp	MAPK3
CSK	pp	MAPK6
CSK	pp	GSK3A
CSK	pp	HIPK1
CSK	pp	GFPT1
CSK	pp	GRAMD1A
CSK	pp	JAK1
CSK	pp	KIAA0195
CSK	pp	HRNR
CSK	pp	HSP90AB1
CSK	pp	PKN1
CSK	pp	PDPK1
CSK	pp	PDHA1
CSK	pp	PDE4A
CSK	pp	PRKAB2
CSK	pp	PRKAB1
CSK	pp	PRKAA1
CSK	pp	PLK4
CSK	pp	MNAT1
CSK	pp	MLLT1
CSK	pp	MELK
CSK	pp	MARK3
CSK	pp	PAK4
CSK	pp	NTRK1
CSK	pp	NLK
CSK	pp	NCK2
CSK	pp	CAMK2D
CSK	pp	CAD
CSK	pp	CAMKK2
CSK	pp	BMPR1A
CSK	pp	BMP2K
CSK	pp	CABC1
CSK	pp	BRD3
CSK	pp	CSNK1D
CSK	pp	CLK1
CSK	pp	CSNK1G1
CSK	pp	CSNK1E
CSK	pp	CDK2
CSK	pp	CDC2L5
CSK	pp	CDK5
CSK	pp	CDK3
CSK	pp	DDR1
CSK	pp	DOK2
CSK	pp	EIF2AK1
CSK	pp	EIF2AK4
CSK	pp	CSNK1G3
CSK	pp	CSNK2A1
CSK	pp	CSNK2A2
CSK	pp	DCTPP1
CSK	pp	EPHB3
CSK	pp	FER
CSK	pp	FGFR1
CSK	pp	GAPVD1
CSK	pp	EIF3J
CSK	pp	EPHA7
CSK	pp	EPHB1
CSK	pp	EPHB2
CSK	pp	LYN
CSK	pp	LCK
CSK	pp	FYN
CSK	pp	ADCK1
CSK	pp	ADAM28
CSK	pp	ACTB
CSK	pp	ACOX3
CSK	pp	AAK1
CSK	pp	SRC
CSK	pp	ANP32A
CSK	pp	ATF2
CSK	pp	ANAPC5
CSK	pp	ANAPC7
CSK	pp	ALDOA
CSK	pp	ALPK3
CSK	pp	ADK
CSK	pp	AFF4
CSK	pp	AURKB
CSK	pp	BCR
CSK	pp	ATR
CSK	pp	AURKA
CSK	pp	ATP5B
CSK	pp	ATP5C1
CSK	pp	ATM
CSK	pp	ATP5A1
NCK1	pp	ERBB3
NCK1	pp	TBK1
NCK1	pp	EPHB1
NCK1	pp	NCK2
NCK1	pp	DOK2
NCK1	pp	CRK
NCK1	pp	MAPK1
NCK1	pp	SHC1
NCK1	pp	EPHB2
NCK1	pp	TNK2
NCK1	pp	MAP4
NCK1	pp	MAP4K5
NCK1	pp	WASL
NCK1	pp	PAK2
NCK1	pp	FYN
NCK1	pp	ABL1
NCK1	pp	ABL2
NCK1	pp	RIMS2
ACVR1B	pp	SRRM2
ACVR1B	pp	SSB
ACVR1B	pp	SPEG
ACVR1B	pp	SRC
ACVR1B	pp	SIK2
ACVR1B	pp	SLK
ACVR1B	pp	SEC16A
ACVR1B	pp	SHC1
ACVR1B	pp	RPS6KA2
ACVR1B	pp	RPS6KA3
ACVR1B	pp	PTK2B
ACVR1B	pp	RIPK2
ACVR1B	pp	PRKCQ
ACVR1B	pp	PRKD2
ACVR1B	pp	PRKCB
ACVR1B	pp	PRKCD
ACVR1B	pp	YES1
ACVR1B	pp	WEE1
ACVR1B	pp	ULK3
ACVR1B	pp	TYK2
ACVR1B	pp	TTN
ACVR1B	pp	TNK2
ACVR1B	pp	TNK1
ACVR1B	pp	TNFRSF14
ACVR1B	pp	TMX1
ACVR1B	pp	TESK2
ACVR1B	pp	TEC
ACVR1B	pp	TBKBP1
ACVR1B	pp	TBK1
ACVR1B	pp	TAOK3
ACVR1B	pp	TAOK1
ACVR1B	pp	STK16
ACVR1B	pp	CAMK2B
ACVR1B	pp	ACVR2A
ACVR1B	pp	PDPK1
ACVR1B	pp	CAMK2G
ACVR1B	pp	ACVR2B
ACVR1B	pp	FGFR1
ACVR1B	pp	CSNK2A1
ACVR1B	pp	CSNK2A2
ACVR1B	pp	CSNK1E
ACVR1B	pp	CSNK1G3
ACVR1B	pp	DOK1
ACVR1B	pp	DOK2
ACVR1B	pp	DCTPP1
ACVR1B	pp	DDR1
ACVR1B	pp	CDK5
ACVR1B	pp	CDK9
ACVR1B	pp	CDC2
ACVR1B	pp	CDK2
ACVR1B	pp	CSK
ACVR1B	pp	CSNK1D
ACVR1B	pp	CLK1
ACVR1B	pp	CRKRS
ACVR1B	pp	GRAMD1A
ACVR1B	pp	GFPT1
ACVR1B	pp	GAPVD1
ACVR1B	pp	G3BP1
ACVR1B	pp	HRNR
ACVR1B	pp	HIPK1
ACVR1B	pp	HCK
ACVR1B	pp	GSK3A
ACVR1B	pp	EPHB1
ACVR1B	pp	EIF3J
ACVR1B	pp	EIF2AK4
ACVR1B	pp	EIF2AK1
ACVR1B	pp	FYN
ACVR1B	pp	FER
ACVR1B	pp	EPHB4
ACVR1B	pp	EPHB2
ACVR1B	pp	MAP3K2
ACVR1B	pp	MAP4K5
ACVR1B	pp	MAPK3
ACVR1B	pp	MAPK6
ACVR1B	pp	MARK2
ACVR1B	pp	MARK3
ACVR1B	pp	MELK
ACVR1B	pp	MLLT1
ACVR1B	pp	HSP90AB1
ACVR1B	pp	JAK1
ACVR1B	pp	KIAA0195
ACVR1B	pp	KIAA0528
ACVR1B	pp	KIT
ACVR1B	pp	LIMK1
ACVR1B	pp	LSM14A
ACVR1B	pp	MAP2K2
ACVR1B	pp	PKN1
ACVR1B	pp	PKMYT1
ACVR1B	pp	PLK4
ACVR1B	pp	PKN3
ACVR1B	pp	PRKAB1
ACVR1B	pp	PRKAA1
ACVR1B	pp	PRKCA
ACVR1B	pp	PRKAB2
ACVR1B	pp	NCK2
ACVR1B	pp	MNAT1
ACVR1B	pp	NTRK1
ACVR1B	pp	NLK
ACVR1B	pp	PDE4A
ACVR1B	pp	PAK4
ACVR1B	pp	PIP4K2C
ACVR1B	pp	PDHA1
ACVR1B	pp	AZI2
ACVR1B	pp	BMP2K
ACVR1B	pp	AURKA
ACVR1B	pp	AURKB
ACVR1B	pp	ATP5B
ACVR1B	pp	ATP5C1
ACVR1B	pp	ATF2
ACVR1B	pp	ATP5A1
ACVR1B	pp	CAMK2D
ACVR1B	pp	CAMKK2
ACVR1B	pp	CABC1
ACVR1B	pp	CAD
ACVR1B	pp	BRD3
ACVR1B	pp	BTK
ACVR1B	pp	BMPR1A
ACVR1B	pp	BRAF
ACVR1B	pp	ADAM28
ACVR1B	pp	ACTB
ACVR1B	pp	ACOX3
ACVR1B	pp	ABL2
ACVR1B	pp	AAK1
ACVR1B	pp	ANP32A
ACVR1B	pp	ANAPC7
ACVR1B	pp	ANAPC5
ACVR1B	pp	ALPK3
ACVR1B	pp	ALDOA
ACVR1B	pp	AFF4
ACVR1B	pp	ADK
ACVR1B	pp	ADCK1
SEC16A	pp	ACTB
SEC16A	pp	ALPK3
SEC16A	pp	ANAPC5
SEC16A	pp	ATP5B
SEC16A	pp	AURKB
SEC16A	pp	BMPR1A
SEC16A	pp	BTK
SEC16A	pp	CAD
SEC16A	pp	CAMK2D
SEC16A	pp	CAMK2G
SEC16A	pp	CLK1
SEC16A	pp	CSNK1D
SEC16A	pp	DCTPP1
SEC16A	pp	DDR1
SEC16A	pp	EIF2AK1
SEC16A	pp	ABL2
SEC16A	pp	PRKD2
SEC16A	pp	RPS6KA2
SEC16A	pp	PLK4
SEC16A	pp	PRKAA1
SEC16A	pp	PDHA1
SEC16A	pp	PDPK1
SEC16A	pp	NLK
SEC16A	pp	NTRK1
SEC16A	pp	TYK2
SEC16A	pp	ULK3
SEC16A	pp	TESK2
SEC16A	pp	TNK1
SEC16A	pp	TAOK1
SEC16A	pp	TAOK3
SEC16A	pp	RPS6KA3
SEC16A	pp	SHC1
SEC16A	pp	JAK1
SEC16A	pp	HSP90AB1
SEC16A	pp	HRNR
SEC16A	pp	GSK3A
SEC16A	pp	GRAMD1A
SEC16A	pp	EPHB1
SEC16A	pp	NCK2
SEC16A	pp	MNAT1
SEC16A	pp	MARK2
SEC16A	pp	MAPK3
SEC16A	pp	MAP4K5
SEC16A	pp	MAP3K2
SEC16A	pp	LSM14A
SEC16A	pp	KIT
SEC16A	pp	MAP3K3
UBC	pp	YWHAZ
UBC	pp	CDC2
UBC	pp	MAGEA11
UBC	pp	NTRK1
AFF4	pp	ACOX3
AFF4	pp	AAK1
AFF4	pp	ABL2
AFF4	pp	GRAMD1A
AFF4	pp	HCK
AFF4	pp	GSK3A
AFF4	pp	EPHB4
AFF4	pp	FYN
AFF4	pp	FGFR1
AFF4	pp	JAK1
AFF4	pp	KIT
AFF4	pp	HSP90AB1
AFF4	pp	HRNR
AFF4	pp	CSNK2A2
AFF4	pp	DCTPP1
AFF4	pp	DDR1
AFF4	pp	EIF2AK4
AFF4	pp	EIF3J
AFF4	pp	EPHB1
AFF4	pp	EPHB2
AFF4	pp	DOK2
AFF4	pp	EIF2AK1
AFF4	pp	CAMKK2
AFF4	pp	CAMK2G
AFF4	pp	CAMK2D
AFF4	pp	CAD
AFF4	pp	CABC1
AFF4	pp	BTK
AFF4	pp	BMPR1A
AFF4	pp	CSNK1G3
AFF4	pp	CSNK1E
AFF4	pp	CSNK1D
AFF4	pp	CRKRS
AFF4	pp	CLK1
AFF4	pp	CDK5
AFF4	pp	CDC2L5
AFF4	pp	ALPK3
AFF4	pp	ANAPC5
AFF4	pp	ALDOA
AFF4	pp	ADCK1
AFF4	pp	ADK
AFF4	pp	ACTB
AFF4	pp	ADAM28
AFF4	pp	BMP2K
AFF4	pp	AURKB
AFF4	pp	ATP5B
AFF4	pp	AURKA
AFF4	pp	ANAPC7
AFF4	pp	ATP5A1
AFF4	pp	RIPK2
AFF4	pp	RPS6KA3
AFF4	pp	RPS6KA2
AFF4	pp	SEC16A
AFF4	pp	SLK
AFF4	pp	SHC1
AFF4	pp	SRC
AFF4	pp	SPEG
AFF4	pp	STK16
AFF4	pp	SRRM2
AFF4	pp	PIP4K2C
AFF4	pp	PKMYT1
AFF4	pp	PKN1
AFF4	pp	PKN3
AFF4	pp	PLK4
AFF4	pp	PRKAA1
AFF4	pp	PRKCA
AFF4	pp	PRKCB
AFF4	pp	PRKD2
AFF4	pp	PTK2B
AFF4	pp	MNAT1
AFF4	pp	MLLT1
AFF4	pp	NLK
AFF4	pp	NCK2
AFF4	pp	NTRK1
AFF4	pp	PDPK1
AFF4	pp	PDHA1
AFF4	pp	PDE4A
AFF4	pp	PAK4
AFF4	pp	MAP2K2
AFF4	pp	MAP3K2
AFF4	pp	LSM14A
AFF4	pp	MAPK6
AFF4	pp	MARK2
AFF4	pp	MAP4K5
AFF4	pp	MAPK3
AFF4	pp	MARK3
AFF4	pp	YES1
AFF4	pp	WEE1
AFF4	pp	ULK3
AFF4	pp	TYK2
AFF4	pp	TTN
AFF4	pp	TNK2
AFF4	pp	TNK1
AFF4	pp	TMX1
AFF4	pp	TGFBR1
AFF4	pp	TESK2
AFF4	pp	TEC
AFF4	pp	TBK1
AFF4	pp	TAOK3
AFF4	pp	TAOK1
ACOX3	pp	TNK1
ACOX3	pp	TESK2
ACOX3	pp	ULK3
ACOX3	pp	TYK2
ACOX3	pp	MARK2
ACOX3	pp	MNAT1
ACOX3	pp	MAPK3
ACOX3	pp	MAPK6
ACOX3	pp	NTRK1
ACOX3	pp	PAK4
ACOX3	pp	NCK2
ACOX3	pp	NLK
ACOX3	pp	HSP90AB1
ACOX3	pp	JAK1
ACOX3	pp	GSK3A
ACOX3	pp	HRNR
ACOX3	pp	MAP3K2
ACOX3	pp	MAP4K5
ACOX3	pp	KIT
ACOX3	pp	LSM14A
ACOX3	pp	SEC16A
ACOX3	pp	RPS6KA3
ACOX3	pp	RPS6KA2
ACOX3	pp	PTK2B
ACOX3	pp	TAOK3
ACOX3	pp	TAOK1
ACOX3	pp	SPEG
ACOX3	pp	SHC1
ACOX3	pp	PKN1
ACOX3	pp	PKMYT1
ACOX3	pp	PDPK1
ACOX3	pp	PDHA1
ACOX3	pp	PRKD2
ACOX3	pp	PRKCA
ACOX3	pp	PRKAA1
ACOX3	pp	PLK4
ACOX3	pp	ADAM28
ACOX3	pp	ADK
ACOX3	pp	ALDOA
ACOX3	pp	ALPK3
ACOX3	pp	ANAPC5
ACOX3	pp	ATP5A1
ACOX3	pp	ATP5B
ACOX3	pp	AURKB
ACOX3	pp	ABL2
ACOX3	pp	ACTB
ACOX3	pp	CSNK1D
ACOX3	pp	CLK1
ACOX3	pp	DDR1
ACOX3	pp	DCTPP1
ACOX3	pp	EPHB1
ACOX3	pp	EIF2AK1
ACOX3	pp	GRAMD1A
ACOX3	pp	FGFR1
ACOX3	pp	BTK
ACOX3	pp	BMPR1A
ACOX3	pp	CAD
ACOX3	pp	CABC1
ACOX3	pp	CAMK2G
ACOX3	pp	CAMK2D
ACOX3	pp	CDC2L5
ACOX3	pp	CAMKK2
ACVR2A	pp	TNK1
ACVR2A	pp	ULK3
ACVR2A	pp	GDF9
ACVR2A	pp	GAK
ACVR2A	pp	MAPK1
ACVR2A	pp	LYN
ACVR2A	pp	EPHB2
ACVR2A	pp	EPHA7
ACVR2A	pp	FER
ACVR2A	pp	EPHB4
ACVR2A	pp	STK16
ACVR2A	pp	TGFBR1
ACVR2A	pp	TEC
ACVR2A	pp	PRKAA1
ACVR2A	pp	PIP4K2C
ACVR2A	pp	PTK6
ACVR2A	pp	BRAF
ACVR2A	pp	CSK
ACVR2A	pp	ACVR2B
ACVR2A	pp	ATM
MAP2K2	pp	MAPK9
MAP2K2	pp	TNK1
MAP2K2	pp	TNK2
MAP2K2	pp	TTN
MAP2K2	pp	TYK2
MAP2K2	pp	TBK1
MAP2K2	pp	TEC
MAP2K2	pp	TESK2
MAP2K2	pp	TGFBR1
MAP2K2	pp	ULK3
MAP2K2	pp	WEE1
MAP2K2	pp	HRAS
MAP2K2	pp	PTK2B
MAP2K2	pp	PRKD2
MAP2K2	pp	RPS6KA3
MAP2K2	pp	RPS6KA2
MAP2K2	pp	PRKAA1
MAP2K2	pp	PRKCB
MAP2K2	pp	PRKCA
MAP2K2	pp	SRC
MAP2K2	pp	SPEG
MAP2K2	pp	TAOK3
MAP2K2	pp	TAOK1
MAP2K2	pp	SEC16A
MAP2K2	pp	RPS6KA4
MAP2K2	pp	SLK
MAP2K2	pp	SHC1
MAP2K2	pp	NEK11
MAP2K2	pp	NLK
MAP2K2	pp	MNAT1
MAP2K2	pp	NCK2
MAP2K2	pp	MARK2
MAP2K2	pp	MARK4
MAP2K2	pp	MAPK10
MAP2K2	pp	MAPK6
MAP2K2	pp	PKN1
MAP2K2	pp	PLK4
MAP2K2	pp	PHKG2
MAP2K2	pp	PKMYT1
MAP2K2	pp	PDHA1
MAP2K2	pp	PDPK1
MAP2K2	pp	NTRK1
MAP2K2	pp	PAK4
MAP2K2	pp	HSP90AB1
MAP2K2	pp	HRNR
MAP2K2	pp	HCK
MAP2K2	pp	GSK3A
MAP2K2	pp	GRAMD1A
MAP2K2	pp	FGFR1
MAP2K2	pp	EPHB4
MAP2K2	pp	EPHB1
MAP2K2	pp	MAP4K5
MAP2K2	pp	MAP3K4
MAP2K2	pp	MAP3K3
MAP2K2	pp	MAP3K2
MAP2K2	pp	LSM14A
MAP2K2	pp	KIT
MAP2K2	pp	JAK1
MAP2K2	pp	CSNK1D
MAP2K2	pp	CSK
MAP2K2	pp	DDR1
MAP2K2	pp	DCTPP1
MAP2K2	pp	EIF2AK4
MAP2K2	pp	EIF2AK1
MAP2K2	pp	EPHA7
MAP2K2	pp	EIF3J
MAP2K2	pp	CAD
MAP2K2	pp	CABC1
MAP2K2	pp	CAMK2D
MAP2K2	pp	CAMK2B
MAP2K2	pp	CAMKK2
MAP2K2	pp	CAMK2G
MAP2K2	pp	CRKRS
MAP2K2	pp	CLK1
MAP2K2	pp	ALPK3
MAP2K2	pp	ANAPC5
MAP2K2	pp	ATP5A1
MAP2K2	pp	ATP5B
MAP2K2	pp	AURKB
MAP2K2	pp	BCR
MAP2K2	pp	BMPR1A
MAP2K2	pp	BTK
MAP2K2	pp	MAPK3
MAP2K2	pp	AAK1
MAP2K2	pp	ABL2
MAP2K2	pp	ACOX3
MAP2K2	pp	ACTB
MAP2K2	pp	ADAM28
MAP2K2	pp	ADK
MAP2K2	pp	ALDOA
MAP2K2	pp	MAPK1
GPX1	pp	ABL1
GPX1	pp	ABL2
CHML	pp	RAB6A
CHML	pp	OPN3
CHML	pp	RAB5A
CHML	pp	RAB3A
CHML	pp	RAB1A
C2orf71
FAM83A	pp	SPEG
FAM83A	pp	SLK
FAM83A	pp	SRRM2
FAM83A	pp	SRC
FAM83A	pp	SEC16A
FAM83A	pp	RPS6KA3
FAM83A	pp	SIK2
FAM83A	pp	SHC1
FAM83A	pp	PTK2B
FAM83A	pp	PRKD2
FAM83A	pp	RPS6KA2
FAM83A	pp	RIPK2
FAM83A	pp	PRKCB
FAM83A	pp	PRKCA
FAM83A	pp	PRKCQ
FAM83A	pp	PRKCD
FAM83A	pp	TNK1
FAM83A	pp	TNK2
FAM83A	pp	TTN
FAM83A	pp	TYK2
FAM83A	pp	TGFBR1
FAM83A	pp	TMX1
FAM83A	pp	TNFRSF14
FAM83A	pp	TNIK
FAM83A	pp	TBK1
FAM83A	pp	TBKBP1
FAM83A	pp	TEC
FAM83A	pp	TESK2
FAM83A	pp	SSB
FAM83A	pp	STK16
FAM83A	pp	TAOK1
FAM83A	pp	TAOK3
FAM83A	pp	MNAT1
FAM83A	pp	MLLT1
FAM83A	pp	MELK
FAM83A	pp	MARK3
FAM83A	pp	MARK2
FAM83A	pp	MARK1
FAM83A	pp	MAPK6
FAM83A	pp	MAPK3
FAM83A	pp	MAPK1
FAM83A	pp	MAP4K5
FAM83A	pp	MAP3K2
FAM83A	pp	MAP3K11
FAM83A	pp	MAP2K2
FAM83A	pp	LYN
FAM83A	pp	LSM14A
FAM83A	pp	LIMK1
FAM83A	pp	PRKAB1
FAM83A	pp	PRKAB2
FAM83A	pp	PLK4
FAM83A	pp	PRKAA1
FAM83A	pp	PKN1
FAM83A	pp	PKN3
FAM83A	pp	PIP4K2C
FAM83A	pp	PKMYT1
FAM83A	pp	PDHA1
FAM83A	pp	PDPK1
FAM83A	pp	PAK4
FAM83A	pp	PDE4A
FAM83A	pp	NLK
FAM83A	pp	NTRK1
FAM83A	pp	NCK2
FAM83A	pp	NEK11
FAM83A	pp	YES1
FAM83A	pp	WEE1
FAM83A	pp	ULK3
FAM83A	pp	BMPR1A
FAM83A	pp	BRAF
FAM83A	pp	BRD3
FAM83A	pp	BTK
FAM83A	pp	AURKA
FAM83A	pp	AURKB
FAM83A	pp	AZI2
FAM83A	pp	BMP2K
FAM83A	pp	ATF2
FAM83A	pp	ATP5A1
FAM83A	pp	ATP5B
FAM83A	pp	ATP5C1
FAM83A	pp	ANP32A
FAM83A	pp	AP2A1
FAM83A	pp	AP2B1
FAM83A	pp	AP2M1
FAM83A	pp	CSK
FAM83A	pp	CRKRS
FAM83A	pp	CSNK1E
FAM83A	pp	CSNK1D
FAM83A	pp	CDK5
FAM83A	pp	CDK2
FAM83A	pp	CLK1
FAM83A	pp	CDK9
FAM83A	pp	CAMKK2
FAM83A	pp	CAMK2G
FAM83A	pp	CDC2L5
FAM83A	pp	CDC2
FAM83A	pp	CAD
FAM83A	pp	CABC1
FAM83A	pp	CAMK2D
FAM83A	pp	CAMK2B
FAM83A	pp	FGFR1
FAM83A	pp	FYN
FAM83A	pp	EPHB4
FAM83A	pp	FER
FAM83A	pp	EPHB1
FAM83A	pp	EPHB2
FAM83A	pp	EIF2AK4
FAM83A	pp	EIF3J
FAM83A	pp	DOK2
FAM83A	pp	EIF2AK1
FAM83A	pp	DDR1
FAM83A	pp	DOK1
FAM83A	pp	CSNK2A2
FAM83A	pp	DCTPP1
FAM83A	pp	CSNK1G3
FAM83A	pp	CSNK2A1
FAM83A	pp	KIT
FAM83A	pp	KIAA0528
FAM83A	pp	KIAA0195
FAM83A	pp	JAK2
FAM83A	pp	JAK1
FAM83A	pp	HSP90AB1
FAM83A	pp	HRNR
FAM83A	pp	HIPK1
FAM83A	pp	HCK
FAM83A	pp	GSK3B
FAM83A	pp	GSK3A
FAM83A	pp	GRAMD1A
FAM83A	pp	GFPT1
FAM83A	pp	GAPVD1
FAM83A	pp	GAK
FAM83A	pp	G3BP1
FAM83A	pp	AFF4
FAM83A	pp	ADK
FAM83A	pp	ADCK1
FAM83A	pp	ADAM28
FAM83A	pp	ANAPC7
FAM83A	pp	ANAPC5
FAM83A	pp	ALPK3
FAM83A	pp	ALDOA
FAM83A	pp	ACTB
FAM83A	pp	ACOX3
FAM83A	pp	ABL2
FAM83A	pp	AAK1
FAM83A	pp	ACVR2B
FAM83A	pp	ACVR1B
FAM83A	pp	ACVR1
FAM83A	pp	ACTN4
PRPH2	pp	PRPH
PRKD2	pp	DDR1
PRKD2	pp	CAMK2D
PRKD2	pp	BTK
PRKD2	pp	BMPR1A
PRKD2	pp	EPHB2
PRKD2	pp	EPHB1
PRKD2	pp	EIF2AK1
PRKD2	pp	DST
PRKD2	pp	ANAPC5
PRKD2	pp	TAOK1
PRKD2	pp	TGFBR1
PRKD2	pp	MAP4K5
PRKD2	pp	NCK2
PRKD2	pp	GRAMD1A
PRKD2	pp	KIT
PRKD2	pp	RPS6KA2
PRKD2	pp	NTRK1
PRKD2	pp	PDPK1
HRNR	pp	ULK3
HRNR	pp	TYK2
HRNR	pp	TNK1
HRNR	pp	TESK2
HRNR	pp	TAOK3
HRNR	pp	TAOK1
HRNR	pp	AURKB
HRNR	pp	ATP5B
HRNR	pp	BTK
HRNR	pp	BMPR1A
HRNR	pp	ACTB
HRNR	pp	ABL2
HRNR	pp	ANAPC5
HRNR	pp	ALPK3
HRNR	pp	KIT
HRNR	pp	LSM14A
HRNR	pp	HSP90AB1
HRNR	pp	JAK1
HRNR	pp	GRAMD1A
HRNR	pp	GSK3A
HRNR	pp	EIF2AK1
HRNR	pp	EPHB1
HRNR	pp	DCTPP1
HRNR	pp	DDR1
HRNR	pp	CLK1
HRNR	pp	CSNK1D
HRNR	pp	CAMK2G
HRNR	pp	CDC2L5
HRNR	pp	CAD
HRNR	pp	CAMK2D
HRNR	pp	SHC1
HRNR	pp	RPS6KA3
HRNR	pp	RPS6KA2
HRNR	pp	PRKD2
HRNR	pp	PRKAA1
HRNR	pp	PLK4
HRNR	pp	PDPK1
HRNR	pp	PDHA1
HRNR	pp	NTRK1
HRNR	pp	NLK
HRNR	pp	NCK2
HRNR	pp	MNAT1
HRNR	pp	MARK2
HRNR	pp	MAPK3
HRNR	pp	MAP4K5
HRNR	pp	MAP3K2
PRKAB1	pp	PRKAA1
PRKAB1	pp	SSB
PRKAB1	pp	TRIM28
PRKAB1	pp	RPS6KA3
PRKAB1	pp	HRAS
PRKAB1	pp	GSK3B
PRKAB1	pp	PRKAB2
PRKAB1	pp	CDC2
PRKAB1	pp	ADCK1
PRKAB1	pp	ADAM28
PRKAB1	pp	ACTB
PRKAB1	pp	ACOX3
PRKAB1	pp	ABL2
PRKAB1	pp	AAK1
PRKAB1	pp	DDR1
PRKAB1	pp	DCTPP1
PRKAB1	pp	DOK2
PRKAB1	pp	DOK1
PRKAB1	pp	CSNK1E
PRKAB1	pp	CSNK1D
PRKAB1	pp	CSNK2A2
PRKAB1	pp	CSNK1G3
PRKAB1	pp	CDK9
PRKAB1	pp	CDK5
PRKAB1	pp	CRKRS
PRKAB1	pp	CLK1
PRKAB1	pp	CAMK2D
PRKAB1	pp	CAD
PRKAB1	pp	CAMKK2
PRKAB1	pp	CAMK2G
PRKAB1	pp	BMP2K
PRKAB1	pp	BMPR1A
PRKAB1	pp	BTK
PRKAB1	pp	CABC1
PRKAB1	pp	ATP5B
PRKAB1	pp	ATP5C1
PRKAB1	pp	AURKA
PRKAB1	pp	AURKB
PRKAB1	pp	ANAPC5
PRKAB1	pp	ANAPC7
PRKAB1	pp	ANP32A
PRKAB1	pp	ATP5A1
PRKAB1	pp	ADK
PRKAB1	pp	AFF4
PRKAB1	pp	ALDOA
PRKAB1	pp	ALPK3
PRKAB1	pp	NLK
PRKAB1	pp	NCK2
PRKAB1	pp	MNAT1
PRKAB1	pp	MLLT1
PRKAB1	pp	PDPK1
PRKAB1	pp	PDE4A
PRKAB1	pp	PAK4
PRKAB1	pp	NTRK1
PRKAB1	pp	MAPK3
PRKAB1	pp	MAP4K5
PRKAB1	pp	MAP3K2
PRKAB1	pp	MAP2K2
PRKAB1	pp	MELK
PRKAB1	pp	MARK3
PRKAB1	pp	MARK2
PRKAB1	pp	MAPK6
PRKAB1	pp	HCK
PRKAB1	pp	HRNR
PRKAB1	pp	GRAMD1A
PRKAB1	pp	GSK3A
PRKAB1	pp	KIT
PRKAB1	pp	LSM14A
PRKAB1	pp	HSP90AB1
PRKAB1	pp	JAK1
PRKAB1	pp	EIF3J
PRKAB1	pp	EPHB1
PRKAB1	pp	EIF2AK1
PRKAB1	pp	EIF2AK4
PRKAB1	pp	FGFR1
PRKAB1	pp	FYN
PRKAB1	pp	EPHB2
PRKAB1	pp	EPHB4
PRKAB1	pp	TNK1
PRKAB1	pp	TMX1
PRKAB1	pp	TTN
PRKAB1	pp	TNK2
PRKAB1	pp	ULK3
PRKAB1	pp	TYK2
PRKAB1	pp	YES1
PRKAB1	pp	WEE1
PRKAB1	pp	STK16
PRKAB1	pp	SRRM2
PRKAB1	pp	TAOK3
PRKAB1	pp	TAOK1
PRKAB1	pp	TEC
PRKAB1	pp	TBK1
PRKAB1	pp	TGFBR1
PRKAB1	pp	TESK2
PRKAB1	pp	PTK2B
PRKAB1	pp	RIPK2
PRKAB1	pp	RPS6KA2
PRKAB1	pp	SEC16A
PRKAB1	pp	SHC1
PRKAB1	pp	SLK
PRKAB1	pp	SPEG
PRKAB1	pp	SRC
PRKAB1	pp	PIP4K2C
PRKAB1	pp	PKMYT1
PRKAB1	pp	PKN1
PRKAB1	pp	PKN3
PRKAB1	pp	PLK4
PRKAB1	pp	PRKCA
PRKAB1	pp	PRKCB
PRKAB1	pp	PRKD2
DST	pp	GRB2
DST	pp	TNIK
DST	pp	SYK
DST	pp	PRPH
DST	pp	TNK2
BMP2K	pp	CABC1
BMP2K	pp	BTK
BMP2K	pp	CAMK2A
BMP2K	pp	CAD
BMP2K	pp	ATP5A1
BMP2K	pp	ANAPC5
BMP2K	pp	BMPR1A
BMP2K	pp	ATP5B
BMP2K	pp	ADK
BMP2K	pp	ADAM28
BMP2K	pp	ALPK3
BMP2K	pp	ALDOA
BMP2K	pp	ABL2
BMP2K	pp	ABL1
BMP2K	pp	ACTB
BMP2K	pp	ACOX3
BMP2K	pp	AAK1
BMP2K	pp	LYN
BMP2K	pp	LSM14A
BMP2K	pp	KIT
BMP2K	pp	JAK1
BMP2K	pp	INSR
BMP2K	pp	IGF1R
BMP2K	pp	HSP90AB1
BMP2K	pp	HRNR
BMP2K	pp	HCK
BMP2K	pp	GSK3A
BMP2K	pp	GRAMD1A
BMP2K	pp	FGFR1
BMP2K	pp	FER
BMP2K	pp	EPHB4
BMP2K	pp	EPHA7
BMP2K	pp	EPHB1
BMP2K	pp	EIF2AK1
BMP2K	pp	EIF3J
BMP2K	pp	DCTPP1
BMP2K	pp	DDR1
BMP2K	pp	CSNK2A1
BMP2K	pp	CSNK2A2
BMP2K	pp	CRKRS
BMP2K	pp	CSNK1D
BMP2K	pp	CDC42BPA
BMP2K	pp	CLK1
BMP2K	pp	CAMKK2
BMP2K	pp	CDC2L5
BMP2K	pp	CAMK2B
BMP2K	pp	CAMK2D
BMP2K	pp	PKN1
BMP2K	pp	PLK4
BMP2K	pp	PRKAA1
BMP2K	pp	PRKCA
BMP2K	pp	PRKCB
BMP2K	pp	PRKD2
BMP2K	pp	PTK2B
BMP2K	pp	RPS6KA2
BMP2K	pp	RPS6KA3
BMP2K	pp	RPS6KA4
BMP2K	pp	SEC16A
BMP2K	pp	SHC1
BMP2K	pp	SLK
BMP2K	pp	SPEG
BMP2K	pp	TAOK1
BMP2K	pp	MAP3K2
BMP2K	pp	MAP2K2
BMP2K	pp	MAPK1
BMP2K	pp	MAP4K5
BMP2K	pp	MAPK6
BMP2K	pp	MAPK3
BMP2K	pp	MNAT1
BMP2K	pp	MARK2
BMP2K	pp	NLK
BMP2K	pp	NCK2
BMP2K	pp	PAK4
BMP2K	pp	NTRK1
BMP2K	pp	PDPK1
BMP2K	pp	PDHA1
BMP2K	pp	PKMYT1
BMP2K	pp	PHKG2
BMP2K	pp	TESK2
BMP2K	pp	TEC
BMP2K	pp	TBK1
BMP2K	pp	TAOK3
BMP2K	pp	TYK2
BMP2K	pp	TTN
BMP2K	pp	TNK2
BMP2K	pp	TNK1
BMP2K	pp	WEE1
BMP2K	pp	ULK3
CRYBA2	pp	RPS6KA3
CRYBA2	pp	CALCOCO1
CRYBA2	pp	CRYBB1
CRYBA2	pp	TRIP13
RPS6KA4	pp	CDC2
RPS6KA4	pp	GSK3B
RPS6KA4	pp	CSNK1A1
RPS6KA4	pp	MAP4K5
RPS6KA4	pp	CDK2
RPS6KA4	pp	TNIK
RPS6KA4	pp	TRIM28
RPS6KA4	pp	TNK1
RPS6KA4	pp	TBK1
RPS6KA4	pp	STK16
RPS6KA4	pp	WEE1
RPS6KA4	pp	ULK3
RPS6KA4	pp	TYK2
RPS6KA4	pp	PTK2B
RPS6KA4	pp	PRKCG
RPS6KA4	pp	PRKAA1
RPS6KA4	pp	SRC
RPS6KA4	pp	SLK
RPS6KA4	pp	RPS6KA6
RPS6KA4	pp	RPS6KA3
RPS6KA4	pp	LYN
RPS6KA4	pp	JAK1
RPS6KA4	pp	MAP3K2
RPS6KA4	pp	MAP3K11
RPS6KA4	pp	IGF1R
RPS6KA4	pp	HCK
RPS6KA4	pp	INSR
RPS6KA4	pp	PHKG2
RPS6KA4	pp	PAK4
RPS6KA4	pp	PLK1
RPS6KA4	pp	PIK3C2A
RPS6KA4	pp	MELK
RPS6KA4	pp	MAPK15
RPS6KA4	pp	NLK
RPS6KA4	pp	NEK11
RPS6KA4	pp	CSNK1G2
RPS6KA4	pp	CSNK1G3
RPS6KA4	pp	EPHA2
RPS6KA4	pp	EPHA5
RPS6KA4	pp	CSK
RPS6KA4	pp	CSNK1D
RPS6KA4	pp	CSNK1E
RPS6KA4	pp	CSNK1G1
RPS6KA4	pp	EPHB4
RPS6KA4	pp	FER
RPS6KA4	pp	FES
RPS6KA4	pp	FGR
RPS6KA4	pp	EPHA7
RPS6KA4	pp	EPHB1
RPS6KA4	pp	EPHB2
RPS6KA4	pp	EPHB3
RPS6KA4	pp	ATR
RPS6KA4	pp	ATM
RPS6KA4	pp	ABL2
RPS6KA4	pp	AAK1
RPS6KA4	pp	CRKRS
RPS6KA4	pp	CDK7
RPS6KA4	pp	CDK5
RPS6KA4	pp	CDK3
RPS6KA4	pp	CAMKK2
RPS6KA4	pp	CAMK2D
RPS6KA4	pp	CAMK2B
RPS6KA4	pp	CAMK2A
SH3GL3	pp	NDUFB9
SH3GL3	pp	RARA
RAB1A	pp	RAB6A
TNNT3	pp	PRKCA
TNNT3	pp	HAP1
TESK2	pp	TYK2
TESK2	pp	TAOK1
TESK2	pp	TAOK3
TESK2	pp	PLK4
TESK2	pp	PRKAA1
TESK2	pp	NTRK1
TESK2	pp	PDHA1
TESK2	pp	RPS6KA3
TESK2	pp	SHC1
TESK2	pp	PRKD2
TESK2	pp	RPS6KA2
TESK2	pp	MAP4K5
TESK2	pp	MAP3K2
TESK2	pp	LSM14A
TESK2	pp	KIT
TESK2	pp	NLK
TESK2	pp	NCK2
TESK2	pp	MARK2
TESK2	pp	MAPK3
TESK2	pp	EPHB1
TESK2	pp	EIF2AK4
TESK2	pp	EIF2AK1
TESK2	pp	DDR1
TESK2	pp	JAK1
TESK2	pp	HCK
TESK2	pp	GSK3A
TESK2	pp	GRAMD1A
TESK2	pp	ANAPC5
TESK2	pp	ATP5B
TESK2	pp	BMPR1A
TESK2	pp	BTK
TESK2	pp	CAD
TESK2	pp	CAMK2D
TESK2	pp	CLK1
TESK2	pp	CSNK1D
ALPK3	pp	TAOK3
ALPK3	pp	TESK2
ALPK3	pp	SHC1
ALPK3	pp	TAOK1
ALPK3	pp	TYK2
ALPK3	pp	PDPK1
ALPK3	pp	PLK4
ALPK3	pp	NTRK1
ALPK3	pp	PDHA1
ALPK3	pp	RPS6KA2
ALPK3	pp	RPS6KA3
ALPK3	pp	PRKAA1
ALPK3	pp	PRKD2
ALPK3	pp	DDR1
ALPK3	pp	EIF2AK1
ALPK3	pp	CLK1
ALPK3	pp	CSNK1D
ALPK3	pp	GSK3A
ALPK3	pp	JAK1
ALPK3	pp	EPHB1
ALPK3	pp	GRAMD1A
ALPK3	pp	MAP3K2
ALPK3	pp	MAP4K5
ALPK3	pp	KIT
ALPK3	pp	LSM14A
ALPK3	pp	NCK2
ALPK3	pp	NLK
ALPK3	pp	MAPK3
ALPK3	pp	MARK2
ALPK3	pp	ABL2
ALPK3	pp	BTK
ALPK3	pp	BMPR1A
ALPK3	pp	ATP5B
ALPK3	pp	ANAPC5
ALPK3	pp	CDC2L5
ALPK3	pp	CAMK2G
ALPK3	pp	CAMK2D
ALPK3	pp	CAD
RIPK2	pp	NCK2
RIPK2	pp	MNAT1
RIPK2	pp	MARK2
RIPK2	pp	MAPK6
RIPK2	pp	MAPK14
RIPK2	pp	MAPK10
RIPK2	pp	MAPK1
RIPK2	pp	MAP4K5
RIPK2	pp	MAP3K4
RIPK2	pp	MAP3K3
RIPK2	pp	MAP3K2
RIPK2	pp	MAP2K2
RIPK2	pp	LSM14A
RIPK2	pp	KIT
RIPK2	pp	JAK1
RIPK2	pp	HSP90AB1
RIPK2	pp	HCK
RIPK2	pp	HRNR
RIPK2	pp	GRAMD1A
RIPK2	pp	GSK3A
RIPK2	pp	FYN
RIPK2	pp	GAK
RIPK2	pp	EPHB4
RIPK2	pp	FGFR1
RIPK2	pp	EPHB1
RIPK2	pp	EPHB2
RIPK2	pp	EPHA2
RIPK2	pp	EPHA7
RIPK2	pp	EIF2AK4
RIPK2	pp	EIF3J
RIPK2	pp	DOK2
RIPK2	pp	EIF2AK1
RIPK2	pp	CSNK1D
RIPK2	pp	CRKRS
RIPK2	pp	DDR1
RIPK2	pp	DCTPP1
RIPK2	pp	CDK5
RIPK2	pp	CDC2L5
RIPK2	pp	CLK1
RIPK2	pp	CDK9
RIPK2	pp	CAMK2D
RIPK2	pp	CAMK2A
RIPK2	pp	CAMKK2
RIPK2	pp	CAMK2G
RIPK2	pp	BTK
RIPK2	pp	BRAF
RIPK2	pp	CAD
RIPK2	pp	CABC1
RIPK2	pp	AURKB
RIPK2	pp	BCR
RIPK2	pp	BMP2K
RIPK2	pp	BMPR1A
RIPK2	pp	ATM
RIPK2	pp	ATP5A1
RIPK2	pp	ATP5B
RIPK2	pp	ATR
RIPK2	pp	ALDOA
RIPK2	pp	ALPK3
RIPK2	pp	ANAPC5
RIPK2	pp	ATF2
RIPK2	pp	ACVR2A
RIPK2	pp	ACVR2B
RIPK2	pp	ADAM28
RIPK2	pp	ADK
RIPK2	pp	ABL1
RIPK2	pp	AAK1
RIPK2	pp	ACVR1
RIPK2	pp	ACTB
RIPK2	pp	ACOX3
RIPK2	pp	ABL2
RIPK2	pp	UBC
RIPK2	pp	TGFBR1
RIPK2	pp	TESK2
RIPK2	pp	TEC
RIPK2	pp	TBK1
RIPK2	pp	TYK2
RIPK2	pp	TTN
RIPK2	pp	TNK2
RIPK2	pp	TNK1
RIPK2	pp	WEE1
RIPK2	pp	ULK3
RIPK2	pp	PRKD2
RIPK2	pp	PRKDC
RIPK2	pp	PTK2B
RIPK2	pp	PTK6
RIPK2	pp	RPS6KA2
RIPK2	pp	RPS6KA3
RIPK2	pp	SEC16A
RIPK2	pp	SHC1
RIPK2	pp	SIK2
RIPK2	pp	SLK
RIPK2	pp	SPEG
RIPK2	pp	SRRM2
RIPK2	pp	SYK
RIPK2	pp	TAOK1
RIPK2	pp	TAOK3
RIPK2	pp	NEK11
RIPK2	pp	NTRK1
RIPK2	pp	NLK
RIPK2	pp	PDHA1
RIPK2	pp	PAK4
RIPK2	pp	PDPK1
RIPK2	pp	PKMYT1
RIPK2	pp	PIP4K2C
RIPK2	pp	PKN3
RIPK2	pp	PKN1
RIPK2	pp	PRKAA1
RIPK2	pp	PLK4
RIPK2	pp	PRKCB
RIPK2	pp	PRKCA
PKMYT1	pp	NTRK1
PKMYT1	pp	PAK4
PKMYT1	pp	NCK2
PKMYT1	pp	NLK
PKMYT1	pp	MARK2
PKMYT1	pp	MNAT1
PKMYT1	pp	MAPK10
PKMYT1	pp	MAPK3
PKMYT1	pp	MAP3K2
PKMYT1	pp	MAP4K5
PKMYT1	pp	KIT
PKMYT1	pp	LSM14A
PKMYT1	pp	HSP90AB1
PKMYT1	pp	JAK1
PKMYT1	pp	HCK
PKMYT1	pp	HRNR
PKMYT1	pp	TESK2
PKMYT1	pp	TBK1
PKMYT1	pp	TAOK3
PKMYT1	pp	TAOK1
PKMYT1	pp	SRC
PKMYT1	pp	SIK2
PKMYT1	pp	SHC1
PKMYT1	pp	SEC16A
PKMYT1	pp	RPS6KA3
PKMYT1	pp	RPS6KA2
PKMYT1	pp	PRKD2
PKMYT1	pp	PRKCA
PKMYT1	pp	PRKAA1
PKMYT1	pp	PLK4
PKMYT1	pp	PDPK1
PKMYT1	pp	PDHA1
PKMYT1	pp	CDK2
PKMYT1	pp	PLK1
PKMYT1	pp	TGFBR1
PKMYT1	pp	TNK1
PKMYT1	pp	TYK2
PKMYT1	pp	ULK3
PKMYT1	pp	AURKB
PKMYT1	pp	BCR
PKMYT1	pp	BMPR1A
PKMYT1	pp	BTK
PKMYT1	pp	CABC1
PKMYT1	pp	CAD
PKMYT1	pp	CAMK2D
PKMYT1	pp	CAMK2G
PKMYT1	pp	CAMKK2
PKMYT1	pp	ABL2
PKMYT1	pp	ACTB
PKMYT1	pp	ALDOA
PKMYT1	pp	ALPK3
PKMYT1	pp	ANAPC5
PKMYT1	pp	ATP5A1
PKMYT1	pp	ATP5B
PKMYT1	pp	EPHB1
PKMYT1	pp	EPHA7
PKMYT1	pp	FER
PKMYT1	pp	EPHB2
PKMYT1	pp	GAK
PKMYT1	pp	FGFR1
PKMYT1	pp	GSK3A
PKMYT1	pp	GRAMD1A
PKMYT1	pp	CSK
PKMYT1	pp	CLK1
PKMYT1	pp	CSNK2A1
PKMYT1	pp	CSNK1D
PKMYT1	pp	DDR1
PKMYT1	pp	DCTPP1
PKMYT1	pp	EIF2AK4
PKMYT1	pp	EIF2AK1
SRRM2	pp	MAPK9
SRRM2	pp	CDK2
SRRM2	pp	ATM
SRRM2	pp	CDC42BPA
SRRM2	pp	CSNK1E
SRRM2	pp	GSK3B
SRRM2	pp	MAPK3
SRRM2	pp	RPS6KA3
SRRM2	pp	MAPK10
SRRM2	pp	PRKDC
SRRM2	pp	MAPK14
SRRM2	pp	PRKG1
SRRM2	pp	TYK2
SRRM2	pp	TTN
SRRM2	pp	WEE1
SRRM2	pp	ULK3
SRRM2	pp	ADK
SRRM2	pp	ADAM28
SRRM2	pp	ACTB
SRRM2	pp	ACOX3
SRRM2	pp	ABL2
SRRM2	pp	AAK1
SRRM2	pp	PRKD2
SRRM2	pp	PRKCB
SRRM2	pp	PRKCA
SRRM2	pp	PRKAA1
SRRM2	pp	SHC1
SRRM2	pp	SEC16A
SRRM2	pp	RPS6KA2
SRRM2	pp	PTK2B
SRRM2	pp	TAOK3
SRRM2	pp	TAOK1
SRRM2	pp	SPEG
SRRM2	pp	SLK
SRRM2	pp	TNK2
SRRM2	pp	TNK1
SRRM2	pp	TESK2
SRRM2	pp	TEC
SRRM2	pp	MAP3K2
SRRM2	pp	MAP4K5
SRRM2	pp	LSM14A
SRRM2	pp	MAP2K2
SRRM2	pp	MNAT1
SRRM2	pp	NCK2
SRRM2	pp	MAPK6
SRRM2	pp	MARK2
SRRM2	pp	PAK4
SRRM2	pp	PDHA1
SRRM2	pp	NLK
SRRM2	pp	NTRK1
SRRM2	pp	PKN1
SRRM2	pp	PLK4
SRRM2	pp	PDPK1
SRRM2	pp	PKMYT1
SRRM2	pp	CRKRS
SRRM2	pp	CLK1
SRRM2	pp	DCTPP1
SRRM2	pp	CSNK1D
SRRM2	pp	EIF2AK1
SRRM2	pp	DDR1
SRRM2	pp	EPHB1
SRRM2	pp	EIF3J
SRRM2	pp	FGFR1
SRRM2	pp	EPHB4
SRRM2	pp	GSK3A
SRRM2	pp	GRAMD1A
SRRM2	pp	HSP90AB1
SRRM2	pp	HRNR
SRRM2	pp	KIT
SRRM2	pp	JAK1
SRRM2	pp	ALDOA
SRRM2	pp	ALPK3
SRRM2	pp	ANAPC5
SRRM2	pp	ATP5A1
SRRM2	pp	ATP5B
SRRM2	pp	AURKB
SRRM2	pp	BMP2K
SRRM2	pp	BMPR1A
SRRM2	pp	BTK
SRRM2	pp	CABC1
SRRM2	pp	CAD
SRRM2	pp	CAMK2D
SRRM2	pp	CAMK2G
SRRM2	pp	CAMKK2
SRRM2	pp	CDC2L5
SRRM2	pp	CDK9
ERBB3	pp	INSR
ERBB3	pp	SHC1
ERBB3	pp	PTK2B
ERBB3	pp	CSK
ERBB3	pp	PTK6
ERBB3	pp	LCK
ERBB3	pp	FYN
ERBB3	pp	RIN1
ERBB3	pp	SYK
ERBB3	pp	ABL2
ERBB3	pp	SRC
ERBB3	pp	CRK
ERBB3	pp	NCK2
ERBB3	pp	PIK3R1
FYN	pp	AAK1
FYN	pp	ACOX3
FYN	pp	ACTB
FYN	pp	SYK
FYN	pp	ALDOA
FYN	pp	ALPK3
FYN	pp	ANAPC5
FYN	pp	ACVR2A
FYN	pp	ACVR2B
FYN	pp	ADAM28
FYN	pp	ADK
FYN	pp	SHC1
FYN	pp	JAK2
FYN	pp	PLCG1
FYN	pp	DCTPP1
FYN	pp	DDR1
FYN	pp	CSNK1G2
FYN	pp	CSNK2A1
FYN	pp	CSNK1D
FYN	pp	CSNK1G1
FYN	pp	CLK1
FYN	pp	CRKRS
FYN	pp	EPHA7
FYN	pp	EPHB1
FYN	pp	EPHA2
FYN	pp	EPHA5
FYN	pp	EIF2AK4
FYN	pp	EIF3J
FYN	pp	DOK2
FYN	pp	EIF2AK1
FYN	pp	BRAF
FYN	pp	BMPR1A
FYN	pp	BMP2K
FYN	pp	AURKB
FYN	pp	ATR
FYN	pp	ATP5B
FYN	pp	ATP5A1
FYN	pp	ATM
FYN	pp	CDK9
FYN	pp	CDK3
FYN	pp	CAMKK2
FYN	pp	CAMK2G
FYN	pp	CAMK2D
FYN	pp	CAMK2A
FYN	pp	CAD
FYN	pp	CABC1
FYN	pp	LSM14A
FYN	pp	MAP2K2
FYN	pp	MAP3K2
FYN	pp	MAP3K3
FYN	pp	MAP3K4
FYN	pp	MAP4K2
FYN	pp	MAPK1
FYN	pp	MAPK10
FYN	pp	MAPK14
FYN	pp	MAPK15
FYN	pp	MAPK3
FYN	pp	MAPK6
FYN	pp	MARK2
FYN	pp	MARK4
FYN	pp	MELK
FYN	pp	EPHB4
FYN	pp	EPHB3
FYN	pp	FES
FYN	pp	FER
FYN	pp	FGFR1
FYN	pp	GAK
FYN	pp	FGR
FYN	pp	GRAMD1A
FYN	pp	HRNR
FYN	pp	GSK3A
FYN	pp	HSP90AB1
FYN	pp	JAK1
FYN	pp	PTK6
FYN	pp	PRKCG
FYN	pp	PRKD2
FYN	pp	SEC16A
FYN	pp	SLK
FYN	pp	RPS6KA3
FYN	pp	RPS6KA6
FYN	pp	TAOK1
FYN	pp	TAOK3
FYN	pp	SPEG
FYN	pp	SRRM2
FYN	pp	TNK1
FYN	pp	TRIM28
FYN	pp	TESK2
FYN	pp	TGFBR1
FYN	pp	NLK
FYN	pp	NEK11
FYN	pp	NCK2
FYN	pp	MNAT1
FYN	pp	PDPK1
FYN	pp	PDHA1
FYN	pp	PAK4
FYN	pp	NTRK1
FYN	pp	PKN1
FYN	pp	PKMYT1
FYN	pp	PIK3C2A
FYN	pp	PHKG2
FYN	pp	PRKCB
FYN	pp	PRKAA1
FYN	pp	PLK4
FYN	pp	PLK1
FYN	pp	WASL
FYN	pp	TNK2
FYN	pp	GRB2
FYN	pp	BCR
FYN	pp	PIK3R1
FYN	pp	CRK
FYN	pp	DOK1
FYN	pp	RPS6KA2
FYN	pp	WEE1
FYN	pp	TTN
FYN	pp	ULK3
FYN	pp	PRKCA
FYN	pp	TNIK
FYN	pp	RPS6KA4
FYN	pp	TEC
FYN	pp	MED28
FYN	pp	LCK
FYN	pp	CDK5
FYN	pp	TYK2
FYN	pp	RIMS2
FYN	pp	MAP4K5
FYN	pp	PRKCQ
FYN	pp	INSR
FYN	pp	LYN
FYN	pp	KIT
FYN	pp	ABL2
FYN	pp	G3BP1
MAPK1	pp	MAPK3
MAPK1	pp	MAPT
MAPK1	pp	EGFR
MAPK1	pp	RPS6KA2
MAPK1	pp	RPS6KA3
MAPK1	pp	RPS6KA4
MAPK1	pp	ADK
MAPK1	pp	ADCK1
MAPK1	pp	AFF4
MAPK1	pp	ALPK3
MAPK1	pp	ALDOA
MAPK1	pp	ANAPC7
MAPK1	pp	ANAPC5
MAPK1	pp	ACTB
MAPK1	pp	ACOX3
MAPK1	pp	ACVR1B
MAPK1	pp	ACVR1
MAPK1	pp	ADAM28
MAPK1	pp	ACVR2B
MAPK1	pp	HRAS
MAPK1	pp	MAP4K5
MAPK1	pp	KLHL8
MAPK1	pp	MAPK9
MAPK1	pp	SYK
MAPK1	pp	GRB2
MAPK1	pp	TYK2
MAPK1	pp	ULK3
MAPK1	pp	WEE1
MAPK1	pp	MAPK14
MAPK1	pp	MAPK6
MAPK1	pp	CAMK2D
MAPK1	pp	CCDC85B
MAPK1	pp	DOK2
MAPK1	pp	ATF2
MAPK1	pp	GAK
MAPK1	pp	GAPVD1
MAPK1	pp	G3BP1
MAPK1	pp	GRAMD1A
MAPK1	pp	GSK3A
MAPK1	pp	GFPT1
MAPK1	pp	HRNR
MAPK1	pp	HSP90AB1
MAPK1	pp	HCK
MAPK1	pp	HIPK1
MAPK1	pp	JAK1
MAPK1	pp	DDR1
MAPK1	pp	DCTPP1
MAPK1	pp	CSNK2A2
MAPK1	pp	CSNK2A1
MAPK1	pp	EIF3J
MAPK1	pp	EIF2AK4
MAPK1	pp	EIF2AK1
MAPK1	pp	DOK1
MAPK1	pp	EPHB2
MAPK1	pp	EPHB1
MAPK1	pp	EPHA7
MAPK1	pp	EPHA5
MAPK1	pp	FGR
MAPK1	pp	FGFR1
MAPK1	pp	FER
MAPK1	pp	EPHB3
MAPK1	pp	BMPR1A
MAPK1	pp	BRD3
MAPK1	pp	BTK
MAPK1	pp	CABC1
MAPK1	pp	CAMK2A
MAPK1	pp	CAMKK2
MAPK1	pp	CDC2
MAPK1	pp	CDC2L5
MAPK1	pp	CDK3
MAPK1	pp	CSK
MAPK1	pp	CSNK1D
MAPK1	pp	CSNK1E
MAPK1	pp	CSNK1G1
MAPK1	pp	CSNK1G2
MAPK1	pp	CSNK1G3
MAPK1	pp	AP2A1
MAPK1	pp	ANP32A
MAPK1	pp	AP2M1
MAPK1	pp	AP2B1
MAPK1	pp	ATP5A1
MAPK1	pp	ATM
MAPK1	pp	ATP5C1
MAPK1	pp	ATP5B
MAPK1	pp	AURKA
MAPK1	pp	ATR
MAPK1	pp	AURKB
MAPK1	pp	AZI2
MAPK1	pp	BCR
MAPK1	pp	TBKBP1
MAPK1	pp	TEC
MAPK1	pp	TAOK3
MAPK1	pp	TBK1
MAPK1	pp	STK16
MAPK1	pp	TAOK1
MAPK1	pp	SSB
MAPK1	pp	TRIM28
MAPK1	pp	TTN
MAPK1	pp	TNFRSF14
MAPK1	pp	TNK1
MAPK1	pp	TMX1
MAPK1	pp	TESK2
MAPK1	pp	TGFBR1
MAPK1	pp	PRKCQ
MAPK1	pp	PRKCG
MAPK1	pp	PRKCB
MAPK1	pp	PRKCA
MAPK1	pp	PRKAB2
MAPK1	pp	PRKAB1
MAPK1	pp	PRKAA1
MAPK1	pp	SRRM2
MAPK1	pp	SLK
MAPK1	pp	SIK2
MAPK1	pp	SEC16A
MAPK1	pp	PRKDC
MAPK1	pp	PRKD2
MAPK1	pp	PAK2
MAPK1	pp	PAK4
MAPK1	pp	PDE4A
MAPK1	pp	NEK11
MAPK1	pp	NLK
MAPK1	pp	NTRK1
MAPK1	pp	PKMYT1
MAPK1	pp	PKN1
MAPK1	pp	PKN3
MAPK1	pp	PLK4
MAPK1	pp	PDHA1
MAPK1	pp	PIK3C2A
MAPK1	pp	PIP4K2C
MAPK1	pp	LSM14A
MAPK1	pp	LIMK1
MAPK1	pp	MAPK15
MAPK1	pp	MAP3K11
MAPK1	pp	KIAA0195
MAPK1	pp	JAK2
MAPK1	pp	KIT
MAPK1	pp	KIAA0528
MAPK1	pp	MLLT1
MAPK1	pp	MELK
MAPK1	pp	NCK2
MAPK1	pp	MNAT1
MAPK1	pp	MARK1
MAPK1	pp	MARK3
MAPK1	pp	MARK2
MAPK1	pp	INSR
MAPK1	pp	GSK3B
MAPK1	pp	SHC1
MAPK1	pp	CALCOCO1
MAPK1	pp	SRC
GSK3B	pp	ULK3
GSK3B	pp	TTN
GSK3B	pp	TYK2
GSK3B	pp	TNK2
GSK3B	pp	TNFRSF14
GSK3B	pp	TNK1
GSK3B	pp	TGFBR1
GSK3B	pp	TMX1
GSK3B	pp	TBKBP1
GSK3B	pp	TESK2
GSK3B	pp	TAOK3
GSK3B	pp	TBK1
GSK3B	pp	STK16
GSK3B	pp	TAOK1
GSK3B	pp	CDK5
GSK3B	pp	PRKCD
GSK3B	pp	PRKCQ
GSK3B	pp	PRKD2
GSK3B	pp	PRKAB2
GSK3B	pp	PRKCB
GSK3B	pp	PRKAA1
GSK3B	pp	PKN1
GSK3B	pp	PKN3
GSK3B	pp	SPEG
GSK3B	pp	SSB
GSK3B	pp	SIK2
GSK3B	pp	SLK
GSK3B	pp	SEC16A
GSK3B	pp	SHC1
GSK3B	pp	RIPK2
GSK3B	pp	RPS6KA2
GSK3B	pp	NCK2
GSK3B	pp	MNAT1
GSK3B	pp	MLLT1
GSK3B	pp	MELK
GSK3B	pp	MARK1
GSK3B	pp	MAPK6
GSK3B	pp	MAP4K5
GSK3B	pp	MAP3K2
GSK3B	pp	PKMYT1
GSK3B	pp	PIP4K2C
GSK3B	pp	PDPK1
GSK3B	pp	PDHA1
GSK3B	pp	PDE4A
GSK3B	pp	PAK4
GSK3B	pp	NTRK1
GSK3B	pp	NLK
GSK3B	pp	HIPK1
GSK3B	pp	HRNR
GSK3B	pp	HSP90AB1
GSK3B	pp	IGF1R
GSK3B	pp	GAPVD1
GSK3B	pp	GFPT1
GSK3B	pp	GRAMD1A
GSK3B	pp	HCK
GSK3B	pp	KIT
GSK3B	pp	LIMK1
GSK3B	pp	LSM14A
GSK3B	pp	MAP2K2
GSK3B	pp	INSR
GSK3B	pp	KIAA0195
GSK3B	pp	KIAA0528
GSK3B	pp	EIF2AK4
GSK3B	pp	EIF2AK1
GSK3B	pp	EPHA7
GSK3B	pp	EIF3J
GSK3B	pp	DDR1
GSK3B	pp	DCTPP1
GSK3B	pp	DOK2
GSK3B	pp	DOK1
GSK3B	pp	FYN
GSK3B	pp	FGFR1
GSK3B	pp	GAK
GSK3B	pp	G3BP1
GSK3B	pp	EPHB2
GSK3B	pp	EPHB1
GSK3B	pp	FER
GSK3B	pp	EPHB4
GSK3B	pp	CABC1
GSK3B	pp	CAD
GSK3B	pp	BRAF
GSK3B	pp	BTK
GSK3B	pp	CAMK2G
GSK3B	pp	CAMKK2
GSK3B	pp	CAMK2A
GSK3B	pp	CAMK2D
GSK3B	pp	CDK9
GSK3B	pp	CLK1
GSK3B	pp	CDC2
GSK3B	pp	CDK3
GSK3B	pp	CSNK1E
GSK3B	pp	CSNK1G3
GSK3B	pp	CRKRS
GSK3B	pp	CSK
GSK3B	pp	AFF4
GSK3B	pp	ADK
GSK3B	pp	ADCK1
GSK3B	pp	ADAM28
GSK3B	pp	ANAPC7
GSK3B	pp	ANAPC5
GSK3B	pp	ALPK3
GSK3B	pp	ALDOA
GSK3B	pp	ATP5B
GSK3B	pp	ATP5A1
GSK3B	pp	ATF2
GSK3B	pp	ANP32A
GSK3B	pp	BMPR1A
GSK3B	pp	BMP2K
GSK3B	pp	AZI2
GSK3B	pp	ATP5C1
GSK3B	pp	GSK3A
GSK3B	pp	MAPT
GSK3B	pp	ABL2
GSK3B	pp	ACOX3
GSK3B	pp	ACTB
GSK3B	pp	ACVR1B
GSK3B	pp	ACVR2B
CSNK1A1L	pp	ULK3
CSNK1A1L	pp	WEE1
CSNK1A1L	pp	YES1
CSNK1A1L	pp	TNK1
CSNK1A1L	pp	TEC
CSNK1A1L	pp	TYK2
CSNK1A1L	pp	TRIM28
CSNK1A1L	pp	SRC
CSNK1A1L	pp	SLK
CSNK1A1L	pp	TBK1
CSNK1A1L	pp	STK16
CSNK1A1L	pp	RPS6KA3
CSNK1A1L	pp	ROCK2
CSNK1A1L	pp	RPS6KA6
CSNK1A1L	pp	RPS6KA4
CSNK1A1L	pp	PRKCG
CSNK1A1L	pp	PRKAA1
CSNK1A1L	pp	PTK2B
CSNK1A1L	pp	PRKDC
CSNK1A1L	pp	MAP3K2
CSNK1A1L	pp	MAP3K11
CSNK1A1L	pp	LYN
CSNK1A1L	pp	INSR
CSNK1A1L	pp	MAPK15
CSNK1A1L	pp	MAPK14
CSNK1A1L	pp	MAPK1
CSNK1A1L	pp	MAP4K2
CSNK1A1L	pp	NLK
CSNK1A1L	pp	NEK9
CSNK1A1L	pp	MELK
CSNK1A1L	pp	MAPK3
CSNK1A1L	pp	PLK1
CSNK1A1L	pp	PIK3C2A
CSNK1A1L	pp	PHKG2
CSNK1A1L	pp	PAK4
CSNK1A1L	pp	EPHA2
CSNK1A1L	pp	EPHA5
CSNK1A1L	pp	CSNK1G2
CSNK1A1L	pp	CSNK1G3
CSNK1A1L	pp	EPHB2
CSNK1A1L	pp	EPHB3
CSNK1A1L	pp	EPHA7
CSNK1A1L	pp	EPHB1
CSNK1A1L	pp	FER
CSNK1A1L	pp	FES
CSNK1A1L	pp	EPHB4
CSNK1A1L	pp	ERBB4
CSNK1A1L	pp	HCK
CSNK1A1L	pp	IGF1R
CSNK1A1L	pp	FGR
CSNK1A1L	pp	FYN
CSNK1A1L	pp	CAMK2B
CSNK1A1L	pp	CAMK2A
CSNK1A1L	pp	CAMKK2
CSNK1A1L	pp	CAMK2D
CSNK1A1L	pp	CDK2
CSNK1A1L	pp	CDC2
CSNK1A1L	pp	CDK5
CSNK1A1L	pp	CDK3
CSNK1A1L	pp	CDK9
CSNK1A1L	pp	CDK7
CSNK1A1L	pp	CSK
CSNK1A1L	pp	CRKRS
CSNK1A1L	pp	CSNK1D
CSNK1A1L	pp	CSNK1A1
CSNK1A1L	pp	CSNK1G1
CSNK1A1L	pp	CSNK1E
CSNK1A1L	pp	ABL1
CSNK1A1L	pp	ABL2
CSNK1A1L	pp	ATM
CSNK1A1L	pp	ATR
CSNK1A1L	pp	AURKA
CSNK1A1L	pp	AURKB
INPPL1	pp	BTK
INPPL1	pp	CABC1
INPPL1	pp	BRAF
INPPL1	pp	BRD3
INPPL1	pp	CAMK2D
INPPL1	pp	CAMK2G
INPPL1	pp	CAD
INPPL1	pp	CAMK2B
INPPL1	pp	ATP5C1
INPPL1	pp	AURKA
INPPL1	pp	ATP5A1
INPPL1	pp	ATP5B
INPPL1	pp	BMP2K
INPPL1	pp	BMPR1A
INPPL1	pp	AURKB
INPPL1	pp	AZI2
INPPL1	pp	AP2A1
INPPL1	pp	ANP32A
INPPL1	pp	ANAPC7
INPPL1	pp	ANAPC5
INPPL1	pp	ATF2
INPPL1	pp	ATAD3B
INPPL1	pp	AP2M1
INPPL1	pp	AP2B1
INPPL1	pp	ADK
INPPL1	pp	ADCK1
INPPL1	pp	ADAM28
INPPL1	pp	ACVR2B
INPPL1	pp	ALPK3
INPPL1	pp	ALDOA
INPPL1	pp	AHRR
INPPL1	pp	AFF4
INPPL1	pp	EPHB2
INPPL1	pp	EPHB4
INPPL1	pp	FAM83A
INPPL1	pp	FER
INPPL1	pp	FGFR1
INPPL1	pp	FYN
INPPL1	pp	G3BP1
INPPL1	pp	GAK
INPPL1	pp	DCTPP1
INPPL1	pp	DDR1
INPPL1	pp	DOK1
INPPL1	pp	DOK2
INPPL1	pp	EIF2AK1
INPPL1	pp	EIF2AK4
INPPL1	pp	EIF3J
INPPL1	pp	EPHB1
INPPL1	pp	CSK
INPPL1	pp	CRKRS
INPPL1	pp	CSNK1D
INPPL1	pp	CSNK1A1
INPPL1	pp	CSNK1G3
INPPL1	pp	CSNK1E
INPPL1	pp	CSNK2A2
INPPL1	pp	CSNK2A1
INPPL1	pp	CCNH
INPPL1	pp	CAMKK2
INPPL1	pp	CDK2
INPPL1	pp	CDC2
INPPL1	pp	CDK7
INPPL1	pp	CDK5
INPPL1	pp	CLK1
INPPL1	pp	CDK9
INPPL1	pp	ACTB
INPPL1	pp	ACTN4
[truncated: 14,704 more rows]
