# Supplementary material for: Computational Identification of Phospho-Tyrosine Sub-Networks Related to Acanthocyte Generation in Neuroacanthocytosis
Source: PLoS One. 2012 Feb 15;7(2):e31015. doi: 10.1371/journal.pone.0031015 (PMC3280254; doi:10.1371/journal.pone.0031015)
Supplement: Appendix S7 — Network of proteins including chorein and all proteins whose phosphorylation was found altered in RBCs from ChAc patients, expanded to the first neighbor (FN). (TXT) [file pone.0031015.s016.txt]

GRIA1	pp	EPB41L2
GRIA1	pp	EPB41L1
GRIA1	pp	CAMK2G
GRIA1	pp	PRKCG
MAPT	pp	STUB1
MAPT	pp	STXBP1
MAPT	pp	CIT
MAPT	pp	CAMK2A
MAPT	pp	PRKCA
MAPT	pp	CASP3
MAPT	pp	CDC2
MAPT	pp	ACTB
MAPT	pp	ABL1
MAPT	pp	PIN1
MAPT	pp	PKN1
MAPT	pp	CSNK1D
MAPT	pp	PRKG1
MAPT	pp	YWHAZ
MAPT	pp	FYN
MAPT	pp	PRKACB
MAPT	pp	PRKDC
MAPT	pp	CDK2
MAPT	pp	AKT1
MAPT	pp	STAU1
MAPT	pp	SPTB
MAPT	pp	RPS6
MAPT	pp	RPS4X
MAPT	pp	RPLP0
MAPT	pp	RPL6
MAPT	pp	RPL28
MAPT	pp	ROCK2
MAPT	pp	RAC1
MAPT	pp	PABPC1
MAPT	pp	NCL
MAPT	pp	MYH1
MAPT	pp	INA
MAPT	pp	HSPA8
MAPT	pp	DYNC1I1
MAPT	pp	DHX9
MAPT	pp	CALM1
MAPT	pp	TUBB
MAPT	pp	TUBA1A
CSRP3	pp	SPTB
SERPINB9	pp	EEF1A1
SERPINB9	pp	GAPDH
SERPINB9	pp	RPS21
SRPK1	pp	MELK
SRPK1	pp	VRK1
SRPK1	pp	CDC7
SRPK1	pp	CIT
SRPK1	pp	PLK4
SRPK1	pp	U2AF2
SRPK1	pp	STK4
SRPK1	pp	AURKB
SRPK1	pp	MAP4K5
SRPK1	pp	RPS6KA4
SRPK1	pp	TTK
SRPK1	pp	AURKA
SRPK1	pp	DHX9
SRPK1	pp	TEC
SRPK1	pp	TNIK
SRPK1	pp	U2AF1
CAMK4	pp	CAMKK1
CAMK4	pp	CAMK2G
CAMK4	pp	GAPDH
CAMK4	pp	CABIN1
CAMK4	pp	SYN1
CAMK4	pp	NOS1
CAMK4	pp	CREB1
MCM2	pp	MCM3
MCM2	pp	IKBKE
MCM2	pp	AURKB
MCM2	pp	RPA2
MCM2	pp	RUVBL2
MCM2	pp	MCM7
MCM2	pp	PCNA
MCM2	pp	SSRP1
MCM2	pp	CCNB2
MCM2	pp	CDC7
MCM2	pp	MCM6
MCM2	pp	CDKN2A
TUBA1A	pp	NCALD
TUBA1A	pp	SIAH1
TUBA1A	pp	SNCA
TUBA1A	pp	MAP3K3
TUBA1A	pp	VDAC1
TUBA1A	pp	MARK4
TUBA1A	pp	TUBB
TUBA1A	pp	SHC1
TUBA1A	pp	RPS9
TUBA1A	pp	RPLP1
TUBA1A	pp	RPL28
TUBA1A	pp	LCK
TUBA1A	pp	HSPD1
TUBA1A	pp	FBL
TUBA1A	pp	EIF3M
TUBA1A	pp	EIF3I
TUBA1A	pp	EIF3B
TUBA1A	pp	EEF1B2
TUBA1A	pp	ATP5B
TUBA1A	pp	PIK3CA
TUBA1A	pp	RPS13
TUBA1A	pp	RPS12
TUBA1A	pp	RAN
TUBA1A	pp	HSPA5
TUBA1A	pp	EEF1A1
TUBA1A	pp	GRB2
TUBA1A	pp	DNM1
TUBA1A	pp	WASF1
TUBA1A	pp	DHRS2
LASP1	pp	TRIP13
LASP1	pp	RPS6KA3
LASP1	pp	ACTA1
LASP1	pp	PRKDC
LASP1	pp	ATM
LASP1	pp	ABL1
LASP1	pp	VASP
LASP1	pp	ACTC1
PRKACB	pp	FLNA
PRKACB	pp	CDKN1A
PRKACB	pp	BAD
PRKACB	pp	PPP1CA
PRKACB	pp	CREB1
RUVBL1	pp	RPS18
RUVBL1	pp	PRKDC
RUVBL1	pp	NCL
RUVBL1	pp	ITPR3
RUVBL1	pp	HSPD1
RUVBL1	pp	HSPA5
RUVBL1	pp	HNRNPH1
RUVBL1	pp	HNRNPA2B1
RUVBL1	pp	HIST1H3A
RUVBL1	pp	EP400
RUVBL1	pp	EGFR
RUVBL1	pp	DYNLL1
RUVBL1	pp	DLST
RUVBL1	pp	DHX9
RUVBL1	pp	DDX5
RUVBL1	pp	CTTN
RUVBL1	pp	CFL1
RUVBL1	pp	CBR1
RUVBL1	pp	CAPZB
RUVBL1	pp	CAMK2D
RUVBL1	pp	BRD8
RUVBL1	pp	ATP5A1
RUVBL1	pp	AP2A1
RUVBL1	pp	SRP9
RUVBL1	pp	SOS1
RUVBL1	pp	SHC1
RUVBL1	pp	RPS8
RUVBL1	pp	RCC2
RUVBL1	pp	PRDX1
RUVBL1	pp	PPP1R9B
RUVBL1	pp	POLR2A
RUVBL1	pp	PLEC1
RUVBL1	pp	PCMT1
RUVBL1	pp	NEXN
RUVBL1	pp	MYH9
RUVBL1	pp	MYH10
RUVBL1	pp	LMNA
RUVBL1	pp	HSPA8
RUVBL1	pp	HSP90AB1
RUVBL1	pp	FLII
RUVBL1	pp	EPC2
RUVBL1	pp	DLD
RUVBL1	pp	ACTC1
RUVBL1	pp	ACTL6A
RUVBL1	pp	TUBA4A
RUVBL1	pp	TTN
RUVBL1	pp	TPM1
RUVBL1	pp	SPTBN1
RUVBL1	pp	RPS13
RUVBL1	pp	RACGAP1
RUVBL1	pp	PKM2
RUVBL1	pp	MYL12A
RUVBL1	pp	MYC
RUVBL1	pp	GSN
RUVBL1	pp	ANXA6
RUVBL1	pp	ANXA2
RUVBL1	pp	ANAPC5
RUVBL1	pp	ACTN4
RUVBL1	pp	ACTG1
RUVBL1	pp	ACTB
RUVBL1	pp	GRB2
RUVBL1	pp	RUVBL2
RUVBL1	pp	TUFM
RUVBL1	pp	TPM2
RUVBL1	pp	SPTAN1
RUVBL1	pp	RPS9
RUVBL1	pp	RPL7
RUVBL1	pp	RPL18
RUVBL1	pp	PABPC1
RUVBL1	pp	HSPB1
RUVBL1	pp	SNRPD2
RUVBL1	pp	S100A6
RUVBL1	pp	KPNA2
ICAM1	pp	PTPRC
ICAM1	pp	CLTCL1
ICAM1	pp	CLTA
ICAM1	pp	CAV1
ICAM1	pp	ATP1A1
ICAM1	pp	AKT1
ICAM1	pp	GAPDH
PKMYT1	pp	CCNB2
PKMYT1	pp	CDK2
PKMYT1	pp	CABC1
PKMYT1	pp	AURKB
PKMYT1	pp	CCNA2
PKMYT1	pp	CIT
PKMYT1	pp	CCNB1
PKMYT1	pp	PLK1
PKMYT1	pp	CDC25C
PKMYT1	pp	ULK3
PKMYT1	pp	TYK2
PKMYT1	pp	TNK1
PKMYT1	pp	TGFBR1
PKMYT1	pp	TESK2
PKMYT1	pp	TBK1
PKMYT1	pp	TAOK3
PKMYT1	pp	TAOK1
PKMYT1	pp	SRC
PKMYT1	pp	SIK2
PKMYT1	pp	SHC1
PKMYT1	pp	SEC16A
PKMYT1	pp	RPS6KA3
PKMYT1	pp	RPS6KA2
PKMYT1	pp	PRKD2
PKMYT1	pp	PRKCA
PKMYT1	pp	PRKAA1
PKMYT1	pp	PLK4
PKMYT1	pp	PDPK1
PKMYT1	pp	PDHA1
PKMYT1	pp	PAK4
PKMYT1	pp	NTRK1
PKMYT1	pp	NLK
PKMYT1	pp	NCK2
PKMYT1	pp	MNAT1
PKMYT1	pp	MARK2
PKMYT1	pp	MAPK3
PKMYT1	pp	MAP4K5
PKMYT1	pp	MAP3K2
PKMYT1	pp	LSM14A
PKMYT1	pp	KIT
PKMYT1	pp	JAK1
PKMYT1	pp	HSP90AB1
PKMYT1	pp	HRNR
PKMYT1	pp	HCK
PKMYT1	pp	GSK3A
PKMYT1	pp	GRAMD1A
PKMYT1	pp	GAK
PKMYT1	pp	FGFR1
PKMYT1	pp	FER
PKMYT1	pp	EPHB2
PKMYT1	pp	EPHB1
PKMYT1	pp	EPHA7
PKMYT1	pp	EIF2AK4
PKMYT1	pp	EIF2AK1
PKMYT1	pp	DDR1
PKMYT1	pp	DCTPP1
PKMYT1	pp	CSNK2A1
PKMYT1	pp	CSNK1D
PKMYT1	pp	CSK
PKMYT1	pp	CLK1
PKMYT1	pp	CAMKK2
PKMYT1	pp	CAMK2G
PKMYT1	pp	CAMK2D
PKMYT1	pp	CAD
PKMYT1	pp	BTK
PKMYT1	pp	BMPR1A
PKMYT1	pp	BCR
PKMYT1	pp	ATP5B
PKMYT1	pp	ATP5A1
PKMYT1	pp	ANAPC5
PKMYT1	pp	ALPK3
PKMYT1	pp	ALDOA
PKMYT1	pp	ACTB
PKMYT1	pp	ABL2
RIPK2	pp	HSPA8
RIPK2	pp	HSPA1B
RIPK2	pp	MYH9
RIPK2	pp	ACTG1
RIPK2	pp	TRAF1
RIPK2	pp	TUBB4
RIPK2	pp	RPL38
RIPK2	pp	GAPDH
RIPK2	pp	PSMA6
RIPK2	pp	VDAC1
RIPK2	pp	ECHS1
RIPK2	pp	PHB2
RIPK2	pp	PCMT1
RIPK2	pp	PSMA7
RIPK2	pp	UBE2I
RIPK2	pp	CALM3
RIPK2	pp	PSMB5
RIPK2	pp	CALM1
RIPK2	pp	TUBB
RIPK2	pp	EZR
RIPK2	pp	FABP5
RIPK2	pp	WEE1
RIPK2	pp	ULK3
RIPK2	pp	TYK2
RIPK2	pp	TTN
RIPK2	pp	TNK2
RIPK2	pp	TNK1
RIPK2	pp	TGFBR1
RIPK2	pp	TESK2
RIPK2	pp	TEC
RIPK2	pp	TBK1
RIPK2	pp	TAOK3
RIPK2	pp	TAOK1
RIPK2	pp	SYK
RIPK2	pp	SRRM2
RIPK2	pp	SPEG
RIPK2	pp	SLK
RIPK2	pp	SIK2
RIPK2	pp	SHC1
RIPK2	pp	SEC16A
RIPK2	pp	RPS6KA3
RIPK2	pp	RPS6KA2
RIPK2	pp	PTK6
RIPK2	pp	PTK2B
RIPK2	pp	PRKDC
RIPK2	pp	PRKD2
RIPK2	pp	PRKCB
RIPK2	pp	PRKCA
RIPK2	pp	PRKAA1
RIPK2	pp	PLK4
RIPK2	pp	PKN3
RIPK2	pp	PKN1
RIPK2	pp	PKMYT1
RIPK2	pp	PIP4K2C
RIPK2	pp	PDPK1
RIPK2	pp	PDK3
RIPK2	pp	PDHA1
RIPK2	pp	PAK4
RIPK2	pp	NTRK1
RIPK2	pp	NLK
RIPK2	pp	NEK11
RIPK2	pp	NCK2
RIPK2	pp	MNAT1
RIPK2	pp	MARK2
RIPK2	pp	MAPK6
RIPK2	pp	MAPK14
RIPK2	pp	MAPK1
RIPK2	pp	MAP4K5
RIPK2	pp	MAP3K3
RIPK2	pp	MAP3K2
RIPK2	pp	MAP2K2
RIPK2	pp	LSM14A
RIPK2	pp	KIT
RIPK2	pp	JAK1
RIPK2	pp	HSP90AB1
RIPK2	pp	HRNR
RIPK2	pp	HCK
RIPK2	pp	GSK3A
RIPK2	pp	GRAMD1A
RIPK2	pp	GAK
RIPK2	pp	FYN
RIPK2	pp	FGFR1
RIPK2	pp	EPHB4
RIPK2	pp	EPHB2
RIPK2	pp	EPHB1
RIPK2	pp	EPHA7
RIPK2	pp	EPHA2
RIPK2	pp	EIF3J
RIPK2	pp	EIF2AK4
RIPK2	pp	EIF2AK1
RIPK2	pp	DOK2
RIPK2	pp	DDR1
RIPK2	pp	DCTPP1
RIPK2	pp	CSNK1D
RIPK2	pp	CRKRS
RIPK2	pp	CLK1
RIPK2	pp	CDK9
RIPK2	pp	CDK5
RIPK2	pp	CDC2L5
RIPK2	pp	CAMKK2
RIPK2	pp	CAMK2G
RIPK2	pp	CAMK2D
RIPK2	pp	CAMK2A
RIPK2	pp	CAD
RIPK2	pp	CABC1
RIPK2	pp	BTK
RIPK2	pp	BRAF
RIPK2	pp	BMPR1A
RIPK2	pp	BMP2K
RIPK2	pp	BCR
RIPK2	pp	AURKB
RIPK2	pp	ATR
RIPK2	pp	ATP5B
RIPK2	pp	ATP5A1
RIPK2	pp	ATM
RIPK2	pp	ATF2
RIPK2	pp	ANAPC5
RIPK2	pp	ALPK3
RIPK2	pp	ALDOA
RIPK2	pp	ADK
RIPK2	pp	ADAM28
RIPK2	pp	ACVR2B
RIPK2	pp	ACVR1
RIPK2	pp	ACTB
RIPK2	pp	ACOX3
RIPK2	pp	ABL2
RIPK2	pp	ABL1
RIPK2	pp	AAK1
CAP1	pp	ACTB
DISC1	pp	SPTBN1
DISC1	pp	ATF7IP
DISC1	pp	CIT
DISC1	pp	TNIK
DISC1	pp	PPM1E
CLNS1A	pp	SNRPD2
CLNS1A	pp	EIF4A2
CLNS1A	pp	EPB41
PSMC4	pp	PSMA6
PSMC4	pp	PSMA1
PSMC4	pp	PAICS
PSMC4	pp	PSMD11
PSMC4	pp	PSME3
PSMC4	pp	RPS2
PSMC4	pp	PRKAB1
PSMC4	pp	EIF3J
PSMC4	pp	DLG1
BCL2L1	pp	PPP3CC
BCL2L1	pp	BTK
BCL2L1	pp	TPT1
BCL2L1	pp	PPP3R1
BCL2L1	pp	PTK2B
BCL2L1	pp	PIK3CG
BCL2L1	pp	TP53
BCL2L1	pp	CYCS
BCL2L1	pp	COX5B
BCL2L1	pp	BAD
WASF3	pp	ACTB
ABL1	pp	BCL2L1
ABL1	pp	WASF4
ABL1	pp	CENPA
ABL1	pp	FLNA
ABL1	pp	PRDX1
ABL1	pp	EPB41L3
ABL1	pp	ENAH
ABL1	pp	TNK1
ABL1	pp	SYK
ABL1	pp	SPEG
ABL1	pp	RPS6KA4
ABL1	pp	PTK6
ABL1	pp	PRKD2
ABL1	pp	PLK1
ABL1	pp	PKMYT1
ABL1	pp	PIK3C2A
ABL1	pp	PHKG2
ABL1	pp	EIF2AK1
ABL1	pp	CABC1
ABL1	pp	BRAF
ABL1	pp	BMPR1A
ABL1	pp	ATF2
ABL1	pp	RB1
ABL1	pp	DOK1
ABL1	pp	DNM1
ABL1	pp	RIN1
ABL1	pp	HSP90AA1
ABL1	pp	SPTAN1
ABL1	pp	FYN
ABL1	pp	SPTA1
ABL1	pp	YWHAG
ABL1	pp	PIK3CG
ABL1	pp	GSK3B
ABL1	pp	YWHAQ
ABL1	pp	INSR
ABL1	pp	TP53
ABL1	pp	SRC
ABL1	pp	CAV1
ABL1	pp	XPO1
ABL1	pp	KIT
ABL1	pp	HCK
ABL1	pp	NCK2
ABL1	pp	ACTA1
ABL1	pp	LYN
ABL1	pp	YWHAZ
ABL1	pp	WEE1
ABL1	pp	ULK3
ABL1	pp	TRIM28
ABL1	pp	TGFBR1
ABL1	pp	TESK2
ABL1	pp	TEC
ABL1	pp	TBK1
ABL1	pp	TAOK3
ABL1	pp	TAOK1
ABL1	pp	STK16
ABL1	pp	SLK
ABL1	pp	CAMK2G
ABL1	pp	PDIA2
ABL1	pp	ERBB2
ABL1	pp	EGFR
ABL1	pp	RIMS1
ABL1	pp	P2RX7
ABL1	pp	PRKCD
ABL1	pp	BRCA2
ABL1	pp	MKI67
ABL1	pp	RAPGEF1
ABL1	pp	VASP
ABL1	pp	CDC2
ABL1	pp	PTK2B
ABL1	pp	YWHAH
ABL1	pp	PTPN11
ABL1	pp	MAP3K11
ABL1	pp	CAT
ABL1	pp	APBB1
ABL1	pp	LCK
ABL1	pp	BRCA1
ABL1	pp	ANXA1
ABL1	pp	AKT1
ABL1	pp	TYK2
ABL1	pp	TNK2
ABL1	pp	SIK2
ABL1	pp	RPS6KA6
ABL1	pp	RPS6KA3
ABL1	pp	PRKCG
ABL1	pp	PRKAA1
ABL1	pp	PIP4K2C
ABL1	pp	PAK4
ABL1	pp	NLK
ABL1	pp	NEK11
ABL1	pp	MELK
ABL1	pp	MARK4
ABL1	pp	MARK2
ABL1	pp	MAPK3
ABL1	pp	MAPK15
ABL1	pp	MAPK14
ABL1	pp	MAPK1
ABL1	pp	MAP4K2
ABL1	pp	MAP3K3
ABL1	pp	MAP3K2
ABL1	pp	MAP2K2
ABL1	pp	IGF1R
ABL1	pp	GSK3A
ABL1	pp	GAK
ABL1	pp	FGR
ABL1	pp	FES
ABL1	pp	FER
ABL1	pp	EPHB4
ABL1	pp	EPHB3
ABL1	pp	EPHB1
ABL1	pp	EPHA7
ABL1	pp	EPHA5
ABL1	pp	EPHA2
ABL1	pp	EIF2AK4
ABL1	pp	DDR1
ABL1	pp	CSNK2A2
ABL1	pp	CSNK2A1
ABL1	pp	CSNK1G3
ABL1	pp	CSNK1G2
ABL1	pp	CSNK1G1
ABL1	pp	CSNK1E
ABL1	pp	CSNK1D
ABL1	pp	CSK
ABL1	pp	CRKRS
ABL1	pp	CDK7
ABL1	pp	CDK3
ABL1	pp	CDK2
ABL1	pp	CCNA2
ABL1	pp	CAMKK2
ABL1	pp	CAMK2D
ABL1	pp	CAMK2B
ABL1	pp	CAMK2A
ABL1	pp	ACVR2B
ABL1	pp	ACVR1
ABL1	pp	AAK1
ABL1	pp	JAK2
ABL1	pp	SHC1
ABL1	pp	PXN
ABL1	pp	JAK1
ABL1	pp	GRB2
ABL1	pp	CDKN2A
ABL1	pp	CDK5
SMAD3	pp	CDK2
SMAD3	pp	CSNK1G2
SMAD3	pp	PSMD11
SMAD3	pp	DDX5
SMAD3	pp	STUB1
SMAD3	pp	ACTB
SMAD3	pp	SMURF2
SMAD3	pp	AKT1
SMAD3	pp	YBX1
SMAD3	pp	TGM2
SMAD3	pp	VIM
SMAD3	pp	HSPA8
SMAD3	pp	MAPK14
SMAD3	pp	TP53
SMAD3	pp	KRT10
SMAD3	pp	SAR1A
SMAD3	pp	PRTN3
SMAD3	pp	FLNA
SMAD3	pp	EPB41
SMAD3	pp	APP
SMAD3	pp	ACVR1B
SMAD3	pp	TGFBR1
SMAD3	pp	SMURF1
SMAD3	pp	SMAD4
SMAD3	pp	KPNB1
SMAD3	pp	INPPL1
SMAD3	pp	HDAC9
SMAD3	pp	EEF1A1
SMAD3	pp	CAMK2A
SMAD3	pp	AR
SMAD3	pp	SMAD9
SMAD3	pp	WEE1
SMAD3	pp	ODC1
SMAD3	pp	DLG1
PARVA	pp	PXN
PKN1	pp	GRB2
PKN1	pp	MAPK14
PKN1	pp	MAP4K5
PKN1	pp	CASP3
PKN1	pp	PLD1
PKN1	pp	NEFL
PKN1	pp	CDC25C
PKN1	pp	RAC2
PKN1	pp	RHOD
PKN1	pp	ULK3
PKN1	pp	TYK2
PKN1	pp	TNK1
PKN1	pp	TESK2
PKN1	pp	TAOK3
PKN1	pp	TAOK1
PKN1	pp	SPEG
PKN1	pp	SHC1
PKN1	pp	SEC16A
PKN1	pp	RPS6KA3
PKN1	pp	RPS6KA2
PKN1	pp	PRKCA
PKN1	pp	PRKAA1
PKN1	pp	PLK4
PKN1	pp	PKMYT1
PKN1	pp	PDHA1
PKN1	pp	PAK4
PKN1	pp	NTRK1
PKN1	pp	NLK
PKN1	pp	NCK2
PKN1	pp	MNAT1
PKN1	pp	MARK2
PKN1	pp	MAPK6
PKN1	pp	MAPK3
PKN1	pp	MAP3K2
PKN1	pp	LSM14A
PKN1	pp	KIT
PKN1	pp	JAK1
PKN1	pp	HSP90AB1
PKN1	pp	HRNR
PKN1	pp	GSK3A
PKN1	pp	GRAMD1A
PKN1	pp	FGFR1
PKN1	pp	EPHB1
PKN1	pp	CLK1
PKN1	pp	CAD
PKN1	pp	CABC1
PKN1	pp	BTK
PKN1	pp	BMPR1A
PKN1	pp	AURKB
PKN1	pp	ATP5B
PKN1	pp	ATP5A1
PKN1	pp	PRKD2
PKN1	pp	EIF2AK1
PKN1	pp	DDR1
PKN1	pp	DCTPP1
PKN1	pp	CSNK1D
PKN1	pp	CDC2L5
PKN1	pp	CD44
PKN1	pp	CAMKK2
PKN1	pp	CAMK2G
PKN1	pp	CAMK2D
PKN1	pp	ANAPC5
PKN1	pp	ALPK3
PKN1	pp	ALDOA
PKN1	pp	ADK
PKN1	pp	ACTB
PKN1	pp	ABL2
FARSB	pp	YBX1
FARSB	pp	VIM
FARSB	pp	VDAC3
FARSB	pp	VDAC2
FARSB	pp	VDAC1
FARSB	pp	TUBB
FARSB	pp	TUBA1A
FARSB	pp	TNPO1
FARSB	pp	SSRP1
FARSB	pp	RPSA
FARSB	pp	RPS9
FARSB	pp	RPS8
FARSB	pp	RPS4X
FARSB	pp	RPS3A
FARSB	pp	RPS24
FARSB	pp	RPS19
FARSB	pp	RPS18
FARSB	pp	RPS13
FARSB	pp	RPS12
FARSB	pp	RPS10
FARSB	pp	RPLP1
FARSB	pp	RPLP0
FARSB	pp	RPL7
FARSB	pp	RPL22
FARSB	pp	RPL18
FARSB	pp	RPL11
FARSB	pp	RAN
FARSB	pp	PHB
FARSB	pp	NCL
FARSB	pp	MYL6
FARSB	pp	MYL12A
FARSB	pp	MME
FARSB	pp	LRPPRC
FARSB	pp	LCK
FARSB	pp	KPNB1
FARSB	pp	HSPD1
FARSB	pp	HSPA8
FARSB	pp	HSP90AB1
FARSB	pp	HSP90AA1
FARSB	pp	HNRNPH1
FARSB	pp	HNRNPA2B1
FARSB	pp	HIST1H2BC
FARSB	pp	GNB2L1
FARSB	pp	GNAI2
FARSB	pp	GAPDH
FARSB	pp	ENO1
FARSB	pp	EIF4A2
FARSB	pp	EIF3M
FARSB	pp	EIF3K
FARSB	pp	EIF3I
FARSB	pp	EIF3E
FARSB	pp	EIF3D
FARSB	pp	EIF3C
FARSB	pp	EIF3B
FARSB	pp	EEF1B2
FARSB	pp	DHRS2
FARSB	pp	DDX5
FARSB	pp	DDX3X
FARSB	pp	CD4
FARSB	pp	ATP5A1
FARSB	pp	ANXA6
FARSB	pp	ANXA2
FARSB	pp	ANXA1
FARSB	pp	ACTB
S100A6	pp	RPS18
S100A6	pp	GRB2
S100A6	pp	YWHAZ
S100A6	pp	TUBA4A
S100A6	pp	SHC1
S100A6	pp	RPS13
S100A6	pp	RPL7
S100A6	pp	PRDX1
S100A6	pp	PABPC1
S100A6	pp	HSPB1
S100A6	pp	HSP90AB1
S100A6	pp	HNRNPH1
S100A6	pp	DLD
S100A6	pp	CACYBP
CDC2	pp	LYN
CDC2	pp	CDC7
CDC2	pp	VRK1
CDC2	pp	BIRC5
CDC2	pp	RPA2
CDC2	pp	KAT5
CDC2	pp	EGFR
CDC2	pp	AR
CDC2	pp	CHEK2
CDC2	pp	LCK
CDC2	pp	RASGRF1
CDC2	pp	TK1
CDC2	pp	TTK
CDC2	pp	ITPR1
CDC2	pp	MCM6
CDC2	pp	CDKN3
CDC2	pp	BRCA2
CDC2	pp	CDK2
CDC2	pp	LMNA
CDC2	pp	MCM7
CDC2	pp	SRPK1
CDC2	pp	PKMYT1
CDC2	pp	MEF2C
CDC2	pp	PLK4
CDC2	pp	CSK
CDC2	pp	MELK
CDC2	pp	ERBB2
CDC2	pp	TP53
CDC2	pp	BRCA1
CDC2	pp	VIM
CDC2	pp	PPP1CA
CDC2	pp	SFN
CDC2	pp	CSNK2B
CDC2	pp	CIT
CDC2	pp	FYN
CDC2	pp	CSNK2A1
CDC2	pp	NEK9
CDC2	pp	CDK5
CDC2	pp	HSP90AA1
CDC2	pp	AURKB
CDC2	pp	CCT2
CDC2	pp	UBE2A
CDC2	pp	CDK4
CDC2	pp	CDK3
CDC2	pp	IGF1R
CDC2	pp	INCENP
CDC2	pp	RACGAP1
CDC2	pp	YWHAE
CDC2	pp	YES1
CDC2	pp	ULK3
CDC2	pp	TYK2
CDC2	pp	TXN
CDC2	pp	TUBA1A
CDC2	pp	TTN
CDC2	pp	TRRAP
CDC2	pp	TRIM28
CDC2	pp	TNFRSF14
CDC2	pp	TMX1
CDC2	pp	TGFBR1
CDC2	pp	TESK2
CDC2	pp	TEC
CDC2	pp	TBKBP1
CDC2	pp	TBK1
CDC2	pp	TAOK3
CDC2	pp	TAOK1
CDC2	pp	STK16
CDC2	pp	SSB
CDC2	pp	SRRM2
CDC2	pp	SPEG
CDC2	pp	SLK
CDC2	pp	SLC3A2
CDC2	pp	SIK2
CDC2	pp	SHC1
CDC2	pp	SEC16A
CDC2	pp	S100A11
CDC2	pp	RPS6KA6
CDC2	pp	RPS6KA2
CDC2	pp	RIPK2
CDC2	pp	PRKDC
CDC2	pp	PRKD2
CDC2	pp	PRKCQ
CDC2	pp	PRKCG
CDC2	pp	PRKCD
CDC2	pp	PRKCA
CDC2	pp	PRKAB2
CDC2	pp	PRKAA1
CDC2	pp	PKN3
CDC2	pp	PKN1
CDC2	pp	PIP4K2C
CDC2	pp	PIK3C2A
CDC2	pp	PDPK1
CDC2	pp	PDHA1
CDC2	pp	PDE4A
CDC2	pp	PAK4
CDC2	pp	NTRK1
CDC2	pp	NLK
CDC2	pp	MNAT1
CDC2	pp	MLLT1
CDC2	pp	MARK3
CDC2	pp	MARK2
CDC2	pp	MAPK6
CDC2	pp	MAPK3
CDC2	pp	MAPK15
CDC2	pp	MAP4K5
CDC2	pp	MAP3K2
CDC2	pp	MAP2K2
CDC2	pp	LSM14A
CDC2	pp	LRRC59
CDC2	pp	LIMK1
CDC2	pp	KIT
CDC2	pp	KIAA0195
CDC2	pp	JAK1
CDC2	pp	INSR
CDC2	pp	HSPD1
CDC2	pp	HSPB1
CDC2	pp	HSPA5
CDC2	pp	HSP90AB1
CDC2	pp	HRNR
CDC2	pp	HNRNPH1
CDC2	pp	HIST1H2BC
CDC2	pp	HIPK1
CDC2	pp	HCK
CDC2	pp	GSK3A
CDC2	pp	GRAMD1A
CDC2	pp	GFPT1
CDC2	pp	GFAP
CDC2	pp	GAPVD1
CDC2	pp	G3BP1
CDC2	pp	FGR
CDC2	pp	FGFR1
CDC2	pp	FER
CDC2	pp	EPHB3
CDC2	pp	EPHB2
CDC2	pp	EPHB1
CDC2	pp	EPHA7
CDC2	pp	EIF3J
CDC2	pp	EIF2AK4
CDC2	pp	EIF2AK1
CDC2	pp	EEF1A1
CDC2	pp	DOK2
CDC2	pp	DOK1
CDC2	pp	DDR1
CDC2	pp	DCTPP1
CDC2	pp	CSNK2A2
CDC2	pp	CSNK1G3
CDC2	pp	CSNK1G1
CDC2	pp	CSNK1E
CDC2	pp	CSNK1D
CDC2	pp	CLK1
CDC2	pp	CDK9
CDC2	pp	CAV1
CDC2	pp	CAMKK2
CDC2	pp	CAMK2D
CDC2	pp	CAMK2A
CDC2	pp	CAD
CDC2	pp	CABC1
CDC2	pp	BTK
CDC2	pp	BRD3
CDC2	pp	BMPR1A
CDC2	pp	BMP2K
CDC2	pp	BCL2
CDC2	pp	BARD1
CDC2	pp	AZI2
CDC2	pp	ATP5C1
CDC2	pp	ATP5B
CDC2	pp	ATP5A1
CDC2	pp	ATF2
CDC2	pp	AP2A1
CDC2	pp	ANP32A
CDC2	pp	ANAPC7
CDC2	pp	ANAPC5
CDC2	pp	ALPK3
CDC2	pp	ALDOA
CDC2	pp	AFF4
CDC2	pp	ADK
CDC2	pp	ADCK1
CDC2	pp	ADAM28
CDC2	pp	ACTB
CDC2	pp	ACOX3
CDC2	pp	ABL2
CDC2	pp	PLK1
CDC2	pp	BAD
CDC2	pp	MCM3
RPLP0	pp	RPS21
RPLP0	pp	RPS12
RPLP0	pp	RPS4X
RPLP0	pp	RPS13
RPLP0	pp	RPS6
RPLP0	pp	RPS24
RPLP0	pp	RPLP1
RPLP0	pp	CSNK2A2
RPLP0	pp	RPS18
RPLP0	pp	RPS2
RPLP0	pp	EIF4A2
RPLP0	pp	RPS3A
RPLP0	pp	PAFAH1B2
RPLP0	pp	VDAC3
RPLP0	pp	RPS7
RPLP0	pp	NCALD
RPLP0	pp	EIF4G1
RPLP0	pp	STAU1
RPLP0	pp	HSP90AB1
RPLP0	pp	RPS20
RPLP0	pp	RPS9
RPLP0	pp	RPS10
RPLP0	pp	RPS19
RPLP0	pp	YWHAZ
RPLP0	pp	XPO1
RPLP0	pp	TUBA1A
RPLP0	pp	SMAD3
RPLP0	pp	PSMD1
RPLP0	pp	PSAT1
RPLP0	pp	PKM2
RPLP0	pp	PGK1
RPLP0	pp	PABPC1
RPLP0	pp	MYH9
RPLP0	pp	MTHFD1
RPLP0	pp	LDHA
RPLP0	pp	LCK
RPLP0	pp	HSPD1
RPLP0	pp	GAPDH
RPLP0	pp	FLNA
RPLP0	pp	FASN
RPLP0	pp	EIF3M
RPLP0	pp	EIF3I
RPLP0	pp	EIF3B
RPLP0	pp	EEF1B2
RPLP0	pp	DHRS2
RPLP0	pp	ANXA1
RPLP0	pp	ALDOA
RPLP0	pp	ACTN1
RPLP0	pp	ACTG1
RPLP0	pp	ACTB
RPLP0	pp	RAN
TUBB4	pp	YWHAG
TUBB4	pp	GRB2
TUBB4	pp	TUBB
TUBB4	pp	TUBA1C
TUBB4	pp	KRT8
TUBB4	pp	HNRNPU
TUBB4	pp	FLNA
TUBB4	pp	ACTB
TUBB4	pp	TJP1
NUF2	pp	NDC80
CSNK1G2	pp	CSNK2A1
CSNK1G2	pp	CSNK1G1
CSNK1G2	pp	CSNK2A2
CSNK1G2	pp	PDPK1
CSNK1G2	pp	GSK3B
CSNK1G2	pp	ULK3
CSNK1G2	pp	TYK2
CSNK1G2	pp	TRIM28
CSNK1G2	pp	TNK1
CSNK1G2	pp	TBK1
CSNK1G2	pp	STK16
CSNK1G2	pp	SRC
CSNK1G2	pp	RPS6KA6
CSNK1G2	pp	RPS6KA3
CSNK1G2	pp	PRKCG
CSNK1G2	pp	PIK3C2A
CSNK1G2	pp	PAK4
CSNK1G2	pp	NLK
CSNK1G2	pp	MELK
CSNK1G2	pp	MAPK15
CSNK1G2	pp	MAP3K2
CSNK1G2	pp	MAP3K11
CSNK1G2	pp	INSR
CSNK1G2	pp	IGF1R
CSNK1G2	pp	HCK
CSNK1G2	pp	FGR
CSNK1G2	pp	FER
CSNK1G2	pp	EPHB3
CSNK1G2	pp	EPHB2
CSNK1G2	pp	EPHB1
CSNK1G2	pp	EPHA7
CSNK1G2	pp	EPHA5
CSNK1G2	pp	CSNK1E
CSNK1G2	pp	CSK
CSNK1G2	pp	CDK5
CSNK1G2	pp	CDK3
CSNK1G2	pp	CDC2
CSNK1G2	pp	CAMKK2
CSNK1G2	pp	CAMK2D
CSNK1G2	pp	AURKB
CSNK1G2	pp	ATR
CSNK1G2	pp	ATM
CSNK1G2	pp	ABL2
CSNK1G2	pp	CAMK2A
CSNK1G2	pp	TNK2
CSNK1G2	pp	CSNK1G3
CSNK1G2	pp	PRKAA1
CSNK1G2	pp	MAPK3
CSNK1G2	pp	CDK2
KRIT1	pp	CAMK2B
KRIT1	pp	CAMK1
KRIT1	pp	CABIN1
KRIT1	pp	PTK2B
MIF	pp	TP53
MIF	pp	S100A9
MIF	pp	VCL
MIF	pp	UCHL1
MIF	pp	EPB41
PKNOX1	pp	MYH9
PKNOX1	pp	ACTB
PKNOX1	pp	RPS3A
RB1	pp	S100A9
RB1	pp	PSMC4
RB1	pp	PFTK1
RB1	pp	MAPK1
RB1	pp	CCNH
RB1	pp	TGM2
RB1	pp	CDC2
RB1	pp	TP53
RB1	pp	PRKCB
RB1	pp	MCM7
RB1	pp	UBE2I
RB1	pp	CDK7
RB1	pp	PPIA
RB1	pp	CDK9
RB1	pp	MNAT1
RB1	pp	CSK
RB1	pp	MORF4L1
RB1	pp	GSK3B
RB1	pp	CCNB1
RB1	pp	CCNA2
MPO	pp	HSPD1
MPO	pp	AZU1
MPO	pp	APOD
MPO	pp	ACTB
FMR1	pp	NCL
FMR1	pp	UBE2I
FMR1	pp	CYFIP1
FMR1	pp	STUB1
FMR1	pp	YBX1
FMR1	pp	TUBB
FMR1	pp	TUBA1A
FMR1	pp	RPS6
FMR1	pp	RPS4X
FMR1	pp	RPLP0
FMR1	pp	RPL6
FMR1	pp	RPL28
FMR1	pp	ROCK2
FMR1	pp	RAC1
FMR1	pp	PABPC1
FMR1	pp	MYH1
FMR1	pp	MAPT
FMR1	pp	IQGAP1
FMR1	pp	INA
FMR1	pp	DYNC1I1
FMR1	pp	DHX9
FMR1	pp	ACTB
SLC3A2	pp	CALM1
SLC3A2	pp	TUBA4A
SLC3A2	pp	TUBA1A
SLC3A2	pp	SEC13
SLC3A2	pp	S100A9
SLC3A2	pp	S100A11
SLC3A2	pp	LYN
SLC3A2	pp	HSPD1
SLC3A2	pp	HSPA5
SLC3A2	pp	HOXC10
SLC3A2	pp	GAPDH
SLC3A2	pp	EEF1A1
SLC3A2	pp	ATP5B
SLC3A2	pp	ATP1A1
SLC3A2	pp	ARF6
SLC3A2	pp	EGFR
SLC3A2	pp	SHC1
SLC3A2	pp	SFN
SLC3A2	pp	HSPB1
SLC3A2	pp	HNRNPH1
SLC3A2	pp	ERBB2
SLC3A2	pp	CLTCL1
SLC3A2	pp	CLTA
SLC3A2	pp	CAV2
SLC3A2	pp	ALCAM
SLC3A2	pp	ICAM1
ALCAM	pp	ICAM1
ALCAM	pp	GAPDH
ALCAM	pp	CLTCL1
ALCAM	pp	CLTA
ALCAM	pp	CAV1
ALCAM	pp	ATP1A1
HNRNPA2B1	pp	CSNK2B
HNRNPA2B1	pp	TUFM
HNRNPA2B1	pp	TUBA1A
HNRNPA2B1	pp	SRP9
HNRNPA2B1	pp	SPTAN1
HNRNPA2B1	pp	SOS1
HNRNPA2B1	pp	SNRPD2
HNRNPA2B1	pp	SLC4A2
HNRNPA2B1	pp	SHC1
HNRNPA2B1	pp	S100A6
HNRNPA2B1	pp	RUVBL2
HNRNPA2B1	pp	RPS9
HNRNPA2B1	pp	RPS18
HNRNPA2B1	pp	RPS13
HNRNPA2B1	pp	RPS12
HNRNPA2B1	pp	RPLP0
HNRNPA2B1	pp	RPL7
HNRNPA2B1	pp	RAN
HNRNPA2B1	pp	RACGAP1
HNRNPA2B1	pp	PRDX1
HNRNPA2B1	pp	PLEC1
HNRNPA2B1	pp	PKM2
HNRNPA2B1	pp	PCMT1
HNRNPA2B1	pp	PABPC1
HNRNPA2B1	pp	NONO
HNRNPA2B1	pp	NEXN
HNRNPA2B1	pp	MYH9
HNRNPA2B1	pp	MYH10
HNRNPA2B1	pp	MKI67
HNRNPA2B1	pp	LMNA
HNRNPA2B1	pp	LCK
HNRNPA2B1	pp	ITPR3
HNRNPA2B1	pp	HSPD1
HNRNPA2B1	pp	HIST1H3A
HNRNPA2B1	pp	GSN
HNRNPA2B1	pp	GRB2
HNRNPA2B1	pp	EIF3M
HNRNPA2B1	pp	EIF3I
HNRNPA2B1	pp	EIF3B
HNRNPA2B1	pp	EGFR
HNRNPA2B1	pp	EEF1B2
HNRNPA2B1	pp	DLST
HNRNPA2B1	pp	DLD
HNRNPA2B1	pp	DHRS2
HNRNPA2B1	pp	CTTN
HNRNPA2B1	pp	CSTB
HNRNPA2B1	pp	CBR1
HNRNPA2B1	pp	AP2A1
HNRNPA2B1	pp	ACTN4
HNRNPA2B1	pp	ACTC1
HNRNPA2B1	pp	DHX9
HNRNPA2B1	pp	TUBA4A
HNRNPA2B1	pp	TPM1
HNRNPA2B1	pp	PRKDC
HNRNPA2B1	pp	HSPB1
HNRNPA2B1	pp	FBL
HNRNPA2B1	pp	CAPZB
HNRNPA2B1	pp	ANXA1
HNRNPA2B1	pp	RCC2
HNRNPA2B1	pp	HSPA5
HNRNPA2B1	pp	CAMK2D
RPL22	pp	RPL38
RPL22	pp	RPS18
RPL22	pp	RPS12
RPL22	pp	RPS19
RPL22	pp	RPS20
RPL22	pp	RPS13
RPL22	pp	RPLP1
RPL22	pp	RPS10
RPL22	pp	RPLP0
RPL22	pp	RPS24
RPL22	pp	RPS8
RPL22	pp	RPS21
RPL22	pp	RPS9
RPL22	pp	EIF4A2
RPL22	pp	RPL28
RPL22	pp	RPS7
RPL22	pp	EIF4G1
RPL22	pp	RPS6
RPL22	pp	RPS2
RPL22	pp	MAPK14
RPL22	pp	VDAC2
RPL22	pp	VDAC1
RPL22	pp	TUBA1A
RPL22	pp	TNPO1
RPL22	pp	RAN
RPL22	pp	LCK
RPL22	pp	HSPD1
RPL22	pp	HNRNPH1
RPL22	pp	HNRNPA2B1
RPL22	pp	HIST1H2BC
RPL22	pp	GNB2L1
RPL22	pp	GNAI2
RPL22	pp	EIF3M
RPL22	pp	EIF3I
RPL22	pp	EIF3D
RPL22	pp	EIF3B
RPL22	pp	EEF1B2
RPL22	pp	DHRS2
RPL22	pp	DDX5
RPL22	pp	ANXA1
TPP1	pp	MPO
TPP1	pp	HSPD1
TPP1	pp	HSPA5
TPP1	pp	GLB1
TPP1	pp	GBA
TPP1	pp	CYP19A1
TPP1	pp	CTSG
TPP1	pp	CAPN6
TPP1	pp	AZU1
TPP1	pp	ATP6V0D1
TPP1	pp	ATP5A1
TPP1	pp	APOD
TPP1	pp	ACTB
KIF23	pp	AURKB
KIF23	pp	BIRC6
KIF23	pp	RACGAP1
KIF23	pp	YWHAG
KIF23	pp	RPS6KA3
NPAT	pp	STIP1
NPAT	pp	POU2F1
MAP3K3	pp	VBP1
MAP3K3	pp	CAPZA1
MAP3K3	pp	VIM
MAP3K3	pp	ACTG1
MAP3K3	pp	CFL2
MAP3K3	pp	PFDN1
MAP3K3	pp	IQGAP1
MAP3K3	pp	FLNA
MAP3K3	pp	RPS6KA3
MAP3K3	pp	MARK2
MAP3K3	pp	STUB1
MAP3K3	pp	PRKACA
MAP3K3	pp	YWHAH
MAP3K3	pp	FASN
MAP3K3	pp	PRKDC
MAP3K3	pp	PFDN5
MAP3K3	pp	RUVBL1
MAP3K3	pp	YWHAZ
MAP3K3	pp	DLG1
MAP3K3	pp	AKT1
MAP3K3	pp	PFDN4
MAP3K3	pp	GNAI2
MAP3K3	pp	CAD
MAP3K3	pp	TUBB4
MAP3K3	pp	HSPA8
MAP3K3	pp	ACTN4
MAP3K3	pp	RUVBL2
MAP3K3	pp	CCT3
MAP3K3	pp	SMARCC2
MAP3K3	pp	HSPA5
MAP3K3	pp	ATP5A1
MAP3K3	pp	YWHAG
MAP3K3	pp	PFDN2
MAP3K3	pp	PRKCA
MAP3K3	pp	MYH9
MAP3K3	pp	HSP90AB1
MAP3K3	pp	MYL6
MAP3K3	pp	HSPA1B
MAP3K3	pp	PFDN6
MAP3K3	pp	TCP1
MAP3K3	pp	DNAJB1
MAP3K3	pp	CALM3
MAP3K3	pp	GAPDH
MAP3K3	pp	LYN
MAP3K3	pp	MCC
MAP3K3	pp	MAP3K2
MAP3K3	pp	YWHAB
MAP3K3	pp	YES1
MAP3K3	pp	WEE1
MAP3K3	pp	ULK3
MAP3K3	pp	TYK2
MAP3K3	pp	TTN
MAP3K3	pp	TNK2
MAP3K3	pp	TNK1
MAP3K3	pp	TNIK
MAP3K3	pp	TNFRSF14
MAP3K3	pp	TMX1
MAP3K3	pp	TGFBR1
MAP3K3	pp	TESK2
MAP3K3	pp	TEC
MAP3K3	pp	TBKBP1
MAP3K3	pp	TBK1
MAP3K3	pp	TAOK3
MAP3K3	pp	TAOK1
MAP3K3	pp	SYK
MAP3K3	pp	STK16
MAP3K3	pp	SSB
MAP3K3	pp	SRRM2
MAP3K3	pp	SRC
MAP3K3	pp	SPEG
MAP3K3	pp	SLK
MAP3K3	pp	SIK2
MAP3K3	pp	SHC1
MAP3K3	pp	RPS6KA2
MAP3K3	pp	PTK2B
MAP3K3	pp	PRKD2
MAP3K3	pp	PRKCQ
MAP3K3	pp	PRKCD
MAP3K3	pp	PRKCB
MAP3K3	pp	PRKAB2
MAP3K3	pp	PRKAB1
MAP3K3	pp	PRKAA1
MAP3K3	pp	PLK4
MAP3K3	pp	PKN1
MAP3K3	pp	PKMYT1
MAP3K3	pp	PIP4K2C
MAP3K3	pp	PDPK1
MAP3K3	pp	PDHA1
MAP3K3	pp	PDE4A
MAP3K3	pp	PAK4
MAP3K3	pp	NTRK1
MAP3K3	pp	NQO2
MAP3K3	pp	NLK
MAP3K3	pp	NEK11
MAP3K3	pp	NCK2
MAP3K3	pp	MYL12A
MAP3K3	pp	MNAT1
MAP3K3	pp	MLLT1
MAP3K3	pp	MELK
MAP3K3	pp	MARK4
MAP3K3	pp	MARK3
MAP3K3	pp	MARK1
MAP3K3	pp	MAPK6
MAP3K3	pp	MAPK3
MAP3K3	pp	MAPK1
MAP3K3	pp	MAP4K5
MAP3K3	pp	MAP3K11
MAP3K3	pp	LSM14A
MAP3K3	pp	LIMK1
MAP3K3	pp	KIAA0528
MAP3K3	pp	KIAA0195
MAP3K3	pp	JAK2
MAP3K3	pp	HNRNPH1
MAP3K3	pp	HCK
MAP3K3	pp	GSK3A
MAP3K3	pp	GFPT1
MAP3K3	pp	GAPVD1
MAP3K3	pp	GAK
MAP3K3	pp	FGFR1
MAP3K3	pp	FAM83A
MAP3K3	pp	EPHB4
MAP3K3	pp	EPHB2
MAP3K3	pp	EPHA7
MAP3K3	pp	EIF2AK4
MAP3K3	pp	DOK2
MAP3K3	pp	DOK1
MAP3K3	pp	DDR1
MAP3K3	pp	CSNK2A2
MAP3K3	pp	CSNK2A1
MAP3K3	pp	CSNK1G3
MAP3K3	pp	CSNK1D
MAP3K3	pp	CLK1
MAP3K3	pp	CDK9
MAP3K3	pp	CDK5
MAP3K3	pp	CDC2L5
MAP3K3	pp	CDC2
MAP3K3	pp	CCT7
MAP3K3	pp	CCNH
MAP3K3	pp	CAMKK2
MAP3K3	pp	CAMK2G
MAP3K3	pp	CAMK2D
MAP3K3	pp	CAMK2B
MAP3K3	pp	CABC1
MAP3K3	pp	BTK
MAP3K3	pp	BRD3
MAP3K3	pp	BRAF
MAP3K3	pp	BMPR1A
MAP3K3	pp	BMP2K
MAP3K3	pp	BCR
MAP3K3	pp	AZI2
MAP3K3	pp	AURKB
MAP3K3	pp	ATP5C1
MAP3K3	pp	ATP5B
MAP3K3	pp	ATF2
MAP3K3	pp	ATAD3B
MAP3K3	pp	AP2M1
MAP3K3	pp	AP2B1
MAP3K3	pp	AP2A1
MAP3K3	pp	ANP32A
MAP3K3	pp	ANAPC7
MAP3K3	pp	ANAPC5
MAP3K3	pp	ALPK3
MAP3K3	pp	ALDOA
MAP3K3	pp	AFF4
MAP3K3	pp	ADK
MAP3K3	pp	ADCK1
MAP3K3	pp	ADAM28
MAP3K3	pp	ACVR2B
MAP3K3	pp	ACVR1B
MAP3K3	pp	ACVR1
MAP3K3	pp	ACTB
MAP3K3	pp	ACOX3
MAP3K3	pp	ABL2
MAP3K3	pp	AAK1
MAP3K3	pp	CCT2
MAP3K3	pp	KIT
MAP3K3	pp	JAK1
MAP3K3	pp	HRNR
MAP3K3	pp	HIPK1
MAP3K3	pp	GSK3B
MAP3K3	pp	GRAMD1A
MAP3K3	pp	G3BP1
MAP3K3	pp	FER
MAP3K3	pp	EPHB1
MAP3K3	pp	EIF3J
MAP3K3	pp	EIF2AK1
MAP3K3	pp	DCTPP1
MAP3K3	pp	CSNK1E
MAP3K3	pp	CSK
MAP3K3	pp	CRKRS
MAP3K3	pp	CDK7
MAP3K3	pp	CDK2
MAP3K3	pp	AHRR
CABC1	pp	ULK3
CABC1	pp	TYK2
CABC1	pp	TNK1
CABC1	pp	TESK2
CABC1	pp	TAOK3
CABC1	pp	TAOK1
CABC1	pp	SHC1
CABC1	pp	SEC16A
CABC1	pp	RPS6KA2
CABC1	pp	PRKD2
CABC1	pp	PRKCA
CABC1	pp	PRKAA1
CABC1	pp	PLK4
CABC1	pp	PDPK1
CABC1	pp	PDHA1
CABC1	pp	NTRK1
CABC1	pp	NLK
CABC1	pp	NCK2
CABC1	pp	MNAT1
CABC1	pp	MAPK3
CABC1	pp	MAP4K5
CABC1	pp	MAP3K2
CABC1	pp	LSM14A
CABC1	pp	KIT
CABC1	pp	JAK1
CABC1	pp	HSP90AB1
CABC1	pp	HRNR
CABC1	pp	HCK
CABC1	pp	GSK3A
CABC1	pp	GRAMD1A
CABC1	pp	EPHB2
CABC1	pp	EPHA7
CABC1	pp	EIF2AK4
CABC1	pp	DDR1
CABC1	pp	CSNK2A1
CABC1	pp	CSNK1D
CABC1	pp	CAMKK2
CABC1	pp	CAMK2G
CABC1	pp	CAMK2D
CABC1	pp	CAD
CABC1	pp	BTK
CABC1	pp	BRAF
CABC1	pp	BMPR1A
CABC1	pp	BCR
CABC1	pp	AURKB
CABC1	pp	ATP5B
CABC1	pp	ANAPC5
CABC1	pp	ABL2
CABC1	pp	EPHB1
CABC1	pp	EIF2AK1
CABC1	pp	CLK1
CABC1	pp	CDC2L5
CABC1	pp	ALDOA
CABC1	pp	ACTB
CABC1	pp	RPS6KA3
CABC1	pp	MARK2
CABC1	pp	DCTPP1
CABC1	pp	ALPK3
PTN	pp	ATP5C1
PTN	pp	ACTB
PTN	pp	GNB2L1
PTN	pp	PSMD11
PTN	pp	BARD1
PTN	pp	RPLP1
PTN	pp	GTF2F1
DCK	pp	TK1
DCK	pp	YES1
DCK	pp	WEE1
DCK	pp	ULK3
DCK	pp	TYK2
DCK	pp	TTN
DCK	pp	TNK2
DCK	pp	TNK1
DCK	pp	TNIK
DCK	pp	TNFRSF14
DCK	pp	TMX1
DCK	pp	TGFBR1
DCK	pp	TEC
DCK	pp	TBKBP1
DCK	pp	TBK1
DCK	pp	TAOK3
DCK	pp	TAOK1
DCK	pp	SYK
DCK	pp	STK16
DCK	pp	SSB
DCK	pp	SRRM2
DCK	pp	SRC
DCK	pp	SIK2
DCK	pp	SHC1
DCK	pp	RPS6KA3
DCK	pp	RPS6KA2
DCK	pp	RIPK2
DCK	pp	PTK2B
DCK	pp	PRKD2
DCK	pp	PRKCB
DCK	pp	PRKCA
DCK	pp	PRKAB2
DCK	pp	PRKAB1
DCK	pp	PRKAA1
DCK	pp	PLK4
DCK	pp	PKMYT1
DCK	pp	PIP4K2C
DCK	pp	PDPK1
DCK	pp	PDHA1
DCK	pp	PDE4A
DCK	pp	PAK4
DCK	pp	NTRK1
DCK	pp	NQO2
DCK	pp	NLK
DCK	pp	NEK9
DCK	pp	NCK2
DCK	pp	MNAT1
DCK	pp	MLLT1
DCK	pp	MARK4
DCK	pp	MARK3
DCK	pp	MARK2
DCK	pp	MAPK6
DCK	pp	MAPK1
DCK	pp	MAP4K2
DCK	pp	MAP3K3
DCK	pp	MAP3K2
DCK	pp	MAP2K2
DCK	pp	LYN
DCK	pp	LSM14A
DCK	pp	LIMK2
DCK	pp	LIMK1
DCK	pp	KIAA0528
DCK	pp	KIAA0195
DCK	pp	JAK2
DCK	pp	JAK1
DCK	pp	INPPL1
DCK	pp	HSP90AB1
DCK	pp	HRNR
DCK	pp	HIPK1
DCK	pp	HCK
DCK	pp	GSK3A
DCK	pp	GRAMD1A
DCK	pp	GFPT1
DCK	pp	GAPVD1
DCK	pp	GAK
DCK	pp	G3BP1
DCK	pp	FYN
DCK	pp	FGFR1
DCK	pp	FER
DCK	pp	FAM83A
DCK	pp	EPHB4
DCK	pp	EPHB2
DCK	pp	EPHB1
DCK	pp	EIF3J
DCK	pp	EIF2AK4
DCK	pp	EIF2AK1
DCK	pp	DOK2
DCK	pp	DOK1
DCK	pp	DDR1
DCK	pp	DCTPP1
DCK	pp	CSNK2B
DCK	pp	CSNK2A2
DCK	pp	CSNK2A1
DCK	pp	CSNK1G3
DCK	pp	CSNK1E
DCK	pp	CSNK1D
DCK	pp	CSNK1A1
DCK	pp	CSK
DCK	pp	CRKRS
DCK	pp	CLK1
DCK	pp	CDK9
DCK	pp	CDK7
DCK	pp	CDK5
DCK	pp	CDK2
DCK	pp	CDC2
DCK	pp	CCNH
DCK	pp	CAMKK2
DCK	pp	CAMK2G
DCK	pp	CAMK2D
DCK	pp	CAMK2B
DCK	pp	CAD
DCK	pp	CABC1
DCK	pp	BTK
DCK	pp	BRD3
DCK	pp	BRAF
DCK	pp	BMPR1A
DCK	pp	BMP2K
DCK	pp	AZI2
DCK	pp	AURKB
DCK	pp	AURKA
DCK	pp	ATP5C1
DCK	pp	ATP5B
DCK	pp	ATP5A1
DCK	pp	ATF2
DCK	pp	ATAD3B
DCK	pp	ARAF
DCK	pp	AP2M1
DCK	pp	AP2B1
DCK	pp	AP2A1
DCK	pp	ANP32A
DCK	pp	ANAPC7
DCK	pp	ANAPC5
DCK	pp	ALPK3
DCK	pp	ALDOA
DCK	pp	AFF4
DCK	pp	ADCK1
DCK	pp	ADAM28
DCK	pp	ACVR2B
DCK	pp	ACVR1B
DCK	pp	ACVR1
DCK	pp	ACTN4
DCK	pp	ACTB
DCK	pp	ACOX3
DCK	pp	ABL2
DCK	pp	AAK1
DCK	pp	TESK2
DCK	pp	SPEG
DCK	pp	SLK
DCK	pp	SEC16A
DCK	pp	PTPN18
DCK	pp	PRKDC
DCK	pp	PRKCQ
DCK	pp	PRKCD
DCK	pp	PKN3
DCK	pp	PKN1
DCK	pp	NEK11
DCK	pp	MELK
DCK	pp	MAPK3
DCK	pp	MAPK14
DCK	pp	MAP4K5
DCK	pp	MAP3K11
DCK	pp	KIT
DCK	pp	GSK3B
NR1H4	pp	GAPDH
CDC7	pp	PLK4
CDC7	pp	CCNB2
CDC7	pp	MCM3
CDC7	pp	AURKB
CDC7	pp	CDKN1A
CDC7	pp	CIT
CDC7	pp	CDKN2A
CDC7	pp	CHEK2
CDC7	pp	MELK
GNAI2	pp	EEF1B2
GNAI2	pp	IGF1R
GNAI2	pp	HSP90AB1
GNAI2	pp	XPO1
GNAI2	pp	UBA1
GNAI2	pp	TUBA1A
GNAI2	pp	TPM3
GNAI2	pp	TNPO1
GNAI2	pp	RPSA
GNAI2	pp	RPS8
GNAI2	pp	RPLP1
GNAI2	pp	RPLP0
GNAI2	pp	RAN
GNAI2	pp	RAC1
GNAI2	pp	RAB10
GNAI2	pp	PSMD1
GNAI2	pp	PSMB5
GNAI2	pp	PSAT1
GNAI2	pp	PRKDC
GNAI2	pp	PGK1
GNAI2	pp	NUMA1
GNAI2	pp	NANS
GNAI2	pp	MYH9
GNAI2	pp	MTHFD1
GNAI2	pp	MDH1
GNAI2	pp	LRRC59
GNAI2	pp	IARS2
GNAI2	pp	HSPD1
GNAI2	pp	HSPA5
GNAI2	pp	HNRNPH1
GNAI2	pp	HNRNPA2B1
GNAI2	pp	GAPDH
GNAI2	pp	FLNA
GNAI2	pp	FASN
GNAI2	pp	EIF3M
GNAI2	pp	EIF3I
GNAI2	pp	EIF3H
GNAI2	pp	EIF3B
GNAI2	pp	EEF2
GNAI2	pp	DHRS2
GNAI2	pp	CLTA
GNAI2	pp	ANXA1
GNAI2	pp	ALDOA
GNAI2	pp	ACTG1
GNAI2	pp	VDAC2
GNAI2	pp	VDAC1
GNAI2	pp	TMEM33
GNAI2	pp	RPS9
GNAI2	pp	RPS6
GNAI2	pp	RPS19
GNAI2	pp	RPS13
GNAI2	pp	RPS12
GNAI2	pp	RPL5
GNAI2	pp	PKM2
GNAI2	pp	LDHA
GNAI2	pp	LCK
GNAI2	pp	ACTN1
ANK2	pp	CSNK1E
ANK2	pp	CDK2
ANK2	pp	CSNK2A2
ANK2	pp	L1CAM
ANK2	pp	TNIK
ANK2	pp	NRCAM
ANK2	pp	OBSCN
ANK2	pp	CDC2
ANK2	pp	GSK3B
ANK2	pp	RPS6KA3
RIN1	pp	MLLT4
RIN1	pp	RALGDS
RIN1	pp	RPS6KA3
RIN1	pp	RAB5A
RIN1	pp	HCK
RIN1	pp	NRAS
GTF2F1	pp	MNAT1
GTF2F1	pp	SSRP1
GTF2F1	pp	SNRPD2
GTF2F1	pp	YBX1
GTF2F1	pp	TCEB1
GTF2F1	pp	MAPK14
GTF2F1	pp	PRKACB
GTF2F1	pp	NHP2L1
GTF2F1	pp	U2AF2
GTF2F1	pp	U2AF1
GTF2F1	pp	CDK2
GTF2F1	pp	MYC
GTF2F1	pp	GSK3B
GTF2F1	pp	HNRNPU
GTF2F1	pp	UBE3A
DDOST	pp	ATP5B
DDOST	pp	MPO
DDOST	pp	TPP1
DDOST	pp	STS
DDOST	pp	PRTN3
DDOST	pp	HSPD1
DDOST	pp	HSPA5
DDOST	pp	GLB1
DDOST	pp	GBA
DDOST	pp	GAPDH
DDOST	pp	CYP19A1
DDOST	pp	CTSG
DDOST	pp	CAPN6
DDOST	pp	AZU1
DDOST	pp	ATP6V0D1
DDOST	pp	ATP5A1
DDOST	pp	ARF6
DDOST	pp	APOD
DDOST	pp	ALPP
DDOST	pp	ACTB
BUB1	pp	WEE1
BUB1	pp	CDC25C
BUB1	pp	CDKN3
BUB1	pp	NCAPD2
BUB1	pp	CCNA2
BUB1	pp	CCNB2
BUB1	pp	CDK7
BUB1	pp	MCM7
BUB1	pp	CDC2
BUB1	pp	VRK1
BUB1	pp	AURKB
BUB1	pp	PLK4
BUB1	pp	SMAD3
BUB1	pp	MKI67
BUB1	pp	CCNF
BUB1	pp	CDK2
BUB1	pp	TTK
BUB1	pp	CDC7
BUB1	pp	MCM6
BUB1	pp	CIT
BUB1	pp	MCM3
BUB1	pp	CCNB1
BUB1	pp	AURKA
BUB1	pp	SRPK1
BUB1	pp	CDK4
BUB1	pp	BUB1B
BUB1	pp	CHEK2
BUB1	pp	MELK
IKBKE	pp	EIF4G1
IKBKE	pp	PCMT1
IKBKE	pp	ATP5O
IKBKE	pp	UBE2I
IKBKE	pp	VDAC3
IKBKE	pp	NP
IKBKE	pp	HSP90AA1
IKBKE	pp	PSMB3
IKBKE	pp	TSN
IKBKE	pp	RUVBL2
IKBKE	pp	CAPZA1
IKBKE	pp	UCHL1
IKBKE	pp	HSPE1
IKBKE	pp	VDAC1
IKBKE	pp	HSPA1B
IKBKE	pp	DAD1
IKBKE	pp	ECHS1
IKBKE	pp	PFDN2
IKBKE	pp	SYNCRIP
IKBKE	pp	CACYBP
IKBKE	pp	DSTN
IKBKE	pp	SAR1A
IKBKE	pp	RAB5A
IKBKE	pp	MIF
IKBKE	pp	VAMP3
IKBKE	pp	PFDN5
IKBKE	pp	ANXA2
IKBKE	pp	EEF1B2
IKBKE	pp	PCNA
IKBKE	pp	LRPPRC
IKBKE	pp	CLIC1
IKBKE	pp	RPS19
IKBKE	pp	GRB2
IKBKE	pp	SNX3
IKBKE	pp	PFDN1
IKBKE	pp	DNAJB1
IKBKE	pp	PSMC4
IKBKE	pp	PHB2
IKBKE	pp	HSPA8
IKBKE	pp	MYH9
IKBKE	pp	HSP90AB1
IKBKE	pp	PAK1
IKBKE	pp	GLO1
IKBKE	pp	FHL1
IKBKE	pp	TAGLN2
IKBKE	pp	PSMB1
IKBKE	pp	PABPC1
IKBKE	pp	CYCS
IKBKE	pp	PSMA6
IKBKE	pp	MAPRE1
IKBKE	pp	CALM3
IKBKE	pp	DLST
IKBKE	pp	HADHA
IKBKE	pp	PFAS
IKBKE	pp	RANBP1
IKBKE	pp	SMARCA4
IKBKE	pp	TUBB4
IKBKE	pp	STK16
IKBKE	pp	CAPZB
IKBKE	pp	RPL22
IKBKE	pp	DDX5
IKBKE	pp	PDHB
IKBKE	pp	SLK
IKBKE	pp	PSMD1
IKBKE	pp	RAB5C
IKBKE	pp	SSB
IKBKE	pp	CDKN2A
IKBKE	pp	SETD4
IKBKE	pp	PSMA7
IKBKE	pp	TMEM33
IKBKE	pp	RPS3A
IKBKE	pp	RPS9
IKBKE	pp	ROCK2
IKBKE	pp	PSMA1
IKBKE	pp	MTPN
IKBKE	pp	RUVBL1
IKBKE	pp	LRRC59
IKBKE	pp	RDX
IKBKE	pp	AK2
IKBKE	pp	VBP1
IKBKE	pp	ACP1
IKBKE	pp	TRIM28
IKBKE	pp	PSME3
IKBKE	pp	TBK1
IKBKE	pp	TBKBP1
IKBKE	pp	EIF3M
IKBKE	pp	ULK3
IKBKE	pp	TPM3
IKBKE	pp	TNK1
IKBKE	pp	RPS6KA3
IKBKE	pp	REL
IKBKE	pp	PDPK1
IKBKE	pp	INSR
IKBKE	pp	IGF1R
IKBKE	pp	GSK3A
IKBKE	pp	FER
IKBKE	pp	EPHA7
IKBKE	pp	CSNK2A2
IKBKE	pp	CSNK2A1
IKBKE	pp	CCT5
IKBKE	pp	CAMKK2
IKBKE	pp	CAMK2D
IKBKE	pp	CAMK2A
IKBKE	pp	ACTG1
IKBKE	pp	IRF3
TNIK	pp	PSMD1
TNIK	pp	UCHL1
TNIK	pp	MAPK1
TNIK	pp	CYCS
TNIK	pp	NANS
TNIK	pp	RAP2A
TNIK	pp	CALM3
TNIK	pp	ACTR2
TNIK	pp	PSAT1
TNIK	pp	LRRC59
TNIK	pp	MTHFD1
TNIK	pp	SETD4
TNIK	pp	ECHS1
TNIK	pp	DSTN
TNIK	pp	YES1
TNIK	pp	WEE1
TNIK	pp	ULK3
TNIK	pp	TYK2
TNIK	pp	TTN
TNIK	pp	TNK2
TNIK	pp	TNK1
TNIK	pp	TNFRSF14
TNIK	pp	TMX1
TNIK	pp	TGFBR1
TNIK	pp	TESK2
TNIK	pp	TBKBP1
TNIK	pp	TBK1
TNIK	pp	TAOK3
TNIK	pp	TAOK1
TNIK	pp	STK16
TNIK	pp	SSB
TNIK	pp	SRRM2
TNIK	pp	SRC
TNIK	pp	SPEG
TNIK	pp	SLK
TNIK	pp	SIK2
TNIK	pp	SHC1
TNIK	pp	SEC16A
TNIK	pp	RPS6KA3
TNIK	pp	RPS6KA2
TNIK	pp	RIPK2
TNIK	pp	PRKD2
TNIK	pp	PRKCQ
TNIK	pp	PRKCD
TNIK	pp	PRKCB
TNIK	pp	PRKCA
TNIK	pp	PRKAB2
TNIK	pp	PRKAB1
TNIK	pp	PRKAA1
TNIK	pp	PLK4
TNIK	pp	PKN1
TNIK	pp	PKMYT1
TNIK	pp	PDPK1
TNIK	pp	PDHA1
TNIK	pp	PAK4
TNIK	pp	NTRK1
TNIK	pp	NLK
TNIK	pp	NEK11
TNIK	pp	NCK2
TNIK	pp	MLLT1
TNIK	pp	MELK
TNIK	pp	MARK3
TNIK	pp	MARK1
TNIK	pp	MAPK6
TNIK	pp	MAP3K2
TNIK	pp	MAP3K11
TNIK	pp	MAP2K2
TNIK	pp	LSM14A
TNIK	pp	LIMK1
[truncated: 28,352 more rows]
