# Supplementary material for: Computational Identification of Phospho-Tyrosine Sub-Networks Related to Acanthocyte Generation in Neuroacanthocytosis
Source: PLoS One. 2012 Feb 15;7(2):e31015. doi: 10.1371/journal.pone.0031015 (PMC3280254; doi:10.1371/journal.pone.0031015)
Supplement: Appendix S8 — Network derived form fusion of Appendix S1 and Appendix S6 McLeod networks. (TXT) [file pone.0031015.s017.txt]

ULK3	pp	ATR
ULK3	pp	AURKB
ULK3	pp	ANAPC5
ULK3	pp	ATP5B
ULK3	pp	ABL2
ULK3	pp	ALPK3
ULK3	pp	BTK
ULK3	pp	CAD
ULK3	pp	BCR
ULK3	pp	BMPR1A
ULK3	pp	CDC2L5
ULK3	pp	CDK3
ULK3	pp	CAMK2D
ULK3	pp	CAMK2G
ULK3	pp	CSNK1G1
ULK3	pp	DDR1
ULK3	pp	CLK1
ULK3	pp	CSNK1D
ULK3	pp	EPHB3
ULK3	pp	FGR
ULK3	pp	EIF2AK1
ULK3	pp	EPHB1
ULK3	pp	JAK1
ULK3	pp	HCK
ULK3	pp	GSK3A
ULK3	pp	GRAMD1A
ULK3	pp	MAP4K5
ULK3	pp	MAP3K2
ULK3	pp	LSM14A
ULK3	pp	KIT
ULK3	pp	NCK2
ULK3	pp	MARK2
ULK3	pp	MAPK3
ULK3	pp	MAPK15
ULK3	pp	PDPK1
ULK3	pp	PDHA1
ULK3	pp	NTRK1
ULK3	pp	NLK
ULK3	pp	PRKCG
ULK3	pp	PRKD2
ULK3	pp	RPS6KA2
ULK3	pp	RPS6KA3
ULK3	pp	RPS6KA6
ULK3	pp	SHC1
ULK3	pp	SIK2
ULK3	pp	STK16
ULK3	pp	TAOK1
ULK3	pp	TAOK3
ULK3	pp	TESK2
ULK3	pp	TGFBR1
ULK3	pp	TRIM28
ULK3	pp	TYK2
LMNB1	pp	MAPK10
LMNB1	pp	PRKCD
LMNB1	pp	PRKCB
LMNB1	pp	CDK2
LMNB1	pp	RARA
LMNB1	pp	MELK
LMNB1	pp	PRKACB
LMNB1	pp	MAPK9
LMNB1	pp	SUMO4
LMNB1	pp	YWHAZ
LMNB1	pp	GSK3B
LMNB1	pp	PRKCA
MAP3K4	pp	MAP4K5
MAP3K4	pp	MAPK1
MAP3K4	pp	TNIK
MAP3K4	pp	MAPK10
MAP3K4	pp	CAMK2G
MAP3K4	pp	CABC1
MAP3K4	pp	BRAF
MAP3K4	pp	BMPR1A
MAP3K4	pp	BCR
MAP3K4	pp	ACVR1
MAP3K4	pp	ABL2
MAP3K4	pp	WASL
MAP3K4	pp	FER
MAP3K4	pp	EPHB2
MAP3K4	pp	EPHA7
MAP3K4	pp	EIF2AK4
MAP3K4	pp	EIF2AK1
MAP3K4	pp	DDR1
MAP3K4	pp	CSNK2A1
MAP3K4	pp	CSK
MAP3K4	pp	ULK3
MAP3K4	pp	TNK1
MAP3K4	pp	WEE1
MAP3K4	pp	TBK1
MAP3K4	pp	TAOK3
MAP3K4	pp	TGFBR1
MAP3K4	pp	TESK2
MAP3K4	pp	MAPK9
MAP3K4	pp	MAPK3
MAP3K4	pp	MARK2
MAP3K4	pp	NEK11
MAP3K4	pp	GAK
MAP3K4	pp	HCK
MAP3K4	pp	KIT
MAP3K4	pp	LYN
MAP3K4	pp	SIK2
MAP3K4	pp	SPEG
MAP3K4	pp	SRC
MAP3K4	pp	TAOK1
MAP3K4	pp	NLK
MAP3K4	pp	PKMYT1
MAP3K4	pp	PRKAA1
MAP3K4	pp	PRKD2
ARAF	pp	MAP2K2
ARAF	pp	ABL2
ARAF	pp	ABL1
ARAF	pp	AAK1
ARAF	pp	ACOX3
ARAF	pp	ACTB
ARAF	pp	ACTN4
ARAF	pp	ACVR1
ARAF	pp	ACVR1B
ARAF	pp	ACVR2B
ARAF	pp	ADAM28
ARAF	pp	ADCK1
ARAF	pp	ADK
ARAF	pp	AFF4
ARAF	pp	AHRR
ARAF	pp	ALDOA
ARAF	pp	ALPK3
ARAF	pp	ANAPC5
ARAF	pp	ANAPC7
ARAF	pp	ANP32A
ARAF	pp	AP2B1
ARAF	pp	AP2A1
ARAF	pp	ATAD3B
ARAF	pp	AP2M1
ARAF	pp	ATP5A1
ARAF	pp	ATF2
ARAF	pp	ATP5C1
ARAF	pp	ATP5B
ARAF	pp	AURKB
ARAF	pp	AURKA
ARAF	pp	BCR
ARAF	pp	AZI2
ARAF	pp	BMPR1A
ARAF	pp	BMP2K
ARAF	pp	BRD3
ARAF	pp	BRAF
ARAF	pp	CRKRS
ARAF	pp	CLK1
ARAF	pp	CDK9
ARAF	pp	CDK7
ARAF	pp	CDK5
ARAF	pp	CDK2
ARAF	pp	CDC2
ARAF	pp	CCNH
ARAF	pp	CAMKK2
ARAF	pp	CAMK2G
ARAF	pp	CAMK2D
ARAF	pp	CAMK2B
ARAF	pp	CAD
ARAF	pp	CABC1
ARAF	pp	BTK
ARAF	pp	EPHA7
ARAF	pp	EPHB1
ARAF	pp	EIF2AK4
ARAF	pp	EIF3J
ARAF	pp	DOK2
ARAF	pp	EIF2AK1
ARAF	pp	DDR1
ARAF	pp	DOK1
ARAF	pp	CSNK2A2
ARAF	pp	DCTPP1
ARAF	pp	CSNK1G3
ARAF	pp	CSNK2A1
ARAF	pp	CSNK1D
ARAF	pp	CSNK1E
ARAF	pp	CSK
ARAF	pp	CSNK1A1
ARAF	pp	HCK
ARAF	pp	GSK3B
ARAF	pp	HRNR
ARAF	pp	HIPK1
ARAF	pp	GFPT1
ARAF	pp	GAPVD1
ARAF	pp	GSK3A
ARAF	pp	GRAMD1A
ARAF	pp	FYN
ARAF	pp	FGFR1
ARAF	pp	GAK
ARAF	pp	G3BP1
ARAF	pp	EPHB4
ARAF	pp	EPHB2
ARAF	pp	FER
ARAF	pp	FAM83A
ARAF	pp	MAP3K3
ARAF	pp	MAP3K4
ARAF	pp	MAP4K2
ARAF	pp	MAP4K5
ARAF	pp	LSM14A
ARAF	pp	LYN
ARAF	pp	MAP3K11
ARAF	pp	MAP3K2
ARAF	pp	KIAA0195
ARAF	pp	KIAA0528
ARAF	pp	KIT
ARAF	pp	LIMK1
ARAF	pp	HSP90AB1
ARAF	pp	INPPL1
ARAF	pp	JAK1
ARAF	pp	JAK2
ARAF	pp	MNAT1
ARAF	pp	MLLT1
ARAF	pp	MELK
ARAF	pp	NQO2
ARAF	pp	NLK
ARAF	pp	NEK11
ARAF	pp	NCK2
ARAF	pp	MAPK3
ARAF	pp	MAPK14
ARAF	pp	MAPK10
ARAF	pp	MAPK1
ARAF	pp	MARK4
ARAF	pp	MARK3
ARAF	pp	MARK2
ARAF	pp	MAPK6
ARAF	pp	PRKAA1
ARAF	pp	PRKAB1
ARAF	pp	PKN3
ARAF	pp	PLK4
ARAF	pp	PRKCB
ARAF	pp	PRKCD
ARAF	pp	PRKAB2
ARAF	pp	PRKCA
ARAF	pp	PDE4A
ARAF	pp	PDHA1
ARAF	pp	NTRK1
ARAF	pp	PAK4
ARAF	pp	PKMYT1
ARAF	pp	PKN1
ARAF	pp	PDPK1
ARAF	pp	PIP4K2C
ARAF	pp	SEC16A
ARAF	pp	RPS6KA3
ARAF	pp	SHC1
ARAF	pp	SFN
ARAF	pp	SLK
ARAF	pp	SIK2
ARAF	pp	SRRM2
ARAF	pp	SPEG
ARAF	pp	PRKDC
ARAF	pp	PRKCQ
ARAF	pp	PTK2B
ARAF	pp	RIN1
ARAF	pp	RPS6KA2
ARAF	pp	RIPK2
ARAF	pp	TESK2
ARAF	pp	TGFBR1
ARAF	pp	TMX1
ARAF	pp	TNFRSF14
ARAF	pp	TNIK
ARAF	pp	TNK1
ARAF	pp	TNK2
ARAF	pp	TTN
ARAF	pp	SSB
ARAF	pp	STK16
ARAF	pp	SYK
ARAF	pp	TAOK1
ARAF	pp	TAOK3
ARAF	pp	TBK1
ARAF	pp	TBKBP1
ARAF	pp	TEC
ARAF	pp	PRKD2
ARAF	pp	TYK2
ARAF	pp	ULK3
ARAF	pp	WEE1
ARAF	pp	YES1
ARAF	pp	RABGGTB
ARAF	pp	YWHAG
DEAF1	pp	MAPK3
DEAF1	pp	GSK3B
DEAF1	pp	CDK2
CDC37	pp	CSNK2A1
CDC37	pp	KLHL8
CDC37	pp	IKBKE
C2orf71
PPARD	pp	PRDX6
SFRS7	pp	RBBP6
SFRS7	pp	PRKCA
SFRS7	pp	CDK2
SFRS7	pp	GTF2F1
SFRS7	pp	GSK3B
SFRS7	pp	AKT1
SFRS7	pp	PRKG1
SFRS7	pp	RPS6KA3
SFRS7	pp	MAPK14
GAK	pp	PIP4K2C
GAK	pp	PDPK1
GAK	pp	PDHA1
GAK	pp	PDE4A
GAK	pp	PRKCA
GAK	pp	PRKAB2
GAK	pp	PRKAB1
GAK	pp	PKN1
GAK	pp	PRKD2
GAK	pp	PRKCQ
GAK	pp	PRKCD
GAK	pp	PRKCB
GAK	pp	SEC16A
GAK	pp	RPS6KA3
GAK	pp	RPS6KA2
GAK	pp	PTK2B
GAK	pp	SLK
GAK	pp	SPEG
GAK	pp	SHC1
GAK	pp	SIK2
GAK	pp	SSB
GAK	pp	STK16
GAK	pp	SRC
GAK	pp	SRRM2
GAK	pp	TBK1
GAK	pp	TBKBP1
GAK	pp	TAOK1
GAK	pp	TAOK3
GAK	pp	TGFBR1
GAK	pp	TMX1
GAK	pp	TEC
GAK	pp	TESK2
GAK	pp	TNK1
GAK	pp	TNFRSF14
GAK	pp	TYK2
GAK	pp	TTN
GAK	pp	ULK3
GAK	pp	YES1
GAK	pp	WEE1
GAK	pp	RARA
GAK	pp	TNK2
GAK	pp	AP2M1
GAK	pp	CSNK1E
GAK	pp	CSNK1G3
GAK	pp	CSK
GAK	pp	CSNK1D
GAK	pp	CRKRS
GAK	pp	CDK2
GAK	pp	CLK1
GAK	pp	CDC2
GAK	pp	CDC2L5
GAK	pp	CAMK2G
GAK	pp	CAMKK2
GAK	pp	CAD
GAK	pp	CAMK2D
GAK	pp	BTK
GAK	pp	CABC1
GAK	pp	GAPVD1
GAK	pp	G3BP1
GAK	pp	FGFR1
GAK	pp	FER
GAK	pp	EPHB2
GAK	pp	EPHB1
GAK	pp	EPHA7
GAK	pp	EIF3J
GAK	pp	EIF2AK4
GAK	pp	EIF2AK1
GAK	pp	DOK2
GAK	pp	DOK1
GAK	pp	DDR1
GAK	pp	DCTPP1
GAK	pp	CSNK2A2
GAK	pp	CSNK2A1
GAK	pp	KIT
GAK	pp	LIMK1
GAK	pp	LSM14A
GAK	pp	MAP2K2
GAK	pp	INSR
GAK	pp	JAK1
GAK	pp	KIAA0195
GAK	pp	KIAA0528
GAK	pp	HRNR
GAK	pp	HSP90AB1
GAK	pp	IGF1R
GAK	pp	GFPT1
GAK	pp	GRAMD1A
GAK	pp	GSK3A
GAK	pp	HIPK1
GAK	pp	NLK
GAK	pp	NCK2
GAK	pp	PAK4
GAK	pp	NTRK1
GAK	pp	MELK
GAK	pp	MARK3
GAK	pp	MNAT1
GAK	pp	MLLT1
GAK	pp	MAPK6
GAK	pp	MAPK3
GAK	pp	MARK2
GAK	pp	MARK1
GAK	pp	MAP3K2
GAK	pp	MAP3K11
GAK	pp	MAPK10
GAK	pp	MAP4K5
GAK	pp	AAK1
GAK	pp	ABL2
GAK	pp	ACOX3
GAK	pp	ACTB
GAK	pp	ACVR1B
GAK	pp	ADAM28
GAK	pp	ADCK1
GAK	pp	ADK
GAK	pp	ATP5C1
GAK	pp	ATP5B
GAK	pp	AZI2
GAK	pp	BMP2K
GAK	pp	BCR
GAK	pp	BRAF
GAK	pp	BMPR1A
GAK	pp	ALDOA
GAK	pp	AFF4
GAK	pp	ANAPC5
GAK	pp	ALPK3
GAK	pp	ANP32A
GAK	pp	ANAPC7
GAK	pp	ATP5A1
GAK	pp	ATF2
FEZ1	pp	IMMT
FEZ1	pp	NDUFB9
FEZ1	pp	PRKCZ
MAP4K5	pp	GRAMD1A
MAP4K5	pp	KIT
MAP4K5	pp	EPHB1
MAP4K5	pp	EPHB2
MAP4K5	pp	TAOK1
MAP4K5	pp	NCK2
MAP4K5	pp	NTRK1
MAP4K5	pp	BTK
MAP4K5	pp	EIF2AK1
MAP4K5	pp	EIF2AK4
MAP4K5	pp	CAMK2D
MAP4K5	pp	DDR1
MAP4K5	pp	TNIK
MAP4K5	pp	GRB2
MAP4K5	pp	CRK
MAP4K5	pp	ABL1
MAP2	pp	CDK2
MAP2	pp	RPS6KA3
MAP2	pp	IGF1R
MAP2	pp	CDC2
MAP2	pp	CSNK1D
MAP2	pp	MAPT
MAP2	pp	MAPK14
MAP2	pp	ACTB
MAP2	pp	MAPK3
MAP2	pp	FYN
MAP2	pp	MAP4
MAP2	pp	GSK3B
MAP2K2	pp	MAPK9
MAP2K2	pp	TNK1
MAP2K2	pp	TNK2
MAP2K2	pp	TTN
MAP2K2	pp	TYK2
MAP2K2	pp	ULK3
MAP2K2	pp	WEE1
MAP2K2	pp	HRAS
MAP2K2	pp	SRC
MAP2K2	pp	SPEG
MAP2K2	pp	TAOK3
MAP2K2	pp	TAOK1
MAP2K2	pp	TEC
MAP2K2	pp	TBK1
MAP2K2	pp	TGFBR1
MAP2K2	pp	TESK2
MAP2K2	pp	PTK2B
MAP2K2	pp	PRKD2
MAP2K2	pp	RPS6KA3
MAP2K2	pp	RPS6KA2
MAP2K2	pp	SEC16A
MAP2K2	pp	RPS6KA4
MAP2K2	pp	SLK
MAP2K2	pp	SHC1
MAP2K2	pp	PDPK1
MAP2K2	pp	PDHA1
MAP2K2	pp	PAK4
MAP2K2	pp	NTRK1
MAP2K2	pp	NLK
MAP2K2	pp	NEK11
MAP2K2	pp	NCK2
MAP2K2	pp	MNAT1
MAP2K2	pp	PRKCB
MAP2K2	pp	PRKCA
MAP2K2	pp	PRKAA1
MAP2K2	pp	PLK4
MAP2K2	pp	PKN1
MAP2K2	pp	PKMYT1
MAP2K2	pp	PHKG2
MAP2K2	pp	KIT
MAP2K2	pp	LSM14A
MAP2K2	pp	JAK1
MAP2K2	pp	HRNR
MAP2K2	pp	HSP90AB1
MAP2K2	pp	GSK3A
MAP2K2	pp	HCK
MAP2K2	pp	MARK2
MAP2K2	pp	MARK4
MAP2K2	pp	MAPK10
MAP2K2	pp	MAPK6
MAP2K2	pp	MAP3K4
MAP2K2	pp	MAP4K5
MAP2K2	pp	MAP3K2
MAP2K2	pp	MAP3K3
MAP2K2	pp	CSNK1D
MAP2K2	pp	CSK
MAP2K2	pp	DDR1
MAP2K2	pp	DCTPP1
MAP2K2	pp	CAMKK2
MAP2K2	pp	CAMK2G
MAP2K2	pp	CRKRS
MAP2K2	pp	CLK1
MAP2K2	pp	EPHB4
MAP2K2	pp	EPHB1
MAP2K2	pp	GRAMD1A
MAP2K2	pp	FGFR1
MAP2K2	pp	EIF2AK4
MAP2K2	pp	EIF2AK1
MAP2K2	pp	EPHA7
MAP2K2	pp	EIF3J
MAP2K2	pp	ALPK3
MAP2K2	pp	ANAPC5
MAP2K2	pp	ATP5A1
MAP2K2	pp	ATP5B
MAP2K2	pp	ACTB
MAP2K2	pp	ADAM28
MAP2K2	pp	ADK
MAP2K2	pp	ALDOA
MAP2K2	pp	CABC1
MAP2K2	pp	CAD
MAP2K2	pp	CAMK2B
MAP2K2	pp	CAMK2D
MAP2K2	pp	AURKB
MAP2K2	pp	BCR
MAP2K2	pp	BMPR1A
MAP2K2	pp	BTK
MAP2K2	pp	MAPK1
MAP2K2	pp	ACOX3
MAP2K2	pp	ABL2
MAP2K2	pp	AAK1
MAP2K2	pp	MAPK3
MAP4	pp	PIK3R1
MAP4	pp	MAPK14
MAP4	pp	PRKDC
MAP4	pp	CDK2
MAP4	pp	CDC2
MAP4	pp	MAPK9
MAP4	pp	MARK1
MAP4	pp	GSK3B
MAP4	pp	MAPK10
PRKACB	pp	CREB1
PRKACB	pp	CDKN1A
CRYBA2	pp	RPS6KA3
CRYBA2	pp	CALCOCO1
CRYBA2	pp	CRYBB1
CRYBA2	pp	TRIP13
MNAT1	pp	PRKD2
MNAT1	pp	RPS6KA2
MNAT1	pp	RPS6KA3
MNAT1	pp	SHC1
MNAT1	pp	TAOK1
MNAT1	pp	TAOK3
MNAT1	pp	TESK2
MNAT1	pp	TYK2
MNAT1	pp	MARK2
MNAT1	pp	NCK2
MNAT1	pp	NLK
MNAT1	pp	NTRK1
MNAT1	pp	PDHA1
MNAT1	pp	PDPK1
MNAT1	pp	PLK4
MNAT1	pp	PRKAA1
MNAT1	pp	GSK3A
MNAT1	pp	KIT
MNAT1	pp	JAK1
MNAT1	pp	MAP3K2
MNAT1	pp	LSM14A
MNAT1	pp	MAPK3
MNAT1	pp	MAP4K5
MNAT1	pp	CAMK2G
MNAT1	pp	CAMK2D
MNAT1	pp	CSNK1D
MNAT1	pp	CLK1
MNAT1	pp	EIF2AK1
MNAT1	pp	DDR1
MNAT1	pp	GRAMD1A
MNAT1	pp	EPHB1
MNAT1	pp	ANAPC5
MNAT1	pp	ATP5B
MNAT1	pp	ABL2
MNAT1	pp	ALPK3
MNAT1	pp	BTK
MNAT1	pp	CAD
MNAT1	pp	AURKB
MNAT1	pp	BMPR1A
MNAT1	pp	ULK3
CDKN1A	pp	RPS27A
CDKN1A	pp	SET
CDKN1A	pp	RPS6KA3
CDKN1A	pp	RAC1
CDKN1A	pp	PSMA3
CDKN1A	pp	CDK2
CDKN1A	pp	CDC2
CDKN1A	pp	GSK3B
CDKN1A	pp	RAB1A
CDKN1A	pp	AKT1
CDKN1A	pp	CSNK2B
PRKAB1	pp	SSB
PRKAB1	pp	TRIM28
PRKAB1	pp	PRKAA1
PRKAB1	pp	TNK1
PRKAB1	pp	TMX1
PRKAB1	pp	TTN
PRKAB1	pp	TNK2
PRKAB1	pp	ULK3
PRKAB1	pp	TYK2
PRKAB1	pp	YES1
PRKAB1	pp	WEE1
PRKAB1	pp	RPS6KA3
PRKAB1	pp	HRAS
PRKAB1	pp	CDC2
PRKAB1	pp	PRKAB2
PRKAB1	pp	GSK3B
PRKAB1	pp	AURKB
PRKAB1	pp	AURKA
PRKAB1	pp	ATP5C1
PRKAB1	pp	ATP5B
PRKAB1	pp	CABC1
PRKAB1	pp	BTK
PRKAB1	pp	BMPR1A
PRKAB1	pp	BMP2K
PRKAB1	pp	CAMKK2
PRKAB1	pp	CAMK2G
PRKAB1	pp	CAMK2D
PRKAB1	pp	CAD
PRKAB1	pp	CRKRS
PRKAB1	pp	CLK1
PRKAB1	pp	CDK9
PRKAB1	pp	CDK5
PRKAB1	pp	AAK1
PRKAB1	pp	ABL2
PRKAB1	pp	ADAM28
PRKAB1	pp	ADCK1
PRKAB1	pp	ACOX3
PRKAB1	pp	ACTB
PRKAB1	pp	ALDOA
PRKAB1	pp	ALPK3
PRKAB1	pp	ADK
PRKAB1	pp	AFF4
PRKAB1	pp	ANP32A
PRKAB1	pp	ATP5A1
PRKAB1	pp	ANAPC5
PRKAB1	pp	ANAPC7
PRKAB1	pp	JAK1
PRKAB1	pp	HSP90AB1
PRKAB1	pp	LSM14A
PRKAB1	pp	KIT
PRKAB1	pp	GSK3A
PRKAB1	pp	GRAMD1A
PRKAB1	pp	HRNR
PRKAB1	pp	HCK
PRKAB1	pp	MARK2
PRKAB1	pp	MAPK6
PRKAB1	pp	MELK
PRKAB1	pp	MARK3
PRKAB1	pp	MAP3K2
PRKAB1	pp	MAP2K2
PRKAB1	pp	MAPK3
PRKAB1	pp	MAP4K5
PRKAB1	pp	DCTPP1
PRKAB1	pp	DDR1
PRKAB1	pp	DOK1
PRKAB1	pp	DOK2
PRKAB1	pp	CSNK1D
PRKAB1	pp	CSNK1E
PRKAB1	pp	CSNK1G3
PRKAB1	pp	CSNK2A2
PRKAB1	pp	EPHB2
PRKAB1	pp	EPHB4
PRKAB1	pp	FGFR1
PRKAB1	pp	FYN
PRKAB1	pp	EIF2AK1
PRKAB1	pp	EIF2AK4
PRKAB1	pp	EIF3J
PRKAB1	pp	EPHB1
PRKAB1	pp	SRC
PRKAB1	pp	SPEG
PRKAB1	pp	SLK
PRKAB1	pp	SHC1
PRKAB1	pp	SEC16A
PRKAB1	pp	RPS6KA2
PRKAB1	pp	RIPK2
PRKAB1	pp	PTK2B
PRKAB1	pp	TGFBR1
PRKAB1	pp	TESK2
PRKAB1	pp	TEC
PRKAB1	pp	TBK1
PRKAB1	pp	TAOK3
PRKAB1	pp	TAOK1
PRKAB1	pp	STK16
PRKAB1	pp	SRRM2
PRKAB1	pp	PDE4A
PRKAB1	pp	PDPK1
PRKAB1	pp	NTRK1
PRKAB1	pp	PAK4
PRKAB1	pp	NCK2
PRKAB1	pp	NLK
PRKAB1	pp	MLLT1
PRKAB1	pp	MNAT1
PRKAB1	pp	PRKCB
PRKAB1	pp	PRKD2
PRKAB1	pp	PLK4
PRKAB1	pp	PRKCA
PRKAB1	pp	PKN1
PRKAB1	pp	PKN3
PRKAB1	pp	PIP4K2C
PRKAB1	pp	PKMYT1
PRDX6	pp	SUMO4
PRDX6	pp	NCF2
PRDX6	pp	RARA
PRDX6	pp	HNF4G
JAK2	pp	SRC
JAK2	pp	TEC
JAK2	pp	MAPK10
JAK2	pp	G3BP1
JAK2	pp	PLCG1
JAK2	pp	FES
JAK2	pp	PTK2B
JAK2	pp	SHC1
JAK2	pp	PIK3R1
JAK2	pp	RARA
JAK2	pp	MAPK3
JAK2	pp	ALPK3
JAK2	pp	ANAPC5
JAK2	pp	ANAPC7
JAK2	pp	ANP32A
JAK2	pp	AP2A1
JAK2	pp	AP2M1
JAK2	pp	ATF2
JAK2	pp	ATP5A1
JAK2	pp	ACVR1
JAK2	pp	ACVR1B
JAK2	pp	ACVR2B
JAK2	pp	ADAM28
JAK2	pp	ADCK1
JAK2	pp	ADK
JAK2	pp	AFF4
JAK2	pp	ALDOA
JAK2	pp	CABC1
JAK2	pp	BRD3
JAK2	pp	CAMK2D
JAK2	pp	CAD
JAK2	pp	CAMKK2
JAK2	pp	CAMK2G
JAK2	pp	CDC2L5
JAK2	pp	CDC2
JAK2	pp	ATP5C1
JAK2	pp	ATP5B
JAK2	pp	AURKB
JAK2	pp	AURKA
JAK2	pp	BMP2K
JAK2	pp	AZI2
JAK2	pp	BRAF
JAK2	pp	BMPR1A
JAK2	pp	CSNK2A2
JAK2	pp	DCTPP1
JAK2	pp	CSNK1G3
JAK2	pp	CSNK2A1
JAK2	pp	DOK2
JAK2	pp	EIF2AK1
JAK2	pp	DDR1
JAK2	pp	DOK1
JAK2	pp	CDK9
JAK2	pp	CLK1
JAK2	pp	CDK2
JAK2	pp	CDK5
JAK2	pp	CSNK1D
JAK2	pp	CSNK1E
JAK2	pp	CRKRS
JAK2	pp	CSK
JAK2	pp	GSK3A
JAK2	pp	GRAMD1A
JAK2	pp	GFPT1
JAK2	pp	GAPVD1
JAK2	pp	HSP90AB1
JAK2	pp	HRNR
JAK2	pp	HIPK1
JAK2	pp	GSK3B
JAK2	pp	EPHB2
JAK2	pp	EPHB1
JAK2	pp	EIF3J
JAK2	pp	EIF2AK4
JAK2	pp	GAK
JAK2	pp	FGFR1
JAK2	pp	FER
JAK2	pp	EPHB4
JAK2	pp	MARK1
JAK2	pp	MARK2
JAK2	pp	MARK3
JAK2	pp	MELK
JAK2	pp	MAP3K11
JAK2	pp	MAP3K2
JAK2	pp	MAP4K5
JAK2	pp	MAPK6
JAK2	pp	LIMK1
JAK2	pp	LSM14A
JAK2	pp	LYN
JAK2	pp	MAP2K2
JAK2	pp	KIAA0195
JAK2	pp	KIAA0528
JAK2	pp	KIT
JAK2	pp	PLK4
JAK2	pp	PKN3
JAK2	pp	PRKAB1
JAK2	pp	PRKAA1
JAK2	pp	PIP4K2C
JAK2	pp	PDPK1
JAK2	pp	PKN1
JAK2	pp	PKMYT1
JAK2	pp	PAK4
JAK2	pp	NTRK1
JAK2	pp	PDHA1
JAK2	pp	PDE4A
JAK2	pp	MNAT1
JAK2	pp	MLLT1
JAK2	pp	NLK
JAK2	pp	NCK2
JAK2	pp	SSB
JAK2	pp	STK16
JAK2	pp	SPEG
JAK2	pp	SRRM2
JAK2	pp	SIK2
JAK2	pp	SLK
JAK2	pp	RPS6KA3
JAK2	pp	SEC16A
JAK2	pp	RIPK2
JAK2	pp	RPS6KA2
JAK2	pp	PRKCQ
JAK2	pp	PRKD2
JAK2	pp	PRKCB
JAK2	pp	PRKCD
JAK2	pp	PRKAB2
JAK2	pp	PRKCA
JAK2	pp	NCK1
JAK2	pp	ERBB3
JAK2	pp	WEE1
JAK2	pp	ULK3
JAK2	pp	TTN
JAK2	pp	TNK2
JAK2	pp	TNK1
JAK2	pp	TNFRSF14
JAK2	pp	TMX1
JAK2	pp	TGFBR1
JAK2	pp	TESK2
JAK2	pp	TBKBP1
JAK2	pp	TBK1
JAK2	pp	TAOK3
JAK2	pp	TAOK1
JAK2	pp	GRB2
JAK2	pp	ACOX3
JAK2	pp	ACTB
JAK2	pp	AAK1
JAK2	pp	ABL2
JAK2	pp	TYK2
ADCK1	pp	LSM14A
ADCK1	pp	KIT
ADCK1	pp	MAP3K2
ADCK1	pp	MAP2K2
ADCK1	pp	HRNR
ADCK1	pp	GSK3A
ADCK1	pp	JAK1
ADCK1	pp	HSP90AB1
ADCK1	pp	MLLT1
ADCK1	pp	MARK3
ADCK1	pp	NCK2
ADCK1	pp	MNAT1
ADCK1	pp	MAPK3
ADCK1	pp	MAP4K5
ADCK1	pp	MARK2
ADCK1	pp	MAPK6
ADCK1	pp	CRKRS
ADCK1	pp	CSNK1D
ADCK1	pp	DCTPP1
ADCK1	pp	DDR1
ADCK1	pp	CAMK2G
ADCK1	pp	CAMKK2
ADCK1	pp	CDK9
ADCK1	pp	CLK1
ADCK1	pp	EPHB4
ADCK1	pp	FGFR1
ADCK1	pp	FYN
ADCK1	pp	GRAMD1A
ADCK1	pp	DOK2
ADCK1	pp	EIF2AK1
ADCK1	pp	EIF3J
ADCK1	pp	EPHB1
ADCK1	pp	TAOK1
ADCK1	pp	STK16
ADCK1	pp	SRRM2
ADCK1	pp	SPEG
ADCK1	pp	SLK
ADCK1	pp	SHC1
ADCK1	pp	SEC16A
ADCK1	pp	RPS6KA3
ADCK1	pp	ULK3
ADCK1	pp	TYK2
ADCK1	pp	TTN
ADCK1	pp	TNK2
ADCK1	pp	TNK1
ADCK1	pp	TESK2
ADCK1	pp	TEC
ADCK1	pp	TAOK3
ADCK1	pp	PKN1
ADCK1	pp	PKN3
ADCK1	pp	PDPK1
ADCK1	pp	PKMYT1
ADCK1	pp	PAK4
ADCK1	pp	PDHA1
ADCK1	pp	NLK
ADCK1	pp	NTRK1
ADCK1	pp	RIPK2
ADCK1	pp	RPS6KA2
ADCK1	pp	PRKD2
ADCK1	pp	PTK2B
ADCK1	pp	PRKCA
ADCK1	pp	PRKCB
ADCK1	pp	PLK4
ADCK1	pp	PRKAA1
ADCK1	pp	ALDOA
ADCK1	pp	ADK
ADCK1	pp	ADAM28
ADCK1	pp	ACTB
ADCK1	pp	ATP5B
ADCK1	pp	ATP5A1
ADCK1	pp	ANAPC5
ADCK1	pp	ALPK3
ADCK1	pp	BMPR1A
ADCK1	pp	BMP2K
ADCK1	pp	AURKB
ADCK1	pp	AURKA
ADCK1	pp	CAMK2D
ADCK1	pp	CAD
ADCK1	pp	CABC1
ADCK1	pp	BTK
ADCK1	pp	ABL2
ADCK1	pp	ACOX3
ADCK1	pp	AAK1
ADCK1	pp	RAB1A
ADCK1	pp	YES1
ADCK1	pp	WEE1
PRKAB2	pp	NCK2
PRKAB2	pp	NLK
PRKAB2	pp	NTRK1
PRKAB2	pp	PAK4
PRKAB2	pp	PDE4A
PRKAB2	pp	PDHA1
PRKAB2	pp	PDPK1
PRKAB2	pp	PIP4K2C
PRKAB2	pp	PKMYT1
PRKAB2	pp	PKN1
PRKAB2	pp	PKN3
PRKAB2	pp	PLK4
PRKAB2	pp	PRKCA
PRKAB2	pp	PRKCB
PRKAB2	pp	PRKCD
PRKAB2	pp	PRKCQ
PRKAB2	pp	HSP90AB1
PRKAB2	pp	KIAA0195
PRKAB2	pp	JAK1
PRKAB2	pp	LSM14A
PRKAB2	pp	KIT
PRKAB2	pp	MAP3K2
PRKAB2	pp	MAP2K2
PRKAB2	pp	MAPK3
PRKAB2	pp	MAP4K5
PRKAB2	pp	MARK2
PRKAB2	pp	MAPK6
PRKAB2	pp	MELK
PRKAB2	pp	MARK3
PRKAB2	pp	MNAT1
PRKAB2	pp	MLLT1
PRKAB2	pp	EIF2AK4
PRKAB2	pp	EIF3J
PRKAB2	pp	DOK2
PRKAB2	pp	EIF2AK1
PRKAB2	pp	EPHB4
PRKAB2	pp	FGFR1
PRKAB2	pp	EPHB1
PRKAB2	pp	EPHB2
PRKAB2	pp	GRAMD1A
PRKAB2	pp	GSK3A
PRKAB2	pp	FYN
PRKAB2	pp	GFPT1
PRKAB2	pp	HRNR
PRKAB2	pp	HCK
PRKAB2	pp	HIPK1
PRKAB2	pp	CAMKK2
PRKAB2	pp	CAMK2G
PRKAB2	pp	CAMK2D
PRKAB2	pp	CLK1
PRKAB2	pp	CDK9
PRKAB2	pp	CDK5
PRKAB2	pp	CDK2
PRKAB2	pp	CSNK1G3
PRKAB2	pp	CSNK1E
PRKAB2	pp	CSNK1D
PRKAB2	pp	CRKRS
PRKAB2	pp	DOK1
PRKAB2	pp	DDR1
PRKAB2	pp	DCTPP1
PRKAB2	pp	CSNK2A2
PRKAB2	pp	ANP32A
PRKAB2	pp	ATP5A1
PRKAB2	pp	ATP5B
PRKAB2	pp	ATP5C1
PRKAB2	pp	ALDOA
PRKAB2	pp	ALPK3
PRKAB2	pp	ANAPC5
PRKAB2	pp	ANAPC7
PRKAB2	pp	BRD3
PRKAB2	pp	BTK
PRKAB2	pp	CABC1
PRKAB2	pp	CAD
PRKAB2	pp	AURKA
PRKAB2	pp	AURKB
PRKAB2	pp	BMP2K
PRKAB2	pp	BMPR1A
PRKAB2	pp	ADCK1
PRKAB2	pp	ADAM28
PRKAB2	pp	AFF4
PRKAB2	pp	ADK
PRKAB2	pp	ABL2
PRKAB2	pp	AAK1
PRKAB2	pp	ACTB
PRKAB2	pp	ACOX3
PRKAB2	pp	TBK1
PRKAB2	pp	TAOK3
PRKAB2	pp	TESK2
PRKAB2	pp	TEC
PRKAB2	pp	TMX1
PRKAB2	pp	TGFBR1
PRKAB2	pp	TNK2
PRKAB2	pp	TNK1
PRKAB2	pp	TYK2
PRKAB2	pp	TTN
PRKAB2	pp	WEE1
PRKAB2	pp	ULK3
PRKAB2	pp	PRKAA1
PRKAB2	pp	YES1
PRKAB2	pp	PRKD2
PRKAB2	pp	PTK2B
PRKAB2	pp	RIPK2
PRKAB2	pp	RPS6KA2
PRKAB2	pp	RPS6KA3
PRKAB2	pp	SEC16A
PRKAB2	pp	SHC1
PRKAB2	pp	SIK2
PRKAB2	pp	SLK
PRKAB2	pp	SPEG
PRKAB2	pp	SRC
PRKAB2	pp	SRRM2
PRKAB2	pp	SSB
PRKAB2	pp	STK16
PRKAB2	pp	TAOK1
PRKAB2	pp	STK11
JAK1	pp	GRB2
JAK1	pp	SHC1
JAK1	pp	JAK2
JAK1	pp	CAMK2D
JAK1	pp	CAMK2A
JAK1	pp	CSNK2A1
JAK1	pp	ANAPC5
JAK1	pp	BMPR1A
JAK1	pp	ATF2
JAK1	pp	GSK3B
JAK1	pp	GRAMD1A
JAK1	pp	EIF2AK1
JAK1	pp	DDR1
JAK1	pp	EPHB1
JAK1	pp	EPHA7
JAK1	pp	NTRK1
JAK1	pp	PDPK1
JAK1	pp	PRKD2
JAK1	pp	KIT
JAK1	pp	MAP4K5
JAK1	pp	NCK2
JAK1	pp	LCK
JAK1	pp	RPS6KA2
JAK1	pp	STK16
JAK1	pp	TAOK1
JAK1	pp	SYK
JAK1	pp	FER
JAK1	pp	PIK3R1
JAK1	pp	ABL2
MAP4K2	pp	PAK4
MAP4K2	pp	NTRK1
MAP4K2	pp	NQO2
MAP4K2	pp	NLK
MAP4K2	pp	NEK11
MAP4K2	pp	NCK2
MAP4K2	pp	MNAT1
MAP4K2	pp	MLLT1
MAP4K2	pp	MELK
MAP4K2	pp	MARK4
MAP4K2	pp	MARK3
MAP4K2	pp	MARK2
MAP4K2	pp	MARK1
MAP4K2	pp	MAPK6
MAP4K2	pp	MAPK3
MAP4K2	pp	MAPK15
MAP4K2	pp	MAPK1
MAP4K2	pp	MAPK10
MAP4K2	pp	MAP3K3
MAP4K2	pp	MAP3K4
MAP4K2	pp	MAP2K2
MAP4K2	pp	MAP3K2
MAP4K2	pp	LSM14A
MAP4K2	pp	LYN
MAP4K2	pp	KIT
MAP4K2	pp	LIMK1
MAP4K2	pp	KIAA0195
MAP4K2	pp	KIAA0528
MAP4K2	pp	JAK1
MAP4K2	pp	JAK2
MAP4K2	pp	IGF1R
MAP4K2	pp	INSR
MAP4K2	pp	HIPK1
MAP4K2	pp	HCK
MAP4K2	pp	HSP90AB1
MAP4K2	pp	HRNR
MAP4K2	pp	GRAMD1A
MAP4K2	pp	GFPT1
MAP4K2	pp	GSK3B
MAP4K2	pp	GSK3A
MAP4K2	pp	G3BP1
MAP4K2	pp	FGR
MAP4K2	pp	GAPVD1
MAP4K2	pp	GAK
MAP4K2	pp	FER
MAP4K2	pp	FAM83A
MAP4K2	pp	FGFR1
MAP4K2	pp	FES
MAP4K2	pp	EPHB1
MAP4K2	pp	EPHB2
MAP4K2	pp	EPHB3
MAP4K2	pp	EPHB4
MAP4K2	pp	EIF3J
MAP4K2	pp	EPHA2
MAP4K2	pp	EPHA5
MAP4K2	pp	EPHA7
MAP4K2	pp	DOK1
MAP4K2	pp	DOK2
MAP4K2	pp	EIF2AK1
MAP4K2	pp	EIF2AK4
MAP4K2	pp	CSNK2A1
MAP4K2	pp	CSNK2A2
MAP4K2	pp	DCTPP1
MAP4K2	pp	DDR1
MAP4K2	pp	CSNK1D
MAP4K2	pp	CSK
MAP4K2	pp	CRKRS
MAP4K2	pp	CLK1
MAP4K2	pp	CSNK1G3
MAP4K2	pp	CSNK1G2
MAP4K2	pp	CSNK1G1
MAP4K2	pp	CSNK1E
MAP4K2	pp	CDC2L5
MAP4K2	pp	CDC2
MAP4K2	pp	CCNH
MAP4K2	pp	CAMKK2
MAP4K2	pp	CDK7
MAP4K2	pp	CDK5
MAP4K2	pp	CDK3
MAP4K2	pp	CDK2
MAP4K2	pp	CABC1
MAP4K2	pp	CAD
MAP4K2	pp	BRD3
MAP4K2	pp	BTK
MAP4K2	pp	CAMK2D
MAP4K2	pp	CAMK2G
MAP4K2	pp	CAMK2A
MAP4K2	pp	CAMK2B
MAP4K2	pp	AURKB
MAP4K2	pp	AZI2
MAP4K2	pp	ATR
MAP4K2	pp	AURKA
MAP4K2	pp	BMPR1A
MAP4K2	pp	BRAF
MAP4K2	pp	BCR
MAP4K2	pp	BMP2K
MAP4K2	pp	AP2M1
MAP4K2	pp	AP2B1
MAP4K2	pp	ATF2
MAP4K2	pp	ATAD3B
MAP4K2	pp	ATP5A1
MAP4K2	pp	ATM
MAP4K2	pp	ATP5C1
MAP4K2	pp	ATP5B
MAP4K2	pp	AHRR
MAP4K2	pp	AFF4
MAP4K2	pp	ALPK3
MAP4K2	pp	ALDOA
MAP4K2	pp	ANAPC7
MAP4K2	pp	ANAPC5
MAP4K2	pp	AP2A1
MAP4K2	pp	ANP32A
MAP4K2	pp	ACTB
MAP4K2	pp	ACTN4
MAP4K2	pp	ACVR1
MAP4K2	pp	ACVR1B
MAP4K2	pp	ACVR2B
MAP4K2	pp	ADAM28
MAP4K2	pp	ADCK1
MAP4K2	pp	ADK
MAP4K2	pp	AAK1
MAP4K2	pp	ABL2
MAP4K2	pp	ACOX3
MAP4K2	pp	TTN
MAP4K2	pp	TYK2
MAP4K2	pp	TNK2
MAP4K2	pp	TRIM28
MAP4K2	pp	YES1
MAP4K2	pp	ULK3
MAP4K2	pp	WEE1
MAP4K2	pp	MAP3K11
MAP4K2	pp	MAP4K5
MAP4K2	pp	STK16
MAP4K2	pp	SSB
MAP4K2	pp	SRRM2
MAP4K2	pp	SRC
MAP4K2	pp	TBK1
MAP4K2	pp	TAOK3
MAP4K2	pp	TAOK1
MAP4K2	pp	SYK
MAP4K2	pp	TGFBR1
MAP4K2	pp	TESK2
MAP4K2	pp	TEC
MAP4K2	pp	TBKBP1
MAP4K2	pp	TNK1
MAP4K2	pp	TNIK
MAP4K2	pp	TNFRSF14
MAP4K2	pp	TMX1
MAP4K2	pp	PRKCD
MAP4K2	pp	PRKCG
MAP4K2	pp	PRKCQ
MAP4K2	pp	PRKD2
MAP4K2	pp	PTK2B
MAP4K2	pp	RAB8A
MAP4K2	pp	RIPK2
MAP4K2	pp	RPS6KA2
MAP4K2	pp	RPS6KA3
MAP4K2	pp	RPS6KA4
MAP4K2	pp	RPS6KA6
MAP4K2	pp	SEC16A
MAP4K2	pp	SHC1
MAP4K2	pp	SIK2
MAP4K2	pp	SLK
MAP4K2	pp	SPEG
MAP4K2	pp	PDHA1
MAP4K2	pp	PDE4A
MAP4K2	pp	PHKG2
MAP4K2	pp	PDPK1
MAP4K2	pp	PIP4K2C
MAP4K2	pp	PIK3C2A
MAP4K2	pp	PKN1
MAP4K2	pp	PKMYT1
MAP4K2	pp	PLK1
MAP4K2	pp	PKN3
MAP4K2	pp	PRKAA1
MAP4K2	pp	PLK4
MAP4K2	pp	PRKAB2
MAP4K2	pp	PRKAB1
MAP4K2	pp	PRKCB
MAP4K2	pp	PRKCA
CAMKK2	pp	GRAMD1A
CAMKK2	pp	GSK3A
CAMKK2	pp	HCK
CAMKK2	pp	HRNR
CAMKK2	pp	HSP90AB1
CAMKK2	pp	INSR
CAMKK2	pp	JAK1
CAMKK2	pp	KIT
CAMKK2	pp	LSM14A
CAMKK2	pp	MAP3K2
CAMKK2	pp	MAP4K5
CAMKK2	pp	MAPK15
CAMKK2	pp	MAPK3
CAMKK2	pp	MARK2
CAMKK2	pp	MELK
CAMKK2	pp	MNAT1
CAMKK2	pp	CAMK2A
CAMKK2	pp	CAD
CAMKK2	pp	CDK2
CAMKK2	pp	CAMK2D
CAMKK2	pp	CLK1
CAMKK2	pp	CDK3
CAMKK2	pp	CSNK1G1
CAMKK2	pp	CSNK1D
CAMKK2	pp	DCTPP1
CAMKK2	pp	CSNK1G3
CAMKK2	pp	EIF2AK1
CAMKK2	pp	DDR1
CAMKK2	pp	EPHB1
CAMKK2	pp	EPHA7
CAMKK2	pp	FGR
CAMKK2	pp	EPHB3
CAMKK2	pp	ANAPC5
CAMKK2	pp	ATM
CAMKK2	pp	ACTB
CAMKK2	pp	ALPK3
CAMKK2	pp	AURKB
CAMKK2	pp	BMPR1A
CAMKK2	pp	ATP5B
CAMKK2	pp	ATR
CAMKK2	pp	CRKRS
CAMKK2	pp	TAOK3
CAMKK2	pp	RPS6KA3
CAMKK2	pp	ULK3
CAMKK2	pp	TYK2
CAMKK2	pp	TRIM28
CAMKK2	pp	TESK2
CAMKK2	pp	SRC
CAMKK2	pp	TAOK1
CAMKK2	pp	SEC16A
CAMKK2	pp	SHC1
CAMKK2	pp	RPS6KA2
CAMKK2	pp	RPS6KA6
CAMKK2	pp	PRKCG
CAMKK2	pp	PRKD2
CAMKK2	pp	PRKAA1
CAMKK2	pp	PRKCA
CAMKK2	pp	PIK3C2A
CAMKK2	pp	PLK4
CAMKK2	pp	NTRK1
CAMKK2	pp	PDHA1
CAMKK2	pp	NCK2
CAMKK2	pp	NLK
PRKDC	pp	MAPK9
PRKDC	pp	ABL1
PRKDC	pp	CSNK1D
PRKDC	pp	TTN
PRKDC	pp	TRIM28
PRKDC	pp	TNFRSF14
PRKDC	pp	TNIK
PRKDC	pp	TNK2
PRKDC	pp	TMX1
PRKDC	pp	TESK2
PRKDC	pp	TEC
PRKDC	pp	TGFBR1
PRKDC	pp	TBKBP1
PRKDC	pp	TAOK1
PRKDC	pp	TBK1
PRKDC	pp	TAOK3
PRKDC	pp	STK16
PRKDC	pp	SSB
PRKDC	pp	SYK
PRKDC	pp	PRKCD
PRKDC	pp	HSP90AB1
PRKDC	pp	GRB2
PRKDC	pp	NCF2
PRKDC	pp	LYN
PRKDC	pp	YWHAG
PRKDC	pp	WEE1
PRKDC	pp	ULK3
PRKDC	pp	TYK2
PRKDC	pp	PTK6
PRKDC	pp	PRKD2
PRKDC	pp	PRKCQ
PRKDC	pp	PTK2B
PRKDC	pp	SPEG
PRKDC	pp	SIK2
PRKDC	pp	SHC1
PRKDC	pp	SLK
PRKDC	pp	RPS6KA6
PRKDC	pp	SEC16A
PRKDC	pp	RPS6KA4
PRKDC	pp	RPS6KA3
PRKDC	pp	RPS6KA2
PRKDC	pp	MAP2K2
PRKDC	pp	LSM14A
PRKDC	pp	LIMK1
PRKDC	pp	MAPK15
PRKDC	pp	MAPK3
PRKDC	pp	MAP4K5
PRKDC	pp	MAPK14
PRKDC	pp	MAP3K4
PRKDC	pp	MAP4K2
PRKDC	pp	MAP3K11
PRKDC	pp	MAP3K2
PRKDC	pp	MNAT1
PRKDC	pp	MLLT1
PRKDC	pp	MELK
PRKDC	pp	MARK4
PRKDC	pp	MARK3
PRKDC	pp	MAPK6
PRKDC	pp	NCK2
PRKDC	pp	NQO2
PRKDC	pp	NTRK1
PRKDC	pp	NEK11
PRKDC	pp	NLK
PRKDC	pp	PDE4A
PRKDC	pp	PDHA1
PRKDC	pp	PDPK1
PRKDC	pp	PAK4
PRKDC	pp	PKN1
PRKDC	pp	PKMYT1
PRKDC	pp	PLK1
PRKDC	pp	PHKG2
PRKDC	pp	PIP4K2C
PRKDC	pp	PIK3C2A
PRKDC	pp	PRKCA
PRKDC	pp	PRKAB2
PRKDC	pp	PRKCG
PRKDC	pp	PRKCB
PRKDC	pp	PLK4
PRKDC	pp	PRKAB1
PRKDC	pp	EIF2AK4
PRKDC	pp	EGFR
PRKDC	pp	EIF2AK1
PRKDC	pp	EIF3J
PRKDC	pp	EPHA7
PRKDC	pp	EPHB1
PRKDC	pp	EPHA2
PRKDC	pp	EPHA5
PRKDC	pp	EPHB4
PRKDC	pp	ERBB4
PRKDC	pp	EPHB2
PRKDC	pp	EPHB3
PRKDC	pp	FGFR1
PRKDC	pp	FES
PRKDC	pp	FAM83A
PRKDC	pp	G3BP1
PRKDC	pp	FYN
PRKDC	pp	FGR
PRKDC	pp	GFPT1
PRKDC	pp	GAPVD1
PRKDC	pp	GAK
PRKDC	pp	GRAMD1A
PRKDC	pp	GSK3A
PRKDC	pp	GSK3B
PRKDC	pp	HCK
PRKDC	pp	HIPK1
PRKDC	pp	HRNR
PRKDC	pp	IGF1R
PRKDC	pp	INSR
PRKDC	pp	JAK2
PRKDC	pp	JAK1
PRKDC	pp	KIAA0528
PRKDC	pp	KIAA0195
PRKDC	pp	KIT
PRKDC	pp	BMP2K
PRKDC	pp	AZI2
PRKDC	pp	AURKB
PRKDC	pp	AURKA
PRKDC	pp	ATR
PRKDC	pp	ATP5C1
PRKDC	pp	ATP5B
PRKDC	pp	ATF2
PRKDC	pp	ATAD3B
PRKDC	pp	CDK2
PRKDC	pp	CCNH
PRKDC	pp	CDC42BPA
PRKDC	pp	CAMKK2
PRKDC	pp	CAD
PRKDC	pp	CAMK2A
PRKDC	pp	BTK
PRKDC	pp	CABC1
PRKDC	pp	BMPR1A
PRKDC	pp	BRAF
PRKDC	pp	CSNK1G1
PRKDC	pp	CSNK1E
PRKDC	pp	CSNK1G3
PRKDC	pp	CSNK1G2
PRKDC	pp	CRKRS
PRKDC	pp	CSNK1A1
PRKDC	pp	CSK
PRKDC	pp	CLK1
PRKDC	pp	CDK7
PRKDC	pp	CDK3
PRKDC	pp	CDK9
PRKDC	pp	DOK2
PRKDC	pp	DOK1
PRKDC	pp	DDR1
PRKDC	pp	CSNK2A1
PRKDC	pp	CSNK2A2
PRKDC	pp	DCTPP1
PRKDC	pp	ABL2
PRKDC	pp	AAK1
PRKDC	pp	ACTB
PRKDC	pp	ACOX3
PRKDC	pp	ACTN4
PRKDC	pp	AFF4
PRKDC	pp	AHRR
PRKDC	pp	ALDOA
PRKDC	pp	ALPK3
PRKDC	pp	ANAPC7
PRKDC	pp	ANP32A
PRKDC	pp	AP2A1
PRKDC	pp	ACVR1
PRKDC	pp	ACVR1B
PRKDC	pp	ACVR2A
PRKDC	pp	ACVR2B
PRKDC	pp	ADAM28
PRKDC	pp	ADCK1
PRKDC	pp	ADK
HCK	pp	INSR
HCK	pp	JAK2
HCK	pp	ERBB3
HCK	pp	WAS
HCK	pp	MED28
HCK	pp	BTK
HCK	pp	IGF1R
HCK	pp	ACTB
HCK	pp	SYK
HCK	pp	ABL2
HCK	pp	SRC
HCK	pp	PAK2
HCK	pp	FYN
HCK	pp	PRKD2
HCK	pp	RPS6KA2
HCK	pp	PRKCB
HCK	pp	PRKCG
HCK	pp	SHC1
HCK	pp	SRRM2
HCK	pp	RPS6KA3
HCK	pp	SEC16A
HCK	pp	PDHA1
HCK	pp	NTRK1
HCK	pp	PDE4A
HCK	pp	PLK4
HCK	pp	PRKCA
HCK	pp	PIP4K2C
HCK	pp	PKN1
HCK	pp	WEE1
HCK	pp	WASL
HCK	pp	LYN
HCK	pp	TBK1
HCK	pp	TAOK3
HCK	pp	TAOK1
HCK	pp	STK16
HCK	pp	TTN
HCK	pp	TNK2
HCK	pp	TMX1
HCK	pp	TGFBR1
HCK	pp	EPHB2
HCK	pp	EPHB3
HCK	pp	EPHB4
HCK	pp	FGFR1
HCK	pp	GAK
HCK	pp	CSNK2A1
HCK	pp	CSNK2A2
HCK	pp	DCTPP1
HCK	pp	DDR1
HCK	pp	EIF2AK1
HCK	pp	EIF2AK4
HCK	pp	EIF3J
HCK	pp	EPHB1
HCK	pp	MAPK3
HCK	pp	MAP4K5
HCK	pp	MARK2
HCK	pp	MAPK6
HCK	pp	MLLT1
HCK	pp	MARK3
HCK	pp	NCK2
HCK	pp	MNAT1
HCK	pp	GSK3A
HCK	pp	GRAMD1A
HCK	pp	HSP90AB1
HCK	pp	HRNR
HCK	pp	JAK1
HCK	pp	MAP3K11
HCK	pp	LSM14A
HCK	pp	ALDOA
HCK	pp	ALPK3
HCK	pp	ADCK1
HCK	pp	ADK
HCK	pp	ACOX3
HCK	pp	ADAM28
HCK	pp	AAK1
HCK	pp	KIT
HCK	pp	CSNK1G3
HCK	pp	CSNK1G1
HCK	pp	CLK1
HCK	pp	CDK9
HCK	pp	CDK5
HCK	pp	CDK3
HCK	pp	CDC2L5
HCK	pp	CAMK2D
HCK	pp	CAD
HCK	pp	BMPR1A
HCK	pp	AURKA
HCK	pp	ATP5B
HCK	pp	ATP5A1
HCK	pp	ANAPC7
HCK	pp	ANAPC5
FGR	pp	ATR
FGR	pp	ATM
FGR	pp	TBK1
FGR	pp	STK16
FGR	pp	SRC
FGR	pp	LYN
FGR	pp	WASL
FGR	pp	CDK5
FGR	pp	CSNK1E
FGR	pp	CAMK2D
FGR	pp	CDK3
FGR	pp	EPHB1
FGR	pp	EPHB2
FGR	pp	CSNK1G1
FGR	pp	CSNK1G3
FGR	pp	IGF1R
FGR	pp	MAPK3
FGR	pp	EPHB3
FGR	pp	ERBB2
FGR	pp	PRKCG
FGR	pp	NLK
FGR	pp	PRKAA1
FGR	pp	CSNK2A1
FGR	pp	HCK
FGR	pp	CSK
CABC1	pp	BRAF
CABC1	pp	BMPR1A
CABC1	pp	BCR
CABC1	pp	AURKB
CABC1	pp	ATP5B
CABC1	pp	ANAPC5
CABC1	pp	ALPK3
CABC1	pp	ALDOA
CABC1	pp	CSNK1D
CABC1	pp	CLK1
CABC1	pp	CDC2L5
CABC1	pp	CAMKK2
CABC1	pp	CAMK2G
CABC1	pp	CAMK2D
CABC1	pp	CAD
CABC1	pp	BTK
CABC1	pp	ABL2
CABC1	pp	ACTB
CABC1	pp	TAOK1
CABC1	pp	TAOK3
CABC1	pp	SEC16A
CABC1	pp	SHC1
CABC1	pp	TYK2
CABC1	pp	ULK3
CABC1	pp	TESK2
CABC1	pp	TNK1
CABC1	pp	MAP4K5
CABC1	pp	MAP3K2
CABC1	pp	MARK2
CABC1	pp	MAPK3
CABC1	pp	NCK2
CABC1	pp	MNAT1
CABC1	pp	NTRK1
CABC1	pp	NLK
CABC1	pp	PDPK1
CABC1	pp	PDHA1
CABC1	pp	PRKAA1
CABC1	pp	PLK4
CABC1	pp	PRKD2
CABC1	pp	PRKCA
CABC1	pp	RPS6KA3
CABC1	pp	RPS6KA2
CABC1	pp	CSNK2A1
CABC1	pp	DCTPP1
CABC1	pp	DDR1
CABC1	pp	EIF2AK1
CABC1	pp	EIF2AK4
CABC1	pp	EPHA7
CABC1	pp	EPHB1
CABC1	pp	EPHB2
CABC1	pp	GRAMD1A
CABC1	pp	GSK3A
CABC1	pp	HCK
CABC1	pp	HRNR
CABC1	pp	HSP90AB1
CABC1	pp	JAK1
CABC1	pp	KIT
CABC1	pp	LSM14A
PRKCZ	pp	CSNK2B
PRKCZ	pp	YWHAZ
PRKCZ	pp	MAPK1
PRKCZ	pp	YWHAQ
PRKCZ	pp	YWHAB
PRKCZ	pp	FYN
PRKCZ	pp	YWHAG
PRKCZ	pp	GSK3B
PIK3R1	pp	UBC
PIK3R1	pp	ARAF
PIK3R1	pp	ABL2
PIK3R1	pp	MED28
PIK3R1	pp	CSNK1D
PIK3R1	pp	HRAS
PIK3R1	pp	PDPK1
PIK3R1	pp	TEC
PIK3R1	pp	ERBB2
PIK3R1	pp	EPHA2
PIK3R1	pp	KIT
PIK3R1	pp	SYK
PIK3R1	pp	ABL1
PIK3R1	pp	PTK2B
PIK3R1	pp	YWHAG
PIK3R1	pp	FES
PIK3R1	pp	HCK
PIK3R1	pp	CSNK2A2
MAPT	pp	CDK2
MAPT	pp	PRKDC
MAPT	pp	ROCK2
MAPT	pp	PKN1
MAPT	pp	UBC
MAPT	pp	ABL1
MAPT	pp	CDC2
MAPT	pp	ACTB
MAPT	pp	YWHAZ
MAPT	pp	FYN
MAPT	pp	PRKG1
MAPT	pp	CSNK1D
MAPT	pp	MAPK10
MAPT	pp	PRKCA
MAPT	pp	CAMK2A
MAPT	pp	ATP8A2
EIF3J	pp	ADK
EIF3J	pp	ADAM28
EIF3J	pp	ACTB
EIF3J	pp	ACOX3
EIF3J	pp	ATP5A1
EIF3J	pp	ANAPC5
EIF3J	pp	ALPK3
EIF3J	pp	ALDOA
EIF3J	pp	ABL2
EIF3J	pp	AAK1
EIF3J	pp	CLK1
EIF3J	pp	CRKRS
EIF3J	pp	CAMKK2
EIF3J	pp	CDC2L5
EIF3J	pp	DDR1
EIF3J	pp	EIF2AK1
EIF3J	pp	CSNK1D
EIF3J	pp	DCTPP1
EIF3J	pp	BMPR1A
EIF3J	pp	BTK
EIF3J	pp	ATP5B
EIF3J	pp	AURKB
EIF3J	pp	CAMK2D
EIF3J	pp	CAMK2G
EIF3J	pp	CABC1
EIF3J	pp	CAD
EIF3J	pp	HSP90AB1
EIF3J	pp	HRNR
EIF3J	pp	KIT
EIF3J	pp	JAK1
EIF3J	pp	MAP3K2
EIF3J	pp	LSM14A
EIF3J	pp	MAPK3
EIF3J	pp	MAP4K5
EIF3J	pp	EPHB1
EIF3J	pp	FGFR1
EIF3J	pp	EPHB4
EIF3J	pp	GSK3A
EIF3J	pp	GRAMD1A
EIF3J	pp	PDPK1
EIF3J	pp	PKMYT1
EIF3J	pp	PKN1
EIF3J	pp	PLK4
EIF3J	pp	PRKAA1
EIF3J	pp	PRKCA
EIF3J	pp	PRKCB
EIF3J	pp	PRKD2
EIF3J	pp	MAPK6
EIF3J	pp	MARK2
EIF3J	pp	MNAT1
EIF3J	pp	NCK2
EIF3J	pp	NLK
EIF3J	pp	NTRK1
EIF3J	pp	PAK4
EIF3J	pp	PDHA1
EIF3J	pp	ULK3
EIF3J	pp	TYK2
EIF3J	pp	TTN
EIF3J	pp	TNK2
EIF3J	pp	TNK1
EIF3J	pp	TESK2
EIF3J	pp	TEC
EIF3J	pp	TAOK3
EIF3J	pp	TAOK1
EIF3J	pp	SPEG
EIF3J	pp	SLK
EIF3J	pp	SHC1
EIF3J	pp	SEC16A
EIF3J	pp	RPS6KA3
EIF3J	pp	RPS6KA2
EIF3J	pp	PTK2B
EIF3J	pp	WEE1
GOLGA4	pp	PRKACB
GOLGA4	pp	RAB6A
PRKD2	pp	NCK2
PRKD2	pp	NTRK1
PRKD2	pp	KIT
PRKD2	pp	MAP4K5
PRKD2	pp	RPS6KA2
PRKD2	pp	TAOK1
PRKD2	pp	PDPK1
PRKD2	pp	DDR1
PRKD2	pp	DST
PRKD2	pp	BTK
PRKD2	pp	CAMK2D
PRKD2	pp	EPHB2
PRKD2	pp	GRAMD1A
PRKD2	pp	EIF2AK1
PRKD2	pp	EPHB1
PRKD2	pp	TGFBR1
PRKD2	pp	BMPR1A
PRKD2	pp	ANAPC5
G3BP1	pp	PDPK1
G3BP1	pp	PDHA1
G3BP1	pp	PDE4A
G3BP1	pp	PAK4
G3BP1	pp	PKN3
G3BP1	pp	PKN1
G3BP1	pp	PKMYT1
G3BP1	pp	PIP4K2C
G3BP1	pp	MLLT1
G3BP1	pp	MELK
G3BP1	pp	MARK3
G3BP1	pp	MARK2
G3BP1	pp	NTRK1
G3BP1	pp	NLK
G3BP1	pp	NCK2
G3BP1	pp	MNAT1
G3BP1	pp	RIPK2
G3BP1	pp	RPS6KA2
G3BP1	pp	PRKD2
G3BP1	pp	PTK2B
G3BP1	pp	SHC1
G3BP1	pp	SIK2
G3BP1	pp	RPS6KA3
G3BP1	pp	SEC16A
G3BP1	pp	PRKAB1
G3BP1	pp	PRKAB2
G3BP1	pp	PLK4
G3BP1	pp	PRKAA1
G3BP1	pp	PRKCD
G3BP1	pp	PRKCQ
G3BP1	pp	PRKCA
G3BP1	pp	PRKCB
G3BP1	pp	TEC
G3BP1	pp	TBK1
G3BP1	pp	TGFBR1
G3BP1	pp	TESK2
G3BP1	pp	TNK1
G3BP1	pp	TMX1
G3BP1	pp	TTN
G3BP1	pp	TNK2
G3BP1	pp	SPEG
G3BP1	pp	SLK
G3BP1	pp	SRRM2
G3BP1	pp	SRC
G3BP1	pp	STK16
G3BP1	pp	SSB
G3BP1	pp	TAOK3
G3BP1	pp	TAOK1
G3BP1	pp	TYK2
G3BP1	pp	ULK3
G3BP1	pp	WEE1
G3BP1	pp	YES1
G3BP1	pp	ABL2
G3BP1	pp	AAK1
G3BP1	pp	ALDOA
G3BP1	pp	ALPK3
G3BP1	pp	ADK
G3BP1	pp	AFF4
G3BP1	pp	ADAM28
G3BP1	pp	ADCK1
G3BP1	pp	ACOX3
G3BP1	pp	ACTB
G3BP1	pp	ATP5C1
G3BP1	pp	AURKA
G3BP1	pp	ATP5A1
G3BP1	pp	ATP5B
G3BP1	pp	ANP32A
G3BP1	pp	ATF2
G3BP1	pp	ANAPC5
G3BP1	pp	ANAPC7
G3BP1	pp	CAMK2D
G3BP1	pp	CAD
G3BP1	pp	CABC1
G3BP1	pp	BTK
G3BP1	pp	BRD3
G3BP1	pp	BMPR1A
G3BP1	pp	BMP2K
G3BP1	pp	AURKB
G3BP1	pp	CSNK1D
G3BP1	pp	CRKRS
G3BP1	pp	CLK1
G3BP1	pp	CDK9
G3BP1	pp	CDK5
G3BP1	pp	CDK2
G3BP1	pp	CAMKK2
G3BP1	pp	CAMK2G
G3BP1	pp	DCTPP1
G3BP1	pp	DDR1
G3BP1	pp	DOK1
G3BP1	pp	DOK2
G3BP1	pp	CSNK1E
G3BP1	pp	CSNK1G3
G3BP1	pp	CSNK2A1
G3BP1	pp	CSNK2A2
G3BP1	pp	EPHB2
G3BP1	pp	EPHB4
G3BP1	pp	FGFR1
G3BP1	pp	GFPT1
G3BP1	pp	EIF2AK1
G3BP1	pp	EIF2AK4
G3BP1	pp	EIF3J
G3BP1	pp	EPHB1
G3BP1	pp	HSP90AB1
G3BP1	pp	HRNR
G3BP1	pp	JAK1
G3BP1	pp	GSK3A
G3BP1	pp	GRAMD1A
G3BP1	pp	HIPK1
G3BP1	pp	HCK
G3BP1	pp	MAP4K5
G3BP1	pp	MAP3K2
G3BP1	pp	MAPK6
G3BP1	pp	MAPK3
G3BP1	pp	KIT
G3BP1	pp	KIAA0195
G3BP1	pp	MAP2K2
G3BP1	pp	LSM14A
AURKA	pp	SYK
AURKA	pp	TAOK1
AURKA	pp	STK16
AURKA	pp	SPEG
AURKA	pp	SRRM2
AURKA	pp	SIK2
AURKA	pp	SLK
AURKA	pp	TNK2
AURKA	pp	TGFBR1
AURKA	pp	TNK1
AURKA	pp	TEC
AURKA	pp	TESK2
AURKA	pp	TAOK3
AURKA	pp	PTK2B
AURKA	pp	PRKD2
AURKA	pp	PRKCG
AURKA	pp	PRKCB
AURKA	pp	PRKAA1
AURKA	pp	PKN3
AURKA	pp	SHC1
AURKA	pp	SEC16A
AURKA	pp	RPS6KA6
AURKA	pp	RPS6KA4
AURKA	pp	RPS6KA2
AURKA	pp	ROCK2
AURKA	pp	RIPK2
AURKA	pp	PTK6
AURKA	pp	CDC2
AURKA	pp	YES1
AURKA	pp	PRKCA
AURKA	pp	TTN
AURKA	pp	TRIM28
AURKA	pp	ULK3
AURKA	pp	TYK2
AURKA	pp	AURKB
AURKA	pp	GSK3B
AURKA	pp	PLK4
AURKA	pp	RPS6KA3
AURKA	pp	MELK
AURKA	pp	WEE1
AURKA	pp	MAP2K2
AURKA	pp	MAP3K11
AURKA	pp	LSM14A
AURKA	pp	JAK1
AURKA	pp	KIT
AURKA	pp	INSR
AURKA	pp	MAPK3
AURKA	pp	MAPK6
AURKA	pp	MAPK10
AURKA	pp	MAPK15
AURKA	pp	MAP3K4
AURKA	pp	MAP4K5
AURKA	pp	MAP3K2
AURKA	pp	MAP3K3
AURKA	pp	NTRK1
AURKA	pp	NLK
AURKA	pp	NCK2
AURKA	pp	MNAT1
AURKA	pp	MLLT1
AURKA	pp	MARK4
AURKA	pp	MARK3
AURKA	pp	MARK2
AURKA	pp	PKN1
AURKA	pp	PKMYT1
AURKA	pp	PIK3C2A
AURKA	pp	PHKG2
AURKA	pp	PDPK1
AURKA	pp	PDHA1
AURKA	pp	PAK4
AURKA	pp	CLK1
AURKA	pp	CRKRS
AURKA	pp	CSNK1D
[truncated: 15,082 more rows]
