# Supplementary material for: Computational Identification of Phospho-Tyrosine Sub-Networks Related to Acanthocyte Generation in Neuroacanthocytosis
Source: PLoS One. 2012 Feb 15;7(2):e31015. doi: 10.1371/journal.pone.0031015 (PMC3280254; doi:10.1371/journal.pone.0031015)
Supplement: Appendix S9 — Network derived form fusion of Appendix S3 and Appendix S7 ChAc networks. (TXT) [file pone.0031015.s018.txt]

CDK5R2	pp	CDK5
CDK5R2	pp	ACTB
CDK5R2	pp	ACTN1
MEF2C	pp	CCNB1
MEF2C	pp	PRKDC
MEF2C	pp	PRKCA
MEF2C	pp	HDAC9
SETD4	pp	GRB2
NSMAF	pp	GNB2L1
MAP1B	pp	TUBA1A
MAP1B	pp	ACTB
MAP1B	pp	TUBB
MAP1B	pp	MAPK3
MAP1B	pp	GSK3B
MAP1B	pp	ANP32A
MAP1B	pp	SRC
MAP1B	pp	PRKDC
MAP1B	pp	CDK2
MAP1B	pp	DYNLL1
MAP1B	pp	CDC2
MAP1B	pp	CSNK1E
MAP1B	pp	RPS6KA3
MAP1B	pp	PRKG1
MAP2K2	pp	NRAS
MAP2K2	pp	KRAS
MAP2K2	pp	PDLIM5
MAP2K2	pp	FLNA
MAP2K2	pp	TNK1
MAP2K2	pp	TNK2
MAP2K2	pp	TTN
MAP2K2	pp	TYK2
MAP2K2	pp	ULK3
MAP2K2	pp	WEE1
MAP2K2	pp	HRAS
MAP2K2	pp	SRC
MAP2K2	pp	SPEG
MAP2K2	pp	TAOK3
MAP2K2	pp	TAOK1
MAP2K2	pp	TEC
MAP2K2	pp	TBK1
MAP2K2	pp	TGFBR1
MAP2K2	pp	TESK2
MAP2K2	pp	PTK2B
MAP2K2	pp	PRKD2
MAP2K2	pp	RPS6KA3
MAP2K2	pp	RPS6KA2
MAP2K2	pp	SEC16A
MAP2K2	pp	RPS6KA4
MAP2K2	pp	SLK
MAP2K2	pp	SHC1
MAP2K2	pp	PDPK1
MAP2K2	pp	PDHA1
MAP2K2	pp	PAK4
MAP2K2	pp	NTRK1
MAP2K2	pp	NLK
MAP2K2	pp	NEK11
MAP2K2	pp	NCK2
MAP2K2	pp	MNAT1
MAP2K2	pp	PRKCB
MAP2K2	pp	PRKCA
MAP2K2	pp	PRKAA2
MAP2K2	pp	PRKAA1
MAP2K2	pp	PLK4
MAP2K2	pp	PKN1
MAP2K2	pp	PKMYT1
MAP2K2	pp	PHKG2
MAP2K2	pp	KIT
MAP2K2	pp	LSM14A
MAP2K2	pp	IKBKE
MAP2K2	pp	JAK1
MAP2K2	pp	HRNR
MAP2K2	pp	HSP90AB1
MAP2K2	pp	GSK3A
MAP2K2	pp	HCK
MAP2K2	pp	MARK2
MAP2K2	pp	MARK4
MAP2K2	pp	MAPK6
MAP2K2	pp	MAP4K5
MAP2K2	pp	MAP3K2
MAP2K2	pp	MAP3K3
MAP2K2	pp	CSNK1D
MAP2K2	pp	CSK
MAP2K2	pp	DDR1
MAP2K2	pp	DCTPP1
MAP2K2	pp	CAMKK2
MAP2K2	pp	CAMK2G
MAP2K2	pp	CRKRS
MAP2K2	pp	CLK1
MAP2K2	pp	EPHB4
MAP2K2	pp	EPHB1
MAP2K2	pp	GRAMD1A
MAP2K2	pp	FGFR1
MAP2K2	pp	EIF2AK4
MAP2K2	pp	EIF2AK1
MAP2K2	pp	EPHA7
MAP2K2	pp	EIF3J
MAP2K2	pp	ALPK3
MAP2K2	pp	ANAPC5
MAP2K2	pp	ATP5A1
MAP2K2	pp	ATP5B
MAP2K2	pp	ACTB
MAP2K2	pp	ADAM28
MAP2K2	pp	ADK
MAP2K2	pp	ALDOA
MAP2K2	pp	CABC1
MAP2K2	pp	CAD
MAP2K2	pp	CAMK2B
MAP2K2	pp	CAMK2D
MAP2K2	pp	AURKB
MAP2K2	pp	BCR
MAP2K2	pp	BMPR1A
MAP2K2	pp	BTK
MAP2K2	pp	MAPK1
MAP2K2	pp	MAP2K1
MAP2K2	pp	HSPB1
MAP2K2	pp	CREB1
MAP2K2	pp	ACOX3
MAP2K2	pp	ABL2
MAP2K2	pp	AAK1
MAP2K2	pp	MAPK3
KAT5	pp	EP400
KAT5	pp	RUVBL1
KAT5	pp	ATXN1
KAT5	pp	TP53
KAT5	pp	APP
KAT5	pp	AR
MAP2K1	pp	KRAS
MAP2K1	pp	MAP3K11
MAP2K1	pp	CDC2
MAP2K1	pp	FLNA
MAP2K1	pp	HRAS
MAP2K1	pp	NRAS
MAP2K1	pp	PARVA
MAP2K1	pp	TP53
MAP2K1	pp	CPNE1
MAP2K1	pp	GSK3B
MAP2K1	pp	FER
MAP2K1	pp	CAMK2D
MAP2K1	pp	IKBKE
MAP2K1	pp	GAK
MAP2K1	pp	MYC
MAP2K1	pp	JAK1
MAP2K1	pp	PHKG2
MAP2K1	pp	NEK11
MAP2K1	pp	PRKAA1
MAP2K1	pp	PLK3
MAP2K1	pp	PRKDC
MAP2K1	pp	PRKAA2
MAP2K1	pp	TNK1
MAP2K1	pp	TBK1
MAP2K1	pp	BIRC6
MAP2K1	pp	ULK3
MAP2K1	pp	MAPK1
MAP2K1	pp	MAPK3
MAP2K1	pp	RPS6KA2
MAP2K1	pp	RPS6KA3
MAP2K1	pp	RPS6KA4
MAP2K1	pp	SOS1
MAP2K1	pp	AAK1
MAP2K1	pp	CAMK2B
MAP2K1	pp	CREB1
MAP2K1	pp	ACTB
MAP2K1	pp	BCL2
JAK2	pp	SRC
JAK2	pp	PTPN11
JAK2	pp	TEC
JAK2	pp	G3BP1
JAK2	pp	FES
JAK2	pp	RAC1
JAK2	pp	PTK2B
JAK2	pp	SHC1
JAK2	pp	HSPA8
JAK2	pp	VASP
JAK2	pp	PIK3CG
JAK2	pp	PTPRC
JAK2	pp	MAPK3
JAK2	pp	ALPK3
JAK2	pp	ANAPC5
JAK2	pp	ANAPC7
JAK2	pp	ANP32A
JAK2	pp	AP2A1
JAK2	pp	AP2M1
JAK2	pp	ATF2
JAK2	pp	ATP5A1
JAK2	pp	ACVR1
JAK2	pp	ACVR1B
JAK2	pp	ACVR2B
JAK2	pp	ADAM28
JAK2	pp	ADCK1
JAK2	pp	ADK
JAK2	pp	AFF4
JAK2	pp	ALDOA
JAK2	pp	CABC1
JAK2	pp	BRD3
JAK2	pp	CAMK2D
JAK2	pp	CAD
JAK2	pp	CAMKK2
JAK2	pp	CAMK2G
JAK2	pp	CDC2L5
JAK2	pp	CDC2
JAK2	pp	ATP5C1
JAK2	pp	ATP5B
JAK2	pp	AURKB
JAK2	pp	AURKA
JAK2	pp	BMP2K
JAK2	pp	AZI2
JAK2	pp	BRAF
JAK2	pp	BMPR1A
JAK2	pp	CSNK2A2
JAK2	pp	DCTPP1
JAK2	pp	CSNK1G3
JAK2	pp	CSNK2A1
JAK2	pp	DOK2
JAK2	pp	EIF2AK1
JAK2	pp	DDR1
JAK2	pp	DOK1
JAK2	pp	CDK9
JAK2	pp	CLK1
JAK2	pp	CDK2
JAK2	pp	CDK5
JAK2	pp	CSNK1D
JAK2	pp	CSNK1E
JAK2	pp	CRKRS
JAK2	pp	CSK
JAK2	pp	GSK3A
JAK2	pp	GRAMD1A
JAK2	pp	GFPT1
JAK2	pp	GAPVD1
JAK2	pp	HSP90AB1
JAK2	pp	HRNR
JAK2	pp	HIPK1
JAK2	pp	GSK3B
JAK2	pp	EPHB2
JAK2	pp	EPHB1
JAK2	pp	EIF3J
JAK2	pp	EIF2AK4
JAK2	pp	GAK
JAK2	pp	FGFR1
JAK2	pp	FER
JAK2	pp	EPHB4
JAK2	pp	MARK1
JAK2	pp	MARK2
JAK2	pp	MARK3
JAK2	pp	MELK
JAK2	pp	MAP3K11
JAK2	pp	MAP3K2
JAK2	pp	MAP4K5
JAK2	pp	MAPK6
JAK2	pp	LIMK1
JAK2	pp	LSM14A
JAK2	pp	LYN
JAK2	pp	MAP2K2
JAK2	pp	KIAA0195
JAK2	pp	KIAA0528
JAK2	pp	KIT
JAK2	pp	PLK4
JAK2	pp	PKN3
JAK2	pp	PRKAB1
JAK2	pp	PRKAA1
JAK2	pp	PIP4K2C
JAK2	pp	PDPK1
JAK2	pp	PKN1
JAK2	pp	PKMYT1
JAK2	pp	PAK4
JAK2	pp	NTRK1
JAK2	pp	PDHA1
JAK2	pp	PDE4A
JAK2	pp	MNAT1
JAK2	pp	MLLT1
JAK2	pp	NLK
JAK2	pp	NCK2
JAK2	pp	SSB
JAK2	pp	STK16
JAK2	pp	SPEG
JAK2	pp	SRRM2
JAK2	pp	SIK2
JAK2	pp	SLK
JAK2	pp	RPS6KA3
JAK2	pp	SEC16A
JAK2	pp	RIPK2
JAK2	pp	RPS6KA2
JAK2	pp	PRKCQ
JAK2	pp	PRKD2
JAK2	pp	PRKCB
JAK2	pp	PRKCD
JAK2	pp	PRKAB2
JAK2	pp	PRKCA
JAK2	pp	WEE1
JAK2	pp	ULK3
JAK2	pp	TTN
JAK2	pp	TNK2
JAK2	pp	TNK1
JAK2	pp	TNFRSF14
JAK2	pp	TMX1
JAK2	pp	TGFBR1
JAK2	pp	TESK2
JAK2	pp	TBKBP1
JAK2	pp	TBK1
JAK2	pp	TAOK3
JAK2	pp	TAOK1
JAK2	pp	GRB2
JAK2	pp	ACOX3
JAK2	pp	ACTB
JAK2	pp	AAK1
JAK2	pp	ABL2
JAK2	pp	TYK2
CDKN1A	pp	CDK5
CDKN1A	pp	RB1
CDKN1A	pp	RPS6KA3
CDKN1A	pp	MYC
CDKN1A	pp	RAC1
CDKN1A	pp	CCNB2
CDKN1A	pp	PSMA3
CDKN1A	pp	DHX9
CDKN1A	pp	PCNA
CDKN1A	pp	CDK2
CDKN1A	pp	CDK4
CDKN1A	pp	CDC2
CDKN1A	pp	CCNA2
CDKN1A	pp	S100A9
CDKN1A	pp	GSK3B
CDKN1A	pp	RASA1
CDKN1A	pp	RASGRF1
CDKN1A	pp	MAP3K5
CDKN1A	pp	RAF1
CDKN1A	pp	EGFR
CDKN1A	pp	CDKN2A
CDKN1A	pp	AKT1
CDKN1A	pp	CSNK2B
CDKN1A	pp	MDM2
CDKN1A	pp	ACTR2
JAK1	pp	GRB2
JAK1	pp	PIK3CA
JAK1	pp	SHC1
JAK1	pp	JAK2
JAK1	pp	CAMK2D
JAK1	pp	CAMK2A
JAK1	pp	CSNK2A1
JAK1	pp	ANAPC5
JAK1	pp	BMPR1A
JAK1	pp	ATF2
JAK1	pp	GSK3B
JAK1	pp	GRAMD1A
JAK1	pp	IKBKE
JAK1	pp	EIF2AK1
JAK1	pp	DDR1
JAK1	pp	EPHB1
JAK1	pp	EPHA7
JAK1	pp	NTRK1
JAK1	pp	PDPK1
JAK1	pp	PRKAA2
JAK1	pp	PRKD2
JAK1	pp	KIT
JAK1	pp	MAP4K5
JAK1	pp	NCK2
JAK1	pp	LCK
JAK1	pp	RPS6KA2
JAK1	pp	STK16
JAK1	pp	TAOK1
JAK1	pp	SYK
JAK1	pp	PTPN11
JAK1	pp	GNB2L1
JAK1	pp	FER
JAK1	pp	ABL2
ALOX5	pp	CSRP3
ALOX5	pp	ACTB
ALOX5	pp	PRKACB
ROS1	pp	PTPN11
ROS1	pp	INSR
ROS1	pp	ABL1
ROS1	pp	EGFR
HSPA1A	pp	PTK2B
HSPA1A	pp	RPL5
HSPA1A	pp	RPL7
HSPA1A	pp	PSAP
HSPA1A	pp	PSAT1
HSPA1A	pp	PSMB5
HSPA1A	pp	PSMD1
HSPA1A	pp	PKM2
HSPA1A	pp	PRKDC
HSPA1A	pp	PGK1
HSPA1A	pp	SLC25A5
HSPA1A	pp	SLC3A2
HSPA1A	pp	SFN
HSPA1A	pp	SHC1
HSPA1A	pp	RPSA
HSPA1A	pp	S100A11
HSPA1A	pp	RPS3A
HSPA1A	pp	RPLP0
HSPA1A	pp	RPS6
HSPA1A	pp	RPS4X
HSPA1A	pp	TNK2
HSPA1A	pp	TPM3
HSPA1A	pp	TMOD3
HSPA1A	pp	TJP1
HSPA1A	pp	TGM2
HSPA1A	pp	TIAM1
HSPA1A	pp	TCEB1
HSPA1A	pp	SPTAN1
HSPA1A	pp	CDK9
HSPA1A	pp	YWHAE
HSPA1A	pp	UBA1
HSPA1A	pp	TXN
HSPA1A	pp	TUBB
HSPA1A	pp	TUBA1A
HSPA1A	pp	HSP90AB1
HSPA1A	pp	AR
HSPA1A	pp	JAK2
HSPA1A	pp	YWHAQ
HSPA1A	pp	EIF2AK1
HSPA1A	pp	ATXN1
HSPA1A	pp	MAP3K5
HSPA1A	pp	PEX5
HSPA1A	pp	STUB1
HSPA1A	pp	TP53
HSPA1A	pp	HSP90AA1
HSPA1A	pp	PTK2
HSPA1A	pp	YWHAG
HSPA1A	pp	ALDOA
HSPA1A	pp	ATP2A2
HSPA1A	pp	ATP5B
HSPA1A	pp	ACTG1
HSPA1A	pp	ACTN1
HSPA1A	pp	CAV1
HSPA1A	pp	EGFR
HSPA1A	pp	EEF2
HSPA1A	pp	EPHA2
HSPA1A	pp	EPHB4
HSPA1A	pp	EIF3H
HSPA1A	pp	EMD
HSPA1A	pp	FASN
HSPA1A	pp	ERBB2
HSPA1A	pp	GAPDH
HSPA1A	pp	FLNA
HSPA1A	pp	CDC2
HSPA1A	pp	CCT6A
HSPA1A	pp	CDH1
HSPA1A	pp	CLTCL1
HSPA1A	pp	EEF1A1
HSPA1A	pp	DNAJB1
HSPA1A	pp	LDHA
HSPA1A	pp	LIMA1
HSPA1A	pp	LRRC59
HSPA1A	pp	MDH1
HSPA1A	pp	MTHFD1
HSPA1A	pp	MYH9
HSPA1A	pp	NANS
HSPA1A	pp	NUMA1
HSPA1A	pp	PCMT1
HSPA1A	pp	GRB2
HSPA1A	pp	GNAI2
HSPA1A	pp	HCLS1
HSPA1A	pp	HIST1H2BC
HSPA1A	pp	HNRNPH1
HSPA1A	pp	HSPA5
HSPA1A	pp	HSPB1
HSPA1A	pp	HSPA9
HSPA1A	pp	IARS2
HSPA1A	pp	HSPD1
EIF3G	pp	EIF3D
EIF3G	pp	EIF3K
EIF3G	pp	EIF3E
EIF3G	pp	EIF3I
EIF3G	pp	ARF6
EIF3H	pp	MYH9
EIF3H	pp	PGK1
EIF3H	pp	PKM2
EIF3H	pp	PSAT1
EIF3H	pp	GAPDH
EIF3H	pp	IARS2
EIF3H	pp	LDHA
EIF3H	pp	MTHFD1
EIF3H	pp	EIF3I
EIF3H	pp	EIF3J
EIF3H	pp	FASN
EIF3H	pp	FLNA
EIF3H	pp	EEF2
EIF3H	pp	EIF3C
EIF3H	pp	EIF3D
EIF3H	pp	EIF3E
EIF3H	pp	ACTG1
EIF3H	pp	ALDOA
EIF3H	pp	ACTN1
EIF3H	pp	EIF3G
EIF3H	pp	EIF3K
EIF3H	pp	DISC1
EIF3H	pp	PRKAB1
EIF3H	pp	MCC
EIF3H	pp	EIF3B
EIF3H	pp	EIF1B
EIF3H	pp	HSP90AB1
EIF3H	pp	EIF3M
EIF3H	pp	TNIK
EIF3H	pp	XPO1
EIF3H	pp	UBA1
EIF3H	pp	TPM3
EIF3H	pp	RPSA
EIF3H	pp	RPS6
EIF3H	pp	RPS4X
EIF3H	pp	RPLP0
EIF3H	pp	RPL7
EIF3H	pp	RPL5
EIF3H	pp	PSMD1
EIF3E	pp	EIF3B
EIF3E	pp	EIF3I
EIF3E	pp	EEF1B2
EIF3E	pp	EIF1B
EIF3E	pp	DDX5
EIF3E	pp	DHRS2
EIF3E	pp	ANXA1
EIF3E	pp	ACTB
EIF3E	pp	RPS19
EIF3E	pp	RPS13
EIF3E	pp	RPS9
EIF3E	pp	RPS8
EIF3E	pp	TUBA1A
EIF3E	pp	TNPO1
EIF3E	pp	VDAC2
EIF3E	pp	VDAC1
EIF3E	pp	EIF3K
EIF3E	pp	YBX1
EIF3E	pp	TNFRSF14
EIF3E	pp	PRKAB1
EIF3E	pp	EIF3M
EIF3E	pp	GNAI2
EIF3E	pp	GNB2L1
EIF3E	pp	HIST1H2BC
EIF3E	pp	HNRNPA2B1
EIF3E	pp	HNRNPH1
EIF3E	pp	HSP90AB1
EIF3E	pp	HSPD1
EIF3E	pp	LCK
EIF3E	pp	RAN
EIF3E	pp	RPL11
EIF3E	pp	RPL22
EIF3E	pp	RPLP0
EIF3E	pp	RPLP1
EIF3E	pp	RPS10
EIF3E	pp	RPS12
EIF3E	pp	NDRG1
EIF3E	pp	ARF6
EIF3E	pp	SMURF2
HSPA1B	pp	EGFR
HSPA1B	pp	HSP90AB1
HSPA1B	pp	VARS
HSPA1B	pp	STUB1
HSPA1B	pp	SUMO4
HSPA1B	pp	YWHAZ
EIF3D	pp	ANXA1
EIF3D	pp	EEF1B2
EIF3D	pp	DHRS2
EIF3D	pp	EIF3B
EIF3D	pp	EIF3K
EIF3D	pp	EIF3I
EIF3D	pp	EIF3M
EIF3D	pp	GNB2L1
EIF3D	pp	GNAI2
EIF3D	pp	HNRNPH1
EIF3D	pp	HNRNPA2B1
EIF3D	pp	GRB2
EIF3D	pp	SRC
EIF3D	pp	IKBKE
EIF3D	pp	EIF3E
EIF3D	pp	EIF4A2
EIF3D	pp	RPS8
EIF3D	pp	RPS19
EIF3D	pp	TNPO1
EIF3D	pp	RPS9
EIF3D	pp	VDAC1
EIF3D	pp	TUBA1A
EIF3D	pp	MCC
EIF3D	pp	VDAC2
EIF3D	pp	LCK
EIF3D	pp	HSPD1
EIF3D	pp	RPL11
EIF3D	pp	RAN
EIF3D	pp	RPLP1
EIF3D	pp	RPLP0
EIF3D	pp	RPS13
EIF3D	pp	RPS12
EIF3B	pp	EIF3I
EIF3B	pp	EIF3J
EIF3B	pp	EIF3G
EIF3B	pp	HSPD1
EIF3B	pp	EIF3M
EIF3B	pp	EIF3K
EIF3B	pp	RPS6
EIF3I	pp	RPS9
EIF3I	pp	RPLP1
EIF3I	pp	HSPD1
EIF3I	pp	EEF1B2
EIF3I	pp	DHRS2
EIF3I	pp	TNFRSF14
EIF3J	pp	ADK
EIF3J	pp	ADAM28
EIF3J	pp	ACTB
EIF3J	pp	ACOX3
EIF3J	pp	ATP5A1
EIF3J	pp	ANAPC5
EIF3J	pp	ALPK3
EIF3J	pp	ALDOA
EIF3J	pp	ABL2
EIF3J	pp	AAK1
EIF3J	pp	CLK1
EIF3J	pp	CRKRS
EIF3J	pp	CAMKK2
EIF3J	pp	CDC2L5
EIF3J	pp	DDR1
EIF3J	pp	EIF2AK1
EIF3J	pp	CSNK1D
EIF3J	pp	DCTPP1
EIF3J	pp	BMPR1A
EIF3J	pp	BTK
EIF3J	pp	ATP5B
EIF3J	pp	AURKB
EIF3J	pp	CAMK2D
EIF3J	pp	CAMK2G
EIF3J	pp	CABC1
EIF3J	pp	CAD
EIF3J	pp	HSP90AB1
EIF3J	pp	HRNR
EIF3J	pp	KIT
EIF3J	pp	JAK1
EIF3J	pp	MAP3K2
EIF3J	pp	LSM14A
EIF3J	pp	MAPK3
EIF3J	pp	MAP4K5
EIF3J	pp	EIF3G
EIF3J	pp	EIF3E
EIF3J	pp	EPHB1
EIF3J	pp	EIF3I
EIF3J	pp	FGFR1
EIF3J	pp	EPHB4
EIF3J	pp	GSK3A
EIF3J	pp	GRAMD1A
EIF3J	pp	PDPK1
EIF3J	pp	PKMYT1
EIF3J	pp	PKN1
EIF3J	pp	PLK4
EIF3J	pp	PRKAA1
EIF3J	pp	PRKCA
EIF3J	pp	PRKCB
EIF3J	pp	PRKD2
EIF3J	pp	MAPK6
EIF3J	pp	MARK2
EIF3J	pp	MNAT1
EIF3J	pp	NCK2
EIF3J	pp	NLK
EIF3J	pp	NTRK1
EIF3J	pp	PAK4
EIF3J	pp	PDHA1
EIF3J	pp	ULK3
EIF3J	pp	TYK2
EIF3J	pp	TTN
EIF3J	pp	TNK2
EIF3J	pp	TNK1
EIF3J	pp	TESK2
EIF3J	pp	TEC
EIF3J	pp	TAOK3
EIF3J	pp	TAOK1
EIF3J	pp	SPEG
EIF3J	pp	SLK
EIF3J	pp	SHC1
EIF3J	pp	SEC16A
EIF3J	pp	RPS6KA3
EIF3J	pp	RPS6KA2
EIF3J	pp	PTK2B
EIF3J	pp	EIF3D
EIF3J	pp	CASP3
EIF3J	pp	EIF3C
EIF3J	pp	EIF3K
EIF3J	pp	WEE1
EIF3J	pp	EIF4G1
RPS4X	pp	FASN
RPS4X	pp	GNAI2
RPS4X	pp	EIF3M
RPS4X	pp	ENO1
RPS4X	pp	HNRNPA2B1
RPS4X	pp	HNRNPH1
RPS4X	pp	GNB2L1
RPS4X	pp	HIST1H2BC
RPS4X	pp	MYH9
RPS4X	pp	PABPC1
RPS4X	pp	HSPD1
RPS4X	pp	LCK
RPS4X	pp	RPL22
RPS4X	pp	TNPO1
RPS4X	pp	PKM2
RPS4X	pp	RAN
RPS4X	pp	ANXA1
RPS4X	pp	ACTB
RPS4X	pp	EEF1B2
RPS4X	pp	DHRS2
RPS4X	pp	DDX5
RPS4X	pp	EIF3I
RPS4X	pp	EIF3E
RPS4X	pp	EIF3D
RPS4X	pp	EIF3B
RPS4X	pp	VDAC1
RPS4X	pp	VDAC2
RPS4X	pp	TUBA1A
RPS4X	pp	TUBB
RPS4X	pp	EIF1
RPS4X	pp	YBX1
RPS4X	pp	RPS8
RPS4X	pp	RPS24
RPS4X	pp	RPS6
RPS4X	pp	RPS20
RPS4X	pp	STAU1
RPS4X	pp	RPS10
RPS4X	pp	EIF1B
RPS4X	pp	RPS18
RPS4X	pp	RPS9
RPS4X	pp	RPS13
RPS4X	pp	MCM2
RPS4X	pp	RPS21
RPS4X	pp	HSP90AB1
RPS4X	pp	RPS12
RPS4X	pp	RPS19
RPS4X	pp	EIF4G1
DNAH1	pp	APP
DNAH1	pp	YWHAZ
DNAH1	pp	UCHL1
DNAH1	pp	TUBB
DNAH1	pp	MAP3K5
DNAH1	pp	MBP
DNAH1	pp	MYH9
DNAH1	pp	NEFL
DNAH1	pp	PGAM1
DNAH1	pp	PPIA
DNAH1	pp	SPTAN1
DNAH1	pp	STXBP1
DNAH1	pp	ACTB
DNAH1	pp	APBB1
DNAH1	pp	CRYAB
DNAH1	pp	DNM1
DNAH1	pp	GFAP
DNAH1	pp	HSP90AA1
DNAH1	pp	HSPA8
EIF3M	pp	DHRS2
EIF3M	pp	EEF1B2
EIF3M	pp	PRKAB1
EIF3M	pp	TNIK
EIF3M	pp	HSPD1
EIF3M	pp	EIF3I
EIF3M	pp	RPS9
EIF3M	pp	RPLP1
EIF3K	pp	ENO1
EIF3K	pp	EIF3M
EIF3K	pp	GNB2L1
EIF3K	pp	GNAI2
EIF3K	pp	DHRS2
EIF3K	pp	DDX5
EIF3K	pp	EIF3I
EIF3K	pp	EEF1B2
EIF3K	pp	HSPD1
EIF3K	pp	HSPA8
EIF3K	pp	LRPPRC
EIF3K	pp	LCK
EIF3K	pp	HNRNPA2B1
EIF3K	pp	HIST1H2BC
EIF3K	pp	HSP90AB1
EIF3K	pp	HNRNPH1
EIF3K	pp	ANXA2
EIF3K	pp	ATP5A1
EIF3K	pp	CCND3
EIF3K	pp	CD4
EIF3K	pp	ACTB
EIF3K	pp	ANXA1
EIF3K	pp	PRKAB1
EIF3K	pp	YBX1
EIF3K	pp	VDAC2
EIF3K	pp	VDAC1
EIF3K	pp	TUBA1A
EIF3K	pp	RPLP1
EIF3K	pp	RPS10
EIF3K	pp	RPL7
EIF3K	pp	RPLP0
EIF3K	pp	RPL11
EIF3K	pp	RPL22
EIF3K	pp	PHB
EIF3K	pp	RAN
EIF3K	pp	RPS9
EIF3K	pp	TNPO1
EIF3K	pp	RPS4X
EIF3K	pp	RPS8
EIF3K	pp	RPS18
EIF3K	pp	RPS19
EIF3K	pp	RPS12
EIF3K	pp	RPS13
RPS3A	pp	RUVBL2
RPS3A	pp	RUVBL1
RPS3A	pp	RPS2
RPS3A	pp	S100A6
RPS3A	pp	RPL22
RPS3A	pp	RPLP1
RPS3A	pp	RPL5
RPS3A	pp	RACGAP1
RPS3A	pp	PSMD1
RPS3A	pp	PTPN11
RPS3A	pp	RCC2
RPS3A	pp	RAN
RPS3A	pp	PRDX1
RPS3A	pp	PPP1R9B
RPS3A	pp	PSAT1
RPS3A	pp	PSMB5
RPS3A	pp	PRKDC
RPS3A	pp	PHB
RPS3A	pp	PGK1
RPS3A	pp	PKM2
RPS3A	pp	PLEC1
RPS3A	pp	PPIA
RPS3A	pp	NCL
RPS3A	pp	NONO
RPS3A	pp	NEXN
RPS3A	pp	PCMT1
RPS3A	pp	MYH9
RPS3A	pp	MYL12A
RPS3A	pp	MYL6
RPS3A	pp	LRPPRC
RPS3A	pp	MDH1
RPS3A	pp	MTHFD1
RPS3A	pp	MYH10
RPS3A	pp	LMNA
RPS3A	pp	LIMA1
RPS3A	pp	LDHA
RPS3A	pp	LCK
RPS3A	pp	KRT8
RPS3A	pp	KPNB1
RPS3A	pp	ITPR3
RPS3A	pp	IQGAP1
RPS3A	pp	IARS2
RPS3A	pp	HSPD1
RPS3A	pp	HSPA8
RPS3A	pp	HSPB1
RPS3A	pp	HSPA5
RPS3A	pp	HNRNPH1
RPS3A	pp	HNRNPA2B1
RPS3A	pp	HIST1H3A
RPS3A	pp	HIST1H2BC
RPS3A	pp	GNB2L1
RPS3A	pp	GNAI2
RPS3A	pp	GSN
RPS3A	pp	GAPDH
RPS3A	pp	FASN
RPS3A	pp	FLNA
RPS3A	pp	FLII
RPS3A	pp	EIF3K
RPS3A	pp	EIF3M
RPS3A	pp	ENO1
RPS3A	pp	EIF3D
RPS3A	pp	EIF3E
RPS3A	pp	EIF3H
RPS3A	pp	EIF3I
RPS3A	pp	DYNLL1
RPS3A	pp	EGFR
RPS3A	pp	EIF3B
RPS3A	pp	EIF3C
RPS3A	pp	DLD
RPS3A	pp	DLST
RPS3A	pp	ATF7IP
RPS3A	pp	RPS20
RPS3A	pp	RPS10
RPS3A	pp	RPS24
RPS3A	pp	RPS21
RPS3A	pp	RPS13
RPS3A	pp	STAU1
RPS3A	pp	RPS9
RPS3A	pp	HSP90AA1
RPS3A	pp	RPS12
RPS3A	pp	RPS18
RPS3A	pp	RPS4X
RPS3A	pp	EIF4G1
RPS3A	pp	GRB2
RPS3A	pp	XPO1
RPS3A	pp	VDAC3
RPS3A	pp	VDAC1
RPS3A	pp	RPS8
RPS3A	pp	RPS19
RPS3A	pp	YBX1
RPS3A	pp	TNPO1
RPS3A	pp	TPM1
RPS3A	pp	TPM2
RPS3A	pp	TPM3
RPS3A	pp	TMOD3
RPS3A	pp	TUFM
RPS3A	pp	UBA1
RPS3A	pp	TUBA1A
RPS3A	pp	TUBA4A
RPS3A	pp	TUBB
RPS3A	pp	SNRPD2
RPS3A	pp	SHC1
RPS3A	pp	SSRP1
RPS3A	pp	SPTBN1
RPS3A	pp	SOS1
RPS3A	pp	SRP9
RPS3A	pp	AP2M1
RPS3A	pp	ARPC2
RPS3A	pp	ATP5A1
RPS3A	pp	CAPZB
RPS3A	pp	CAMK2D
RPS3A	pp	CBR1
RPS3A	pp	CD4
RPS3A	pp	CFL1
RPS3A	pp	CFL2
RPS3A	pp	CTTN
RPS3A	pp	DDX3X
RPS3A	pp	DDX5
RPS3A	pp	DHX9
RPS3A	pp	ACTB
RPS3A	pp	ACTC1
RPS3A	pp	ACTN1
RPS3A	pp	ACTN4
RPS3A	pp	ACTG1
RPS3A	pp	ALDOA
RPS3A	pp	ANXA1
RPS3A	pp	ACTR2
RPS3A	pp	AP2A1
RPS3A	pp	AP2B1
RPS3A	pp	ANXA2
RPS3A	pp	ANXA6
CORO1A	pp	ACTB
GAS7	pp	ACTA1
GAS7	pp	HNRNPU
GAS7	pp	NCKAP1
GAS7	pp	CYFIP1
GAS7	pp	WASF2
GAS7	pp	RPLP0
CASK	pp	EPB41
CASK	pp	TANC1
CASK	pp	PRKD2
BIRC5	pp	CASP3
BIRC5	pp	TP53
BIRC5	pp	CDK4
BIRC5	pp	CCNB1
BIRC5	pp	RASA1
BIRC5	pp	CDCA8
BIRC5	pp	AURKB
BIRC5	pp	MAPK14
BIRC5	pp	PRKCA
BIRC5	pp	CDK2
BIRC5	pp	SIAH1
RDX	pp	EZR
RDX	pp	TLN1
RDX	pp	SPTBN1
RDX	pp	L1CAM
RDX	pp	TRIOBP
RDX	pp	SPTAN1
RDX	pp	SPTB
RDX	pp	PRKCA
CAV2	pp	TUBA4A
CAV2	pp	CSNK2A2
CAV2	pp	ICAM1
CAV2	pp	HOXC10
CAV2	pp	SFN
CAV2	pp	SEC13
CAV2	pp	ATP1A1
CAV2	pp	ALCAM
CAV2	pp	CLTCL1
CAV2	pp	CLTA
CAV2	pp	GAPDH
BIRC6	pp	CASP3
CAV1	pp	PTEN
CAV1	pp	CSK
CAV1	pp	NOS1
CAV1	pp	INSR
CAV1	pp	RAC1
CAV1	pp	PPP1CA
CAV1	pp	PLD2
CAV1	pp	SRC
CAV1	pp	RHOA
CAV1	pp	CAV2
CAV1	pp	EGFR
CAV1	pp	SOS1
CAV1	pp	CSNK2A2
CAV1	pp	TUBA1A
CAV1	pp	TXN
CAV1	pp	SLC3A2
CAV1	pp	HSPD1
CAV1	pp	HSPB1
CAV1	pp	HSPA5
CAV1	pp	HSP90AB1
CAV1	pp	HNRNPH1
CAV1	pp	HIST1H2BC
CAV1	pp	SHC1
CAV1	pp	SFN
CAV1	pp	S100A11
CAV1	pp	ATP1A1
CAV1	pp	ATP5B
CAV1	pp	GAPDH
CAV1	pp	GNAI2
CAV1	pp	EEF1A1
CAV1	pp	ERBB2
CAV1	pp	FYN
CAV1	pp	DNM1
CAV1	pp	AR
REL	pp	CALM1
REL	pp	HSPA1B
REL	pp	CDK2
REL	pp	TUBB4
REL	pp	ACTG1
REL	pp	RPS6KA3
REL	pp	HSPA5
REL	pp	MAP3K14
REL	pp	MCC
REL	pp	KPNA2
REL	pp	LRPPRC
REL	pp	CALM3
REL	pp	GAPDH
REL	pp	SEC16A
BTK	pp	ABL1
BTK	pp	GNA12
BTK	pp	DDX5
BTK	pp	SMARCE1
BTK	pp	JAK2
BTK	pp	MAP3K5
BTK	pp	FYN
BTK	pp	PTK2B
BTK	pp	WASF4
BTK	pp	CDK5
BTK	pp	CSNK2A2
BTK	pp	EPHB1
BTK	pp	FER
BTK	pp	CAMK2D
BTK	pp	CAV1
BTK	pp	CAMKK2
BTK	pp	IGF1R
BTK	pp	CSK
BTK	pp	LCK
BTK	pp	JAK1
BTK	pp	PRKCQ
BTK	pp	NCK1
BTK	pp	RPL7
BTK	pp	TEC
BTK	pp	PIK3CG
BTK	pp	TBK1
BTK	pp	STK16
BTK	pp	NCK2
TXN	pp	MAP3K5
TXN	pp	EGFR
TXN	pp	YWHAZ
TXN	pp	VIM
TXN	pp	HSPA9
TXN	pp	HSPB1
TXN	pp	HSPD1
TXN	pp	SLC3A2
TXN	pp	TUBA1A
TXN	pp	S100A11
TXN	pp	SFN
TXN	pp	SHC1
TXN	pp	ATP5B
TXN	pp	ATP2A2
TXN	pp	EEF1A1
TXN	pp	HIST1H2BC
TXN	pp	ERBB2
TXN	pp	HSPA5
TXN	pp	HSP90AB1
TXN	pp	HNRNPH1
LGALS13	pp	ACTB
LGALS13	pp	ACTG1
LGALS13	pp	ANXA2
HSPA5	pp	MYH9
HSPA5	pp	MPO
HSPA5	pp	MYH10
HSPA5	pp	NCL
HSPA5	pp	MYL12A
HSPA5	pp	PABPC1
HSPA5	pp	NEXN
HSPA5	pp	NONO
HSPA5	pp	PKM2
HSPA5	pp	PLEC1
HSPA5	pp	HSP90AB1
HSPA5	pp	HNRNPU
HSPA5	pp	HNRNPH1
HSPA5	pp	HSPD1
HSPA5	pp	ITPR3
HSPA5	pp	DLST
HSPA5	pp	EMD
HSPA5	pp	GSN
HSPA5	pp	HIST1H3A
HSPA5	pp	AZU1
HSPA5	pp	ATP6V0D1
HSPA5	pp	CAPZB
HSPA5	pp	CAMK2D
HSPA5	pp	CBR1
HSPA5	pp	CSTB
HSPA5	pp	DLD
HSPA5	pp	DHX9
HSPA5	pp	SUMO4
HSPA5	pp	SRP9
HSPA5	pp	TPM1
HSPA5	pp	TUBA4A
HSPA5	pp	TNFRSF1B
HSPA5	pp	TP53
HSPA5	pp	TMEM33
HSPA5	pp	S100A6
HSPA5	pp	RUVBL2
HSPA5	pp	RPS9
HSPA5	pp	SPTAN1
HSPA5	pp	SOS1
HSPA5	pp	SNRPD2
HSPA5	pp	SLC25A5
HSPA5	pp	RPL7
HSPA5	pp	RPS13
HSPA5	pp	RPS18
HSPA5	pp	RACGAP1
HSPA5	pp	RAB10
HSPA5	pp	PRKAB1
HSPA5	pp	PRDX1
HSPA5	pp	PRKDC
HSPA5	pp	RPL18
HSPA5	pp	RCC2
HSPA5	pp	PTEN
HSPA5	pp	HSP90AA1
HSPA5	pp	YWHAZ
HSPA5	pp	VARS
HSPA5	pp	PRKAA1
HSPA5	pp	EGFR
HSPA5	pp	PXN
HSPA5	pp	KRT8
HSPA5	pp	HSPA8
HSPA5	pp	PSME3
HSPA5	pp	MTHFD1
HSPA5	pp	GRIA1
HSPA5	pp	TUBB4
HSPA5	pp	TUFM
HSPA5	pp	GRB2
HSPA5	pp	CYCS
HSPA5	pp	APOD
HSPA5	pp	ACTN4
HSPA5	pp	ACTC1
HSPA5	pp	AP2A1
HSPA5	pp	ANXA2
HSPA5	pp	DLG1
HSPA5	pp	ACTB
GNAI2	pp	IGF1R
GNAI2	pp	HSP90AB1
GNAI2	pp	EIF3B
GNAI2	pp	EEF2
GNAI2	pp	EEF1B2
GNAI2	pp	DHRS2
GNAI2	pp	EIF3M
GNAI2	pp	EIF3I
GNAI2	pp	EIF3H
GNAI2	pp	GAPDH
GNAI2	pp	FLNA
GNAI2	pp	FASN
GNAI2	pp	HNRNPA2B1
GNAI2	pp	ACTG1
GNAI2	pp	ACTN1
GNAI2	pp	ALDOA
GNAI2	pp	ANXA1
GNAI2	pp	CLTA
GNAI2	pp	PSAT1
GNAI2	pp	PRKDC
GNAI2	pp	PSMD1
GNAI2	pp	PSMB5
GNAI2	pp	PGK1
GNAI2	pp	PKM2
GNAI2	pp	RPL5
GNAI2	pp	RPLP1
GNAI2	pp	RPLP0
GNAI2	pp	RAC1
GNAI2	pp	RAB10
GNAI2	pp	RAN
GNAI2	pp	IARS2
GNAI2	pp	LCK
GNAI2	pp	LDHA
GNAI2	pp	HNRNPH1
GNAI2	pp	HSPA5
GNAI2	pp	HSPD1
GNAI2	pp	MYH9
GNAI2	pp	NANS
GNAI2	pp	NUMA1
GNAI2	pp	LRRC59
GNAI2	pp	MDH1
GNAI2	pp	MTHFD1
GNAI2	pp	XPO1
GNAI2	pp	VDAC2
GNAI2	pp	VDAC1
GNAI2	pp	UBA1
GNAI2	pp	RPSA
GNAI2	pp	RPS8
GNAI2	pp	RPS9
GNAI2	pp	RPS19
GNAI2	pp	RPS6
GNAI2	pp	RPS12
GNAI2	pp	RPS13
GNAI2	pp	TPM3
GNAI2	pp	TUBA1A
GNAI2	pp	TNPO1
GNAI2	pp	TMEM33
EPB42	pp	ANK2
EPB42	pp	STX12
EPB42	pp	SLC4A2
EPB42	pp	CNO
EPB42	pp	SPINK7
EPB42	pp	CD47
EPB42	pp	EPB49
EPB42	pp	RPS6KA3
EPB42	pp	SLC4A1
EPB42	pp	MAPK14
EPB42	pp	EPB41
EPB41	pp	GRIA1
EPB41	pp	SPTBN2
EPB41	pp	EIF3G
EPB41	pp	PCNA
EPB41	pp	S100A11
EPB41	pp	PEBP1
EPB41	pp	ERBB2
EPB41	pp	DCTN1
EPB41	pp	DYNLL1
EPB41	pp	SCP2
EPB41	pp	RAB11B
EPB41	pp	YWHAB
EPB41	pp	GYPC
EPB41	pp	FHL1
EPB41	pp	PIN4
EPB41	pp	RAB10
EPB41	pp	TXN
EPB41	pp	SETD4
EPB41	pp	PAICS
EPB41	pp	DHX9
EPB41	pp	RAB2A
EPB41	pp	CBR1
EPB41	pp	EIF1
EPB41	pp	PSMB3
EPB41	pp	COPZ1
EPB41	pp	HPRT1
EPB41	pp	PSMA6
EPB41	pp	SPTB
EPB41	pp	SNRNP200
EPB41	pp	PRKCB
EPB41	pp	NUMA1
EPB41	pp	TXNDC17
EPB41	pp	TPT1
EPB41	pp	FABP5
EPB41	pp	STIP1
EPB41	pp	RPS3A
EPB41	pp	SAR1A
EPB41	pp	DAD1
EPB41	pp	NP
EPB41	pp	CD44
EPB41	pp	DYNLRB1
EPB41	pp	UBE2L3
EPB41	pp	MTPN
EPB41	pp	VARS
EPB41	pp	RANBP1
EPB41	pp	CRYAB
EPB41	pp	ATP5L
EPB41	pp	PHB2
EPB41	pp	EEF1B2
EPB41	pp	TPM2
EPB41	pp	FKBP1A
EPB41	pp	CALR
EPB41	pp	MYH10
EPB41	pp	EPB41L2
EPB41	pp	EPB41L1
EPB41	pp	PSMB7
EPB41	pp	ACTA1
EPB41	pp	PSMB1
EPB41	pp	PSMA1
EPB41	pp	AK2
EPB41	pp	MYH1
EPB41	pp	RAB8A
EPB41	pp	TUFM
EPB41	pp	APP
EPB41	pp	PFN2
EPB41	pp	VARS2
EPB41	pp	TIMM13
EPB41	pp	NUP155
EPB41	pp	ECHS1
EPB41	pp	DRD3
EPB41	pp	YWHAQ
EPB41	pp	CDKN2A
EPB41	pp	LRRC59
EPB41	pp	PFAS
EPB41	pp	PIN1
EPB41	pp	PSME3
EPB41	pp	MAPRE1
EPB41	pp	CSTB
EPB41	pp	COX5B
EPB41	pp	PCMT1
EPB41	pp	NHP2L1
EPB41	pp	RPS21
EPB41	pp	VAMP3
EPB41	pp	LGALS4
EPB41	pp	CLIC1
EPB41	pp	GDI1
EPB41	pp	TSN
EPB41	pp	PSMA7
EPB41	pp	EPB41L3
EPB41	pp	LGALS9
EPB41	pp	TAGLN2
EPB41	pp	ATP6V1E1
EPB41	pp	MRP63
EPB41	pp	HADHA
EPB41	pp	PSMC4
EPB41	pp	TMEM33
EPB41	pp	MYH9
EPB41	pp	ATP5O
EPB41	pp	SNX3
EPB41	pp	PSMB5
EPB41	pp	ACP1
EPB41	pp	CACYBP
EPB41	pp	HSPE1
MTHFD1	pp	ACTG1
MTHFD1	pp	ALDOA
MTHFD1	pp	CDK2
MTHFD1	pp	FASN
MTHFD1	pp	GAPDH
MTHFD1	pp	LDHA
MTHFD1	pp	MYH9
MTHFD1	pp	PGK1
MTHFD1	pp	PKM2
MTHFD1	pp	PSAT1
MTHFD1	pp	PSMD1
MTHFD1	pp	RPL5
MTHFD1	pp	HSP90AB1
MTHFD1	pp	RPSA
MTHFD1	pp	RPS6
MTHFD1	pp	RPS4X
MTHFD1	pp	RPL7
MTHFD1	pp	XPO1
MTHFD1	pp	NDRG1
MTHFD1	pp	PFAS
MTHFD1	pp	PAICS
MTHFD1	pp	RUVBL2
BAD	pp	PPP3CC
BAD	pp	SFN
BAD	pp	EWSR1
BAD	pp	SNCA
BAD	pp	YWHAE
BAD	pp	PPP1CA
BAD	pp	YWHAB
BAD	pp	PRKCA
BAD	pp	PPP3R1
BAD	pp	PRKACA
SLC25A6	pp	MAOA
SLC25A6	pp	PRTN3
SLC25A6	pp	MPO
SLC25A6	pp	GLB1
SLC25A6	pp	GBA
SLC25A6	pp	HSPD1
SLC25A6	pp	HSPA5
SLC25A6	pp	MAP3K3
SLC25A6	pp	VIM
SLC25A6	pp	ATP5A1
SLC25A6	pp	STS
SLC25A6	pp	VDAC1
SLC25A6	pp	TPP1
SLC25A6	pp	ATP5L
SLC25A6	pp	GNB2L1
SLC25A6	pp	ATP5O
SLC25A6	pp	GRB2
SLC25A6	pp	ATP5B
SLC25A6	pp	ATP5C1
SLC25A6	pp	A2M
SLC25A6	pp	ACTB
SLC25A6	pp	ARL8B
SLC25A6	pp	ATP6V0D1
SLC25A6	pp	ALPP
SLC25A6	pp	APOD
SLC25A6	pp	CAPN6
SLC25A6	pp	CTSG
SLC25A6	pp	ATP6V1A
SLC25A6	pp	AZU1
SLC25A6	pp	DLST
SLC25A6	pp	GAPDH
SLC25A6	pp	CYP19A1
SLC25A6	pp	DDOST
TNIK	pp	ECHS1
TNIK	pp	DSTN
TNIK	pp	SETD4
TNIK	pp	YES1
TNIK	pp	WEE1
TNIK	pp	TTN
TNIK	pp	TNK2
TNIK	pp	ULK3
TNIK	pp	TYK2
TNIK	pp	TMX1
TNIK	pp	TGFBR1
TNIK	pp	TNK1
TNIK	pp	TNFRSF14
TNIK	pp	PSAT1
TNIK	pp	RCC2
TNIK	pp	MTHFD1
TNIK	pp	LRRC59
TNIK	pp	RIPK2
TNIK	pp	PRKD2
TNIK	pp	PRKCQ
TNIK	pp	PRKCD
TNIK	pp	PRKCB
TNIK	pp	PRKCA
TNIK	pp	PRKAB2
TNIK	pp	PRKAB1
TNIK	pp	PRKAA1
TNIK	pp	PLK4
TNIK	pp	PKN3
TNIK	pp	PKN1
TNIK	pp	PKMYT1
TNIK	pp	PIP4K2C
TNIK	pp	PDPK1
TNIK	pp	PDHA1
TNIK	pp	TBKBP1
TNIK	pp	TESK2
TNIK	pp	TAOK3
TNIK	pp	TBK1
TNIK	pp	STK16
TNIK	pp	TAOK1
TNIK	pp	SRRM2
TNIK	pp	SSB
TNIK	pp	SPEG
TNIK	pp	SRC
TNIK	pp	SIK2
TNIK	pp	SLK
TNIK	pp	SEC16A
TNIK	pp	SHC1
TNIK	pp	RPS6KA2
TNIK	pp	RPS6KA3
TNIK	pp	PSMD1
TNIK	pp	CALM3
TNIK	pp	ACTR2
TNIK	pp	RAP2A
TNIK	pp	ANXA2
TNIK	pp	UCHL1
TNIK	pp	NANS
TNIK	pp	MAPK1
TNIK	pp	CYCS
TNIK	pp	ACVR1B
TNIK	pp	ACVR2B
TNIK	pp	ADAM28
TNIK	pp	ADCK1
TNIK	pp	ABL2
TNIK	pp	ACOX3
TNIK	pp	ACTB
TNIK	pp	ACVR1
TNIK	pp	ANAPC5
TNIK	pp	ANAPC7
TNIK	pp	ANP32A
TNIK	pp	AP2A1
TNIK	pp	ADK
TNIK	pp	AFF4
TNIK	pp	ALDOA
TNIK	pp	ALPK3
TNIK	pp	ATP5C1
TNIK	pp	ATP5B
TNIK	pp	AURKB
TNIK	pp	AURKA
TNIK	pp	AP2M1
TNIK	pp	AP2B1
TNIK	pp	ATP5A1
TNIK	pp	ATF2
TNIK	pp	BTK
TNIK	pp	BRD3
TNIK	pp	CAD
TNIK	pp	CABC1
TNIK	pp	BMP2K
TNIK	pp	AZI2
TNIK	pp	BRAF
TNIK	pp	BMPR1A
TNIK	pp	AAK1
TNIK	pp	GSN
TNIK	pp	GRAMD1A
TNIK	pp	GSK3A
TNIK	pp	GSK3B
TNIK	pp	HCK
TNIK	pp	HIPK1
TNIK	pp	HRNR
TNIK	pp	HSP90AB1
TNIK	pp	JAK1
TNIK	pp	JAK2
TNIK	pp	KIAA0195
TNIK	pp	KIAA0528
TNIK	pp	KIT
TNIK	pp	LIMK1
TNIK	pp	LSM14A
TNIK	pp	MAP2K2
TNIK	pp	MAP3K2
TNIK	pp	MAP3K11
TNIK	pp	MAPK6
TNIK	pp	MAPK3
TNIK	pp	MARK2
TNIK	pp	MARK1
TNIK	pp	MELK
TNIK	pp	MARK3
TNIK	pp	MNAT1
TNIK	pp	MLLT1
TNIK	pp	NEK11
TNIK	pp	NCK2
TNIK	pp	NTRK1
TNIK	pp	NLK
TNIK	pp	PDE4A
TNIK	pp	PAK4
TNIK	pp	CAMKK2
TNIK	pp	CDC2
TNIK	pp	CAMK2D
TNIK	pp	CAMK2G
TNIK	pp	CDK5
TNIK	pp	CDK9
TNIK	pp	CDC2L5
TNIK	pp	CDK2
TNIK	pp	CSK
TNIK	pp	CSNK1D
TNIK	pp	CLK1
TNIK	pp	CRKRS
TNIK	pp	CSNK2A1
TNIK	pp	CSNK2A2
TNIK	pp	CSNK1E
TNIK	pp	CSNK1G3
TNIK	pp	DOK2
TNIK	pp	DOK1
TNIK	pp	DDR1
TNIK	pp	DCTPP1
TNIK	pp	EPHB1
TNIK	pp	EIF3J
TNIK	pp	EIF2AK4
TNIK	pp	EIF2AK1
TNIK	pp	FGFR1
TNIK	pp	FER
TNIK	pp	EPHB4
TNIK	pp	EPHB2
TNIK	pp	GFPT1
TNIK	pp	GAPVD1
TNIK	pp	GAK
TNIK	pp	G3BP1
SLC25A5	pp	PRTN3
SLC25A5	pp	PRKAB1
SLC25A5	pp	PTK2B
SLC25A5	pp	PTK2
SLC25A5	pp	SFN
SLC25A5	pp	S100A11
SLC25A5	pp	SHC1
SLC25A5	pp	SLC3A2
SLC25A5	pp	STS
SLC25A5	pp	TPP1
SLC25A5	pp	TNK2
SLC25A5	pp	TUBA1A
SLC25A5	pp	TUBB
SLC25A5	pp	TXN
SLC25A5	pp	VDAC1
SLC25A5	pp	YWHAE
SLC25A5	pp	YWHAZ
SLC25A5	pp	CKMT1A
SLC25A5	pp	VCL
SLC25A5	pp	PXN
SLC25A5	pp	ATP5C1
SLC25A5	pp	ATP5B
SLC25A5	pp	EGFR
SLC25A5	pp	MAP3K3
SLC25A5	pp	ATP5L
SLC25A5	pp	ATP5O
SLC25A5	pp	TRAF1
SLC25A5	pp	ATP5A1
SLC25A5	pp	PRKAA1
SLC25A5	pp	SLC25A6
SLC25A5	pp	ACTB
SLC25A5	pp	ALPP
SLC25A5	pp	APOD
SLC25A5	pp	ARL8B
SLC25A5	pp	A2M
SLC25A5	pp	CDC2
SLC25A5	pp	AZU1
SLC25A5	pp	CAV1
SLC25A5	pp	CAPN6
SLC25A5	pp	ATP6V0D1
SLC25A5	pp	ATP6V1A
SLC25A5	pp	GLB1
SLC25A5	pp	GRB2
SLC25A5	pp	GAPDH
SLC25A5	pp	GBA
SLC25A5	pp	EPHB4
SLC25A5	pp	ERBB2
SLC25A5	pp	EPHA2
SLC25A5	pp	EEF1A1
SLC25A5	pp	DDOST
SLC25A5	pp	DLST
SLC25A5	pp	CTSG
SLC25A5	pp	CYP19A1
SLC25A5	pp	MPO
SLC25A5	pp	LRRC59
SLC25A5	pp	KPNB1
SLC25A5	pp	HSPD1
SLC25A5	pp	HSPB1
SLC25A5	pp	HSPA8
SLC25A5	pp	HSP90AB1
SLC25A5	pp	HNRNPH1
SLC25A5	pp	HIST1H2BC
ARL15	pp	PTN
ARL15	pp	GAPDH
ARL15	pp	TUBB
CDKN2A	pp	SMAD4
CDKN2A	pp	TPI1
CDKN2A	pp	MCM6
CDKN2A	pp	NCL
CDKN2A	pp	FKBP2
CDKN2A	pp	RB1
CDKN2A	pp	UBE2A
CDKN2A	pp	SLC4A1
CDKN2A	pp	MAPK1
CDKN2A	pp	PTK2B
CDKN2A	pp	PTEN
CDKN2A	pp	PPP1R9B
CDKN2A	pp	CDK4
CDKN2A	pp	MDM2
CDKN2A	pp	PIK3CA
CSNK2B	pp	MARK3
CSNK2B	pp	MARK4
CSNK2B	pp	MARK1
CSNK2B	pp	MARK2
CSNK2B	pp	MAPK3
CSNK2B	pp	MAPK6
CSNK2B	pp	MAP4K5
CSNK2B	pp	MAPK1
CSNK2B	pp	MAP3K3
CSNK2B	pp	MAP4K2
CSNK2B	pp	MAP3K11
CSNK2B	pp	MAP3K2
CSNK2B	pp	LSM14A
CSNK2B	pp	MAP2K2
CSNK2B	pp	KIT
CSNK2B	pp	LIMK1
CSNK2B	pp	KIAA0528
CSNK2B	pp	KIAA0195
CSNK2B	pp	JAK2
CSNK2B	pp	JAK1
CSNK2B	pp	INPPL1
CSNK2B	pp	HSP90AB1
CSNK2B	pp	HRNR
CSNK2B	pp	HIPK1
CSNK2B	pp	HCK
CSNK2B	pp	GSK3B
CSNK2B	pp	GSK3A
CSNK2B	pp	GRAMD1A
CSNK2B	pp	GFPT1
CSNK2B	pp	GAPVD1
CSNK2B	pp	GAK
CSNK2B	pp	G3BP1
CSNK2B	pp	FER
CSNK2B	pp	FGFR1
CSNK2B	pp	FYN
CSNK2B	pp	EPHB1
CSNK2B	pp	EPHB2
CSNK2B	pp	EPHB4
CSNK2B	pp	FAM83A
CSNK2B	pp	DOK2
CSNK2B	pp	EIF2AK1
CSNK2B	pp	EIF2AK4
CSNK2B	pp	EIF3J
CSNK2B	pp	CSNK1G3
CSNK2B	pp	DCTPP1
CSNK2B	pp	DDR1
CSNK2B	pp	DOK1
CSNK2B	pp	CSNK1A1
CSNK2B	pp	CSK
CSNK2B	pp	CSNK1E
CSNK2B	pp	CSNK1D
CSNK2B	pp	CDK9
CSNK2B	pp	CDK7
CSNK2B	pp	CRKRS
CSNK2B	pp	CLK1
CSNK2B	pp	CDC2L5
CSNK2B	pp	CCNH
CSNK2B	pp	CDK5
CSNK2B	pp	CDK2
CSNK2B	pp	CAMK2D
CSNK2B	pp	CAMK2B
CSNK2B	pp	CAMKK2
CSNK2B	pp	CAMK2G
CSNK2B	pp	BMPR1A
CSNK2B	pp	BRAF
CSNK2B	pp	AZI2
CSNK2B	pp	BMP2K
CSNK2B	pp	CABC1
CSNK2B	pp	CAD
CSNK2B	pp	BRD3
CSNK2B	pp	BTK
CSNK2B	pp	ATF2
CSNK2B	pp	ATP5A1
CSNK2B	pp	ARAF
CSNK2B	pp	ATAD3B
CSNK2B	pp	AURKA
CSNK2B	pp	AURKB
CSNK2B	pp	ATP5B
CSNK2B	pp	ATP5C1
CSNK2B	pp	ANAPC7
CSNK2B	pp	ANAPC5
CSNK2B	pp	ALPK3
CSNK2B	pp	ALDOA
CSNK2B	pp	AP2M1
CSNK2B	pp	AP2B1
CSNK2B	pp	AP2A1
CSNK2B	pp	ANP32A
CSNK2B	pp	ADAM28
CSNK2B	pp	ACVR2B
CSNK2B	pp	ACVR1B
CSNK2B	pp	ACVR1
CSNK2B	pp	AHRR
CSNK2B	pp	AFF4
CSNK2B	pp	ADK
CSNK2B	pp	ADCK1
CSNK2B	pp	AAK1
CSNK2B	pp	ABL2
CSNK2B	pp	ACOX3
CSNK2B	pp	ACTB
CSNK2B	pp	ACTN4
CSNK2B	pp	CHEK2
CSNK2B	pp	IRS1
CSNK2B	pp	LYN
CSNK2B	pp	TP53
CSNK2B	pp	RPL5
CSNK2B	pp	FBL
CSNK2B	pp	SIK2
CSNK2B	pp	SLK
CSNK2B	pp	SPEG
CSNK2B	pp	SRC
CSNK2B	pp	SRRM2
CSNK2B	pp	SSB
CSNK2B	pp	STK16
CSNK2B	pp	SYK
CSNK2B	pp	TAOK1
CSNK2B	pp	TAOK3
CSNK2B	pp	TBK1
CSNK2B	pp	TBKBP1
CSNK2B	pp	TEC
CSNK2B	pp	TESK2
CSNK2B	pp	TGFBR1
CSNK2B	pp	TMX1
CSNK2B	pp	TNIK
CSNK2B	pp	TNFRSF14
CSNK2B	pp	TNK2
CSNK2B	pp	TNK1
CSNK2B	pp	TYK2
CSNK2B	pp	TTN
CSNK2B	pp	ULK3
CSNK2B	pp	YES1
CSNK2B	pp	WEE1
CSNK2B	pp	MNAT1
CSNK2B	pp	NCK2
CSNK2B	pp	MELK
CSNK2B	pp	MLLT1
CSNK2B	pp	NQO2
CSNK2B	pp	NTRK1
CSNK2B	pp	NEK11
CSNK2B	pp	NLK
CSNK2B	pp	PDHA1
CSNK2B	pp	PDPK1
CSNK2B	pp	PAK4
CSNK2B	pp	PDE4A
CSNK2B	pp	PKN1
CSNK2B	pp	PKN3
CSNK2B	pp	PIP4K2C
CSNK2B	pp	PKMYT1
CSNK2B	pp	PRKAB2
CSNK2B	pp	PRKAB1
CSNK2B	pp	PRKAA1
CSNK2B	pp	PLK4
CSNK2B	pp	PRKCQ
CSNK2B	pp	PRKCD
CSNK2B	pp	PRKCB
CSNK2B	pp	PRKCA
CSNK2B	pp	PTPN18
CSNK2B	pp	PTK2B
CSNK2B	pp	PRKDC
CSNK2B	pp	PRKD2
CSNK2B	pp	SHC1
CSNK2B	pp	SEC16A
CSNK2B	pp	RPS6KA2
CSNK2B	pp	RIPK2
APBB1	pp	KAT5
APBB1	pp	MYO1E
APBB1	pp	VASP
APBB1	pp	TUBB
APBB1	pp	EGFR
APBB1	pp	MYH9
APBB1	pp	HSP90AA1
APBB1	pp	MBP
APBB1	pp	ACTB
APBB1	pp	CRYAB
APBB1	pp	RAB5A
APBB1	pp	MME
APBB1	pp	ENAH
RB1	pp	CCNB1
RB1	pp	CCNA2
RB1	pp	GSK3B
RB1	pp	PPIA
RB1	pp	CDK9
RB1	pp	CSK
RB1	pp	MNAT1
RB1	pp	MORF4L1
RB1	pp	CDC2
RB1	pp	TGM2
RB1	pp	CCNH
RB1	pp	MAPK1
RB1	pp	PFTK1
RB1	pp	PSMC4
RB1	pp	CDK7
RB1	pp	S100A9
RB1	pp	MCM7
RB1	pp	UBE2I
RB1	pp	PRKCB
RB1	pp	PIK3R1
RB1	pp	TP53
CSNK1D	pp	BTK
CSNK1D	pp	CAMK2D
CSNK1D	pp	CDK3
CSNK1D	pp	CDK5
CSNK1D	pp	ANAPC5
CSNK1D	pp	ATP5B
CSNK1D	pp	ATR
CSNK1D	pp	BMPR1A
CSNK1D	pp	EPHB2
CSNK1D	pp	EPHB1
CSNK1D	pp	FER
CSNK1D	pp	EPHB3
CSNK1D	pp	CSNK1G3
CSNK1D	pp	CSNK1G1
CSNK1D	pp	EIF2AK1
CSNK1D	pp	DDR1
CSNK1D	pp	KIT
CSNK1D	pp	JAK1
CSNK1D	pp	MAP4K5
CSNK1D	pp	MAP3K11
CSNK1D	pp	GRAMD1A
CSNK1D	pp	FGR
CSNK1D	pp	IGF1R
CSNK1D	pp	HCK
CSNK1D	pp	CSNK2A1
CSNK1D	pp	PTK2B
CSNK1D	pp	PRKD2
CSNK1D	pp	PRKCG
CSNK1D	pp	PRKAA1
CSNK1D	pp	STK16
CSNK1D	pp	SRC
CSNK1D	pp	SHC1
CSNK1D	pp	RPS6KA2
CSNK1D	pp	NLK
CSNK1D	pp	NCK2
CSNK1D	pp	MARK2
CSNK1D	pp	MAPK3
CSNK1D	pp	PDPK1
CSNK1D	pp	NTRK1
CSNK1D	pp	CSNK2A2
CSNK1D	pp	TBK1
CSNK1D	pp	SNCA
CSNK1D	pp	TAOK1
CSNK1D	pp	TAOK3
CSNK1D	pp	CSNK1G2
CSNK1D	pp	GSK3B
CSNK1E	pp	PRKD2
CSNK1E	pp	WEE1
CSNK1E	pp	PCNA
CSNK1E	pp	TNK2
CSNK1E	pp	TTN
CSNK1E	pp	TYK2
CSNK1E	pp	ULK3
CSNK1E	pp	CSNK1D
CSNK1E	pp	MAPK14
CSNK1E	pp	PLK4
CSNK1E	pp	PRKCB
CSNK1E	pp	PRKCA
CSNK1E	pp	PKMYT1
CSNK1E	pp	PIP4K2C
CSNK1E	pp	PKN3
CSNK1E	pp	PKN1
CSNK1E	pp	PDE4A
CSNK1E	pp	PAK4
CSNK1E	pp	PDPK1
CSNK1E	pp	PDHA1
CSNK1E	pp	NLK
CSNK1E	pp	NCK2
CSNK1E	pp	NTRK1
CSNK1E	pp	TEC
CSNK1E	pp	TESK2
CSNK1E	pp	TGFBR1
CSNK1E	pp	TMX1
CSNK1E	pp	STK16
CSNK1E	pp	TAOK1
CSNK1E	pp	TAOK3
CSNK1E	pp	TBK1
CSNK1E	pp	SHC1
CSNK1E	pp	SLK
CSNK1E	pp	SPEG
CSNK1E	pp	SRC
CSNK1E	pp	PRKCG
CSNK1E	pp	RIPK2
CSNK1E	pp	RPS6KA2
CSNK1E	pp	SEC16A
CSNK1E	pp	HCK
CSNK1E	pp	GSK3A
CSNK1E	pp	GRAMD1A
CSNK1E	pp	FYN
CSNK1E	pp	FGFR1
CSNK1E	pp	EPHB3
CSNK1E	pp	EPHB2
CSNK1E	pp	EPHB1
CSNK1E	pp	EIF3J
CSNK1E	pp	EIF2AK4
CSNK1E	pp	EIF2AK1
CSNK1E	pp	DOK2
CSNK1E	pp	DDR1
CSNK1E	pp	DCTPP1
CSNK1E	pp	CSNK2A2
CSNK1E	pp	CSNK1G3
CSNK1E	pp	MLLT1
CSNK1E	pp	MNAT1
CSNK1E	pp	MARK2
CSNK1E	pp	MARK3
CSNK1E	pp	MAPK3
CSNK1E	pp	MAPK6
CSNK1E	pp	MAP3K2
CSNK1E	pp	MAP4K5
CSNK1E	pp	MAP2K2
CSNK1E	pp	MAP3K11
CSNK1E	pp	KIT
CSNK1E	pp	LSM14A
CSNK1E	pp	IGF1R
CSNK1E	pp	JAK1
CSNK1E	pp	HRNR
CSNK1E	pp	HSP90AB1
CSNK1E	pp	ADK
CSNK1E	pp	ADCK1
CSNK1E	pp	ALPK3
CSNK1E	pp	ALDOA
CSNK1E	pp	ANAPC7
CSNK1E	pp	ANAPC5
CSNK1E	pp	ATP5A1
CSNK1E	pp	ATM
CSNK1E	pp	ACOX3
CSNK1E	pp	AAK1
CSNK1E	pp	ADAM28
CSNK1E	pp	ACTB
CSNK1E	pp	CAMK2D
CSNK1E	pp	CAMKK2
CSNK1E	pp	CDC2L5
CSNK1E	pp	CDK3
CSNK1E	pp	CDK5
CSNK1E	pp	CRKRS
CSNK1E	pp	CSNK1G1
CSNK1E	pp	ATP5B
CSNK1E	pp	ATR
CSNK1E	pp	AURKB
CSNK1E	pp	BMP2K
CSNK1E	pp	BMPR1A
CSNK1E	pp	BTK
CSNK1E	pp	CABC1
CSNK1E	pp	CAD
LAMA4	pp	ATF7IP
LAMA4	pp	EEF1A1
LAMA4	pp	PTN
LAMA4	pp	TP53
LAMA4	pp	GAPDH
SSRP1	pp	MCM6
SSRP1	pp	NEK9
SSRP1	pp	TP53
SSRP1	pp	TNPO1
SSRP1	pp	TUBA1A
SSRP1	pp	VDAC1
SSRP1	pp	VDAC2
SSRP1	pp	YBX1
SSRP1	pp	TCEB1
SSRP1	pp	CCNH
SSRP1	pp	MNAT1
SSRP1	pp	RPS13
SSRP1	pp	RPS18
SSRP1	pp	RPS19
SSRP1	pp	RPS4X
SSRP1	pp	RPS8
SSRP1	pp	RPS9
SSRP1	pp	RPSA
SSRP1	pp	SRPK1
SSRP1	pp	CDK7
SSRP1	pp	HIST1H2BC
SSRP1	pp	HNRNPA2B1
SSRP1	pp	GNAI2
SSRP1	pp	GNB2L1
SSRP1	pp	EIF4A2
SSRP1	pp	ENO1
SSRP1	pp	EIF3K
SSRP1	pp	EIF3M
SSRP1	pp	EIF3E
SSRP1	pp	EIF3I
SSRP1	pp	EIF3B
SSRP1	pp	EIF3D
SSRP1	pp	DHX9
SSRP1	pp	EEF1B2
SSRP1	pp	DHRS2
SSRP1	pp	RPS12
SSRP1	pp	RPS10
SSRP1	pp	RPLP1
SSRP1	pp	RPLP0
SSRP1	pp	RPL7
SSRP1	pp	RPL22
SSRP1	pp	RPL11
SSRP1	pp	PHB
SSRP1	pp	LRPPRC
SSRP1	pp	LCK
SSRP1	pp	HSPD1
SSRP1	pp	HSPA8
SSRP1	pp	HSP90AB1
[truncated: 28,550 more rows]
