# Supplementary material for: Computational Identification of Phospho-Tyrosine Sub-Networks Related to Acanthocyte Generation in Neuroacanthocytosis
Source: PLoS One. 2012 Feb 15;7(2):e31015. doi: 10.1371/journal.pone.0031015 (PMC3280254; doi:10.1371/journal.pone.0031015)
Supplement: Appendix S11 — Network as in Appendix S10, but reduced to include only proteins having both centroid and betweenness centrality indexes over the total network average. (TXT) [file pone.0031015.s020.txt]

CSK	pp	LYN
CSK	pp	FYN
CSK	pp	AURKA
CSK	pp	SRC
CSK	pp	FER
CSK	pp	EPHB2
CSK	pp	CSNK1D
CSK	pp	CDK5
CSK	pp	CSNK2A1
CSK	pp	PDPK1
CSK	pp	PRKAA1
CSK	pp	PRKCA
CSK	pp	MAPK3
CSK	pp	WEE1
CSK	pp	TEC
CSK	pp	TTN
CSK	pp	TYK2
CSK	pp	PTK2B
CSK	pp	RPS6KA3
CSK	pp	HCK
CSK	pp	AURKB
CSK	pp	CAMK2D
CSK	pp	CDK2
CSK	pp	PAK4
CSK	pp	MAP3K2
MAPK1	pp	SRC
MAPK1	pp	PAK4
MAPK1	pp	PRKCA
MAPK1	pp	PRKAA1
MAPK1	pp	PRKDC
MAPK1	pp	AURKB
MAPK1	pp	AURKA
MAPK1	pp	CDC2
MAPK1	pp	CSNK1D
MAPK1	pp	CSNK2A1
MAPK1	pp	EPHB2
MAPK1	pp	FER
MAPK1	pp	CAMK2D
MAPK1	pp	TNK1
MAPK1	pp	TYK2
MAPK1	pp	TTN
MAPK1	pp	WEE1
MAPK1	pp	TEC
MAPK1	pp	TGFBR1
MAPK1	pp	RPS6KA3
MAPK1	pp	MAPK3
MAPK1	pp	GSK3B
MAPK1	pp	CSK
MAPK1	pp	MAPK14
MAPK1	pp	HCK
FYN	pp	TNK1
FYN	pp	ABL2
FYN	pp	TYK2
FYN	pp	CDK5
FYN	pp	LYN
FYN	pp	PRKAA1
FYN	pp	RPS6KA3
FYN	pp	MAPK3
FYN	pp	PAK4
FYN	pp	PDPK1
FYN	pp	TEC
FYN	pp	TGFBR1
FYN	pp	TTN
FYN	pp	WEE1
FYN	pp	PRKCA
FYN	pp	CSNK2A1
FYN	pp	CSNK1D
FYN	pp	CAMK2D
FYN	pp	BRAF
FYN	pp	AURKB
FYN	pp	MAP4K2
FYN	pp	MAPK1
FYN	pp	MAPK14
FYN	pp	MAP3K2
FYN	pp	FER
FYN	pp	EPHB4
GSK3B	pp	PDPK1
GSK3B	pp	EPHB2
GSK3B	pp	FER
GSK3B	pp	EPHB4
GSK3B	pp	FYN
GSK3B	pp	TTN
GSK3B	pp	HCK
GSK3B	pp	CDC2
GSK3B	pp	CSK
GSK3B	pp	BRAF
GSK3B	pp	MAP3K2
GSK3B	pp	PRKAA1
GSK3B	pp	TYK2
GSK3B	pp	TGFBR1
GSK3B	pp	CDK5
GSK3B	pp	CAMK2D
GSK3B	pp	ABL2
GSK3B	pp	PAK4
GSK3B	pp	TNK1
ABL1	pp	CSNK1D
ABL1	pp	HCK
ABL1	pp	CSNK2A1
ABL1	pp	CSK
ABL1	pp	CDK2
ABL1	pp	CAMK2B
ABL1	pp	CAMK2D
ABL1	pp	BRAF
ABL1	pp	PRKAA1
ABL1	pp	PAK4
ABL1	pp	MAPK3
ABL1	pp	MAPK14
ABL1	pp	MAPK1
ABL1	pp	MAP4K2
ABL1	pp	MAP3K2
ABL1	pp	EPHB4
ABL1	pp	FER
ABL1	pp	CDK5
ABL1	pp	FYN
ABL1	pp	CDC2
ABL1	pp	PTK2B
ABL1	pp	RPS6KA3
ABL1	pp	TGFBR1
ABL1	pp	TEC
ABL1	pp	TYK2
ABL1	pp	TNK1
ABL1	pp	LYN
ABL1	pp	WEE1
ABL1	pp	SRC
ABL1	pp	GSK3B
YES1	pp	PAK4
YES1	pp	PDPK1
YES1	pp	LYN
YES1	pp	MAP3K2
YES1	pp	MAPK1
YES1	pp	RPS6KA3
YES1	pp	PRKCA
YES1	pp	PRKAA1
YES1	pp	PRKDC
YES1	pp	TYK2
YES1	pp	SRC
YES1	pp	TTN
YES1	pp	TEC
YES1	pp	TNK1
YES1	pp	FYN
YES1	pp	ABL2
YES1	pp	ABL1
YES1	pp	CAMK2D
YES1	pp	BRAF
YES1	pp	FER
YES1	pp	EPHB4
YES1	pp	HCK
YES1	pp	CSNK1D
YES1	pp	MAPK14
YES1	pp	WEE1
YES1	pp	CAMK2B
YES1	pp	GSK3B
YES1	pp	CSK
YES1	pp	MAPK3
CDC2	pp	TGFBR1
CDC2	pp	FYN
CDC2	pp	YES1
CDC2	pp	TYK2
CDC2	pp	TTN
CDC2	pp	TEC
CDC2	pp	PRKAA1
CDC2	pp	CSNK2A1
CDC2	pp	CDK5
CDC2	pp	AURKB
CDC2	pp	CSK
CDC2	pp	CDK2
CDC2	pp	LYN
CDC2	pp	ABL2
CDC2	pp	CAMK2D
CDC2	pp	CSNK1D
CDC2	pp	EPHB2
CDC2	pp	FER
CDC2	pp	HCK
CDC2	pp	MAP3K2
CDC2	pp	MAPK3
CDC2	pp	PAK4
CDC2	pp	PDPK1
CDC2	pp	PRKCA
CDC2	pp	PRKDC
HCK	pp	AURKA
HCK	pp	CAMK2D
HCK	pp	CDK5
HCK	pp	MAPK3
HCK	pp	CSNK2A1
HCK	pp	TGFBR1
HCK	pp	TTN
HCK	pp	LYN
HCK	pp	WEE1
HCK	pp	RPS6KA3
HCK	pp	FYN
HCK	pp	SRC
HCK	pp	EPHB2
HCK	pp	PRKCA
HCK	pp	ABL2
HCK	pp	EPHB4
EPHB2	pp	PDPK1
EPHB2	pp	MAP3K2
EPHB2	pp	MAPK3
EPHB2	pp	EPHB4
EPHB2	pp	ABL1
EPHB2	pp	WEE1
EPHB2	pp	YES1
EPHB2	pp	TTN
EPHB2	pp	MAPK14
EPHB2	pp	FYN
EPHB2	pp	FER
EPHB2	pp	CDK5
EPHB2	pp	CAMK2D
EPHB2	pp	AURKB
EPHB2	pp	AURKA
EPHB2	pp	RPS6KA3
EPHB2	pp	PTK2B
EPHB2	pp	PRKCA
TTN	pp	MAP3K2
TTN	pp	PDPK1
TTN	pp	PAK4
TTN	pp	WEE1
TTN	pp	TYK2
TTN	pp	RPS6KA3
TTN	pp	PTK2B
TTN	pp	PRKAA1
TTN	pp	TNK1
TTN	pp	MAPK3
TTN	pp	CAMK2D
TTN	pp	AURKB
TTN	pp	CSNK1D
TTN	pp	ABL2
TTN	pp	PRKCA
PAK4	pp	TYK2
PAK4	pp	TNK1
PAK4	pp	MAPK3
PAK4	pp	MAP3K2
PAK4	pp	PRKCA
PAK4	pp	EPHB2
PAK4	pp	HCK
PAK4	pp	CAMK2D
PAK4	pp	CDK5
PAK4	pp	CSNK1D
PAK4	pp	AURKB
PAK4	pp	PDPK1
PAK4	pp	RPS6KA3
WEE1	pp	CAMK2B
WEE1	pp	ABL2
WEE1	pp	MAPK14
WEE1	pp	RPS6KA3
WEE1	pp	TNK1
WEE1	pp	TGFBR1
WEE1	pp	CDC2
WEE1	pp	PDPK1
WEE1	pp	PAK4
WEE1	pp	PTK2B
WEE1	pp	PRKAA1
WEE1	pp	PRKCA
WEE1	pp	GSK3B
WEE1	pp	MAPK3
WEE1	pp	MAP3K2
WEE1	pp	AURKB
WEE1	pp	CSNK1D
WEE1	pp	CAMK2D
ABL2	pp	CSK
ABL2	pp	MAPK1
ABL2	pp	PRKAA1
ABL2	pp	TEC
ABL2	pp	TYK2
ABL2	pp	EPHB2
ABL2	pp	PAK4
ABL2	pp	MAPK3
ABL2	pp	RPS6KA3
ABL2	pp	PDPK1
ABL2	pp	CSNK1D
ABL2	pp	CDK2
ABL2	pp	CAMK2D
ABL2	pp	MAPK14
ABL2	pp	LYN
ABL2	pp	EPHB4
ABL2	pp	ABL1
ABL2	pp	MAP3K2
PDPK1	pp	HCK
PDPK1	pp	MAPK1
PDPK1	pp	PTK2B
PDPK1	pp	SRC
PDPK1	pp	RPS6KA3
PDPK1	pp	CAMK2D
PDPK1	pp	PRKCA
TNK1	pp	AURKB
TNK1	pp	CAMK2D
TNK1	pp	CDC2
TNK1	pp	CDK5
TNK1	pp	CSK
TNK1	pp	CSNK1D
TNK1	pp	EPHB2
TNK1	pp	HCK
TNK1	pp	ABL2
TNK1	pp	PRKDC
TNK1	pp	PDPK1
TNK1	pp	PRKAA1
TNK1	pp	MAPK3
TNK1	pp	MAP3K2
TNK1	pp	SRC
PRKCA	pp	SRC
PRKCA	pp	ABL2
PRKCA	pp	AURKB
PRKCA	pp	CAMK2D
PRKCA	pp	BRAF
PRKCA	pp	CSNK1D
PRKCA	pp	ABL1
PRKCA	pp	TYK2
PRKCA	pp	TNK1
PRKCA	pp	MAPK3
PRKCA	pp	GSK3B
PRKCA	pp	MAP3K2
TGFBR1	pp	ABL2
TGFBR1	pp	PAK4
TGFBR1	pp	PRKCA
TGFBR1	pp	PDPK1
TGFBR1	pp	SRC
TGFBR1	pp	RPS6KA3
TGFBR1	pp	TNK1
TGFBR1	pp	TEC
TGFBR1	pp	CDK5
TGFBR1	pp	CAMK2D
TGFBR1	pp	CSK
TGFBR1	pp	EPHB4
TGFBR1	pp	EPHB2
TGFBR1	pp	MAPK3
TGFBR1	pp	MAP3K2
TGFBR1	pp	MAPK14
TGFBR1	pp	AURKB
TGFBR1	pp	YES1
TGFBR1	pp	TTN
TGFBR1	pp	TYK2
TGFBR1	pp	CSNK1D
EPHB4	pp	CDC2
EPHB4	pp	CSNK1D
EPHB4	pp	CSK
EPHB4	pp	AURKB
EPHB4	pp	FER
EPHB4	pp	TYK2
EPHB4	pp	WEE1
EPHB4	pp	PAK4
EPHB4	pp	PDPK1
EPHB4	pp	MAP3K2
EPHB4	pp	MAPK1
EPHB4	pp	MAPK3
EPHB4	pp	TTN
EPHB4	pp	RPS6KA3
EPHB4	pp	PRKCA
EPHB4	pp	PRKAA1
EPHB4	pp	PTK2B
EPHB4	pp	CAMK2D
EPHB4	pp	LYN
EPHB4	pp	TNK1
TYK2	pp	TNK1
TYK2	pp	WEE1
TYK2	pp	PTK2B
TYK2	pp	FER
TYK2	pp	PRKAA1
TYK2	pp	PDPK1
TYK2	pp	MAP3K2
TYK2	pp	MAPK3
TYK2	pp	HCK
TYK2	pp	EPHB2
TYK2	pp	CSNK2A1
TYK2	pp	CSNK1D
TYK2	pp	CDK5
TYK2	pp	CAMK2D
ARAF	pp	YES1
ARAF	pp	WEE1
ARAF	pp	TYK2
ARAF	pp	TEC
ARAF	pp	TTN
ARAF	pp	TNK1
ARAF	pp	TGFBR1
ARAF	pp	PRKDC
ARAF	pp	RPS6KA3
ARAF	pp	PAK4
ARAF	pp	PRKCA
ARAF	pp	PRKAA1
ARAF	pp	MAPK1
ARAF	pp	MAPK14
ARAF	pp	MAPK3
ARAF	pp	MAP3K2
ARAF	pp	LYN
ARAF	pp	MAP4K2
ARAF	pp	FER
ARAF	pp	EPHB2
ARAF	pp	EPHB4
ARAF	pp	FYN
ARAF	pp	GSK3B
ARAF	pp	HCK
ARAF	pp	CSK
ARAF	pp	CSNK2A1
ARAF	pp	CAMK2B
ARAF	pp	CAMK2D
ARAF	pp	CDC2
ARAF	pp	CDK2
ARAF	pp	CDK5
ARAF	pp	BRAF
ARAF	pp	AURKA
ARAF	pp	AURKB
ARAF	pp	ABL1
ARAF	pp	ABL2
ARAF	pp	PTK2B
ARAF	pp	PDPK1
ARAF	pp	CSNK1D
PRKDC	pp	EPHB2
PRKDC	pp	ABL2
PRKDC	pp	CSNK2A1
PRKDC	pp	CSK
PRKDC	pp	BRAF
PRKDC	pp	CDK2
PRKDC	pp	AURKA
PRKDC	pp	AURKB
PRKDC	pp	HCK
PRKDC	pp	FYN
PRKDC	pp	EPHB4
PRKDC	pp	PAK4
PRKDC	pp	MAP3K2
PRKDC	pp	MAPK3
PRKDC	pp	RPS6KA3
PRKDC	pp	PTK2B
PRKDC	pp	TYK2
PRKDC	pp	WEE1
PRKDC	pp	LYN
PRKDC	pp	TGFBR1
PRKDC	pp	TEC
PRKDC	pp	TTN
PRKDC	pp	CSNK1D
PRKDC	pp	ABL1
PRKDC	pp	MAP4K2
PRKDC	pp	MAPK14
PRKDC	pp	GSK3B
PRKDC	pp	PRKCA
PRKDC	pp	PDPK1
AURKA	pp	CAMK2D
AURKA	pp	BRAF
AURKA	pp	ABL2
AURKA	pp	ABL1
AURKA	pp	FYN
AURKA	pp	EPHB4
AURKA	pp	CSNK1D
AURKA	pp	PAK4
AURKA	pp	PDPK1
AURKA	pp	MAP3K2
AURKA	pp	MAPK3
AURKA	pp	WEE1
AURKA	pp	RPS6KA3
AURKA	pp	GSK3B
AURKA	pp	AURKB
AURKA	pp	TYK2
AURKA	pp	TTN
AURKA	pp	PRKCA
AURKA	pp	YES1
AURKA	pp	CDC2
AURKA	pp	PRKAA1
AURKA	pp	PTK2B
AURKA	pp	TEC
AURKA	pp	TNK1
AURKA	pp	TGFBR1
AURKA	pp	CDK5
CDK2	pp	FYN
CDK2	pp	AURKB
CDK2	pp	CDK5
CDK2	pp	WEE1
CDK2	pp	AURKA
CDK2	pp	PDPK1
CDK2	pp	PRKCA
CDK2	pp	SRC
CDK2	pp	TNK1
CDK2	pp	TTN
CDK2	pp	TGFBR1
CDK2	pp	TEC
CDK2	pp	YES1
CDK2	pp	MAPK1
CDK2	pp	CAMK2B
CDK2	pp	CSNK1D
CDK2	pp	EPHB2
CDK2	pp	HCK
CDK2	pp	GSK3B
CDK2	pp	FER
CDK2	pp	EPHB4
CDK2	pp	TYK2
CDK2	pp	MAPK3
CDK2	pp	MAP3K2
CDK2	pp	PAK4
CDK2	pp	RPS6KA3
MAP4K2	pp	PRKAA1
MAP4K2	pp	PDPK1
MAP4K2	pp	PTK2B
MAP4K2	pp	TNK1
MAP4K2	pp	TEC
MAP4K2	pp	TGFBR1
MAP4K2	pp	SRC
MAP4K2	pp	WEE1
MAP4K2	pp	TYK2
MAP4K2	pp	ABL2
MAP4K2	pp	BRAF
MAP4K2	pp	AURKA
MAP4K2	pp	AURKB
MAP4K2	pp	CAMK2B
MAP4K2	pp	CDK5
MAP4K2	pp	CDC2
MAP4K2	pp	CSNK1D
MAP4K2	pp	CSNK2A1
MAP4K2	pp	FER
MAP4K2	pp	LYN
MAP4K2	pp	MAP3K2
MAP4K2	pp	MAPK3
MAP4K2	pp	PAK4
MAP4K2	pp	PRKCA
MAP4K2	pp	RPS6KA3
MAP4K2	pp	YES1
MAP4K2	pp	TTN
MAP4K2	pp	CDK2
MAP4K2	pp	CSK
MAP4K2	pp	MAPK1
MAP4K2	pp	CAMK2D
MAP4K2	pp	EPHB4
MAP4K2	pp	EPHB2
MAP4K2	pp	GSK3B
MAP4K2	pp	HCK
CDK5	pp	WEE1
CDK5	pp	CAMK2D
CDK5	pp	ABL2
CDK5	pp	MAPK1
CDK5	pp	MAP3K2
CDK5	pp	EPHB4
CDK5	pp	PDPK1
CDK5	pp	PRKCA
CDK5	pp	PTK2B
CDK5	pp	PRKDC
CDK5	pp	RPS6KA3
CDK5	pp	TTN
CDK5	pp	YES1
CDK5	pp	SRC
PRKAA1	pp	HCK
PRKAA1	pp	TGFBR1
PRKAA1	pp	CAMK2D
PRKAA1	pp	CDK5
PRKAA1	pp	BRAF
PRKAA1	pp	RPS6KA3
PRKAA1	pp	PRKDC
PRKAA1	pp	PRKCA
PRKAA1	pp	PAK4
PRKAA1	pp	PDPK1
PRKAA1	pp	MAPK3
PRKAA1	pp	EPHB2
PRKAA1	pp	CDK2
MAPK3	pp	CAMK2D
MAPK3	pp	GSK3B
MAPK3	pp	BRAF
MAPK3	pp	SRC
MAPK3	pp	PDPK1
MAPK3	pp	CDK5
CAMK2B	pp	CAMK2D
CAMK2B	pp	AURKA
CAMK2B	pp	SRC
CAMK2B	pp	TEC
CAMK2B	pp	TGFBR1
CAMK2B	pp	PRKCA
CAMK2B	pp	PRKAA1
CAMK2B	pp	PRKDC
CAMK2B	pp	PAK4
CAMK2B	pp	MAP3K2
CAMK2B	pp	PDPK1
CAMK2B	pp	MAPK1
CAMK2B	pp	TNK1
CAMK2B	pp	TTN
CAMK2B	pp	TYK2
CAMK2B	pp	MAPK3
CAMK2B	pp	ABL2
CAMK2B	pp	EPHB2
CAMK2B	pp	CSNK2A1
CAMK2B	pp	HCK
CAMK2B	pp	GSK3B
CAMK2B	pp	FYN
CAMK2B	pp	FER
CAMK2B	pp	EPHB4
CAMK2B	pp	AURKB
CAMK2B	pp	CDK5
CAMK2B	pp	CSK
CAMK2B	pp	CSNK1D
CAMK2B	pp	BRAF
CAMK2B	pp	CDC2
CAMK2B	pp	MAPK14
RPS6KA3	pp	CAMK2B
RPS6KA3	pp	CAMK2D
RPS6KA3	pp	CSNK1D
RPS6KA3	pp	MAP3K2
RPS6KA3	pp	PRKCA
RPS6KA3	pp	TYK2
RPS6KA3	pp	TNK1
RPS6KA3	pp	MAPK3
RPS6KA3	pp	GSK3B
RPS6KA3	pp	CDC2
CSNK1D	pp	PDPK1
CSNK1D	pp	CSNK2A1
CSNK1D	pp	FER
CSNK1D	pp	EPHB2
CSNK1D	pp	GSK3B
CSNK1D	pp	MAPK3
CSNK1D	pp	SRC
CSNK1D	pp	PRKAA1
CSNK1D	pp	PTK2B
CSNK1D	pp	HCK
CSNK1D	pp	CDK5
CSNK1D	pp	CAMK2D
AURKB	pp	CSNK1D
AURKB	pp	GSK3B
AURKB	pp	ABL2
AURKB	pp	ABL1
AURKB	pp	TYK2
AURKB	pp	TEC
AURKB	pp	YES1
AURKB	pp	LYN
AURKB	pp	MAP3K2
AURKB	pp	MAPK3
AURKB	pp	PDPK1
AURKB	pp	RPS6KA3
AURKB	pp	SRC
AURKB	pp	CSNK2A1
AURKB	pp	CDK5
AURKB	pp	CAMK2D
AURKB	pp	HCK
AURKB	pp	PRKAA1
MAP3K2	pp	HCK
MAP3K2	pp	CAMK2D
MAP3K2	pp	CSNK1D
MAP3K2	pp	PDPK1
MAP3K2	pp	PRKAA1
MAP3K2	pp	MAPK3
MAP3K2	pp	MAPK1
LYN	pp	CAMK2B
LYN	pp	CDK5
LYN	pp	CSNK1D
LYN	pp	RPS6KA3
LYN	pp	PDPK1
LYN	pp	PRKAA1
LYN	pp	CAMK2D
LYN	pp	AURKA
LYN	pp	WEE1
LYN	pp	MAPK1
LYN	pp	BRAF
LYN	pp	TNK1
LYN	pp	TTN
LYN	pp	FER
LYN	pp	EPHB2
LYN	pp	GSK3B
LYN	pp	MAPK14
LYN	pp	MAP3K2
LYN	pp	PAK4
LYN	pp	CDK2
LYN	pp	SRC
LYN	pp	PTK2B
LYN	pp	TYK2
LYN	pp	CSNK2A1
LYN	pp	MAPK3
LYN	pp	TGFBR1
LYN	pp	PRKCA
MAPK14	pp	CSNK1D
MAPK14	pp	CSK
MAPK14	pp	FER
MAPK14	pp	MAPK3
MAPK14	pp	CDC2
MAPK14	pp	CDK5
MAPK14	pp	CDK2
MAPK14	pp	EPHB4
MAPK14	pp	GSK3B
MAPK14	pp	HCK
MAPK14	pp	MAP3K2
MAPK14	pp	MAP4K2
MAPK14	pp	AURKA
MAPK14	pp	AURKB
MAPK14	pp	CAMK2D
MAPK14	pp	BRAF
MAPK14	pp	CSNK2A1
MAPK14	pp	RPS6KA3
MAPK14	pp	TTN
MAPK14	pp	TYK2
MAPK14	pp	TEC
MAPK14	pp	TNK1
MAPK14	pp	SRC
MAPK14	pp	PRKAA1
MAPK14	pp	PRKCA
MAPK14	pp	PDPK1
MAPK14	pp	PAK4
CAMK2D	pp	CDK2
CAMK2D	pp	PRKDC
SRC	pp	MAP3K2
SRC	pp	AURKA
SRC	pp	CAMK2D
SRC	pp	EPHB4
SRC	pp	PRKAA1
SRC	pp	PAK4
SRC	pp	TTN
SRC	pp	TYK2
SRC	pp	TEC
SRC	pp	WEE1
SRC	pp	RPS6KA3
SRC	pp	ARAF
SRC	pp	EPHB2
SRC	pp	CDC2
SRC	pp	GSK3B
SRC	pp	FYN
SRC	pp	PRKDC
SRC	pp	ABL2
CSNK2A1	pp	MAPK3
CSNK2A1	pp	MAP3K2
CSNK2A1	pp	PDPK1
CSNK2A1	pp	PAK4
CSNK2A1	pp	PTK2B
CSNK2A1	pp	PRKCA
CSNK2A1	pp	PRKAA1
CSNK2A1	pp	TGFBR1
CSNK2A1	pp	TTN
CSNK2A1	pp	TNK1
CSNK2A1	pp	TEC
CSNK2A1	pp	ABL2
CSNK2A1	pp	CAMK2D
CSNK2A1	pp	CDK2
CSNK2A1	pp	AURKA
CSNK2A1	pp	WEE1
CSNK2A1	pp	GSK3B
CSNK2A1	pp	EPHB2
CSNK2A1	pp	EPHB4
CSNK2A1	pp	RPS6KA3
CSNK2A1	pp	CDK5
CSNK2A1	pp	SRC
CSNK2A1	pp	YES1
BRAF	pp	CSNK2A1
BRAF	pp	SRC
BRAF	pp	PTK2B
BRAF	pp	TYK2
BRAF	pp	MAPK1
BRAF	pp	HCK
BRAF	pp	CSK
BRAF	pp	TGFBR1
BRAF	pp	TTN
BRAF	pp	TNK1
BRAF	pp	WEE1
BRAF	pp	RPS6KA3
BRAF	pp	EPHB2
BRAF	pp	FER
BRAF	pp	EPHB4
BRAF	pp	CSNK1D
BRAF	pp	PDPK1
BRAF	pp	PAK4
BRAF	pp	MAP3K2
BRAF	pp	ABL2
BRAF	pp	CDK2
BRAF	pp	CDC2
BRAF	pp	CDK5
BRAF	pp	CAMK2D
BRAF	pp	AURKB
TEC	pp	TNK1
TEC	pp	GSK3B
TEC	pp	MAPK3
TEC	pp	PAK4
TEC	pp	PRKAA1
TEC	pp	CAMK2D
TEC	pp	BRAF
TEC	pp	PTK2B
TEC	pp	RPS6KA3
TEC	pp	TTN
TEC	pp	WEE1
TEC	pp	TYK2
TEC	pp	LYN
TEC	pp	MAP3K2
TEC	pp	PDPK1
TEC	pp	PRKCA
TEC	pp	CSNK1D
TEC	pp	CDK5
TEC	pp	FER
TEC	pp	EPHB4
TEC	pp	EPHB2
TEC	pp	HCK
PTK2B	pp	MAPK14
PTK2B	pp	MAPK1
PTK2B	pp	YES1
PTK2B	pp	FYN
PTK2B	pp	MAPK3
PTK2B	pp	HCK
PTK2B	pp	GSK3B
PTK2B	pp	MAP3K2
PTK2B	pp	RPS6KA3
PTK2B	pp	PRKCA
PTK2B	pp	PRKAA1
PTK2B	pp	PAK4
PTK2B	pp	TNK1
PTK2B	pp	TGFBR1
PTK2B	pp	CDK2
PTK2B	pp	CAMK2D
PTK2B	pp	CDC2
PTK2B	pp	ABL2
PTK2B	pp	SRC
PTK2B	pp	CAMK2B
PTK2B	pp	AURKB
FER	pp	PTK2B
FER	pp	PRKAA1
FER	pp	SRC
FER	pp	ABL2
FER	pp	AURKA
FER	pp	AURKB
FER	pp	CAMK2D
FER	pp	CSNK2A1
FER	pp	CDK5
FER	pp	HCK
FER	pp	PAK4
FER	pp	MAPK3
FER	pp	MAP3K2
FER	pp	PRKDC
FER	pp	PRKCA
FER	pp	PDPK1
FER	pp	TGFBR1
FER	pp	RPS6KA3
FER	pp	TTN
FER	pp	WEE1
FER	pp	TNK1
