# Supplementary material for: Computational Identification of Phospho-Tyrosine Sub-Networks Related to Acanthocyte Generation in Neuroacanthocytosis
Source: PLoS One. 2012 Feb 15;7(2):e31015. doi: 10.1371/journal.pone.0031015 (PMC3280254; doi:10.1371/journal.pone.0031015)
Supplement: Appendix S12 — Network as in Appendix S11, but reduced to include only proteins having gene ontology (GO) attributes in the domains: erythrocyte development; neurogenesis (shown in Figure 5). (TXT) [file pone.0031015.s021.txt]

CDK5	pp	RPS6KA3
CDK5	pp	PDPK1
CDK5	pp	EPHB4
CDK5	pp	ABL2
CDK5	pp	TTN
TTN	pp	ABL2
TTN	pp	RPS6KA3
TTN	pp	PDPK1
PDPK1	pp	RPS6KA3
MAP4K2	pp	CDK5
MAP4K2	pp	AURKA
MAP4K2	pp	EPHB2
MAP4K2	pp	EPHB4
MAP4K2	pp	ABL2
MAP4K2	pp	TTN
MAP4K2	pp	TGFBR1
MAP4K2	pp	RPS6KA3
MAP4K2	pp	PDPK1
MAP4K2	pp	LYN
EPHB2	pp	AURKA
EPHB2	pp	RPS6KA3
EPHB2	pp	CDK5
EPHB2	pp	FYN
EPHB2	pp	MAPK14
EPHB2	pp	TTN
EPHB2	pp	ABL1
EPHB2	pp	EPHB4
EPHB2	pp	PDPK1
ABL2	pp	ABL1
ABL2	pp	MAPK14
ABL2	pp	PDPK1
ABL2	pp	EPHB4
ABL2	pp	LYN
ABL2	pp	RPS6KA3
ABL2	pp	EPHB2
MAPK14	pp	CDK5
MAPK14	pp	RPS6KA3
MAPK14	pp	PDPK1
MAPK14	pp	MAP4K2
MAPK14	pp	TTN
MAPK14	pp	AURKA
MAPK14	pp	EPHB4
AURKA	pp	CDK5
AURKA	pp	ABL1
AURKA	pp	TGFBR1
AURKA	pp	TTN
AURKA	pp	RPS6KA3
AURKA	pp	PDPK1
AURKA	pp	EPHB4
AURKA	pp	FYN
AURKA	pp	ABL2
LYN	pp	TGFBR1
LYN	pp	MAPK14
LYN	pp	EPHB2
LYN	pp	RPS6KA3
LYN	pp	TTN
LYN	pp	AURKA
LYN	pp	PDPK1
LYN	pp	CDK5
ABL1	pp	LYN
ABL1	pp	TGFBR1
ABL1	pp	RPS6KA3
ABL1	pp	FYN
ABL1	pp	CDK5
ABL1	pp	EPHB4
ABL1	pp	MAP4K2
ABL1	pp	MAPK14
EPHB4	pp	LYN
EPHB4	pp	RPS6KA3
EPHB4	pp	TTN
EPHB4	pp	PDPK1
TGFBR1	pp	TTN
TGFBR1	pp	MAPK14
TGFBR1	pp	EPHB2
TGFBR1	pp	EPHB4
TGFBR1	pp	RPS6KA3
TGFBR1	pp	PDPK1
TGFBR1	pp	ABL2
TGFBR1	pp	CDK5
FYN	pp	RPS6KA3
FYN	pp	CDK5
FYN	pp	ABL2
FYN	pp	LYN
FYN	pp	MAP4K2
FYN	pp	EPHB4
FYN	pp	MAPK14
FYN	pp	TTN
FYN	pp	PDPK1
FYN	pp	TGFBR1
