# Supplementary material for: Computational Identification of Phospho-Tyrosine Sub-Networks Related to Acanthocyte Generation in Neuroacanthocytosis
Source: PLoS One. 2012 Feb 15;7(2):e31015. doi: 10.1371/journal.pone.0031015 (PMC3280254; doi:10.1371/journal.pone.0031015)
Supplement: Appendix S13 — Table of protein attributes for Appendix S1 network in the categories: Approved Name, Name Aliases, Chromosome, Entrez Gene ID, Kinases, MLS_PY, Phosphatases. (TXT) [file pone.0031015.s022.txt]

ID	Approved Name	Name Aliases	Chromosome	Entrez Gene ID	Kinases	MLS_PY	Phosphatases
ABCA1	ATP-binding cassette, sub-family A (ABC1), member 1	Tangier disease	9q31	19
ABL2	v-abl Abelson murine leukemia viral oncogene homolog 2 (arg, Abelson-related gene)		1q25.2	27	kinase	2.84
ACVR1	activin A receptor, type I		2q23-q24	90	kinase
ADCK1	aarF domain containing kinase 1		14q24	57143	kinase
AKT1	v-akt murine thymoma viral oncogene homolog 1		14q32.32-q32.33	207	kinase
ANXA1	annexin A1		9q21.13	301
ANXA4	annexin A4		2p13.3	307		-4.81
ARAF	v-raf murine sarcoma 3611 viral oncogene homolog		Xp11.3-p11.23	369	kinase
BMPR1A	bone morphogenetic protein receptor, type IA		10q22.3	657	kinase
BTF3	basic transcription factor 3		5q13.3	689
BTF3L3	basic transcription factor 3, like 3	lambda h33	4q23	132556
BTF3L4	basic transcription factor 3-like 4		1p32.3	91408
C1GALT1C1	C1GALT1-specific chaperone 1		Xq24	29071		2.81
CALM1	calmodulin 1 (phosphorylase kinase, delta)		14q24-q31	801
CALM3	calmodulin 3 (phosphorylase kinase, delta)		19q13.2-q13.3
CANX	calnexin	major histocompatibility complex class I antigen-binding protein p88	5q35	821
CASKIN1	CASK interacting protein 1		16p13.3	57524
CBL	Cas-Br-M (murine) ecotropic retroviral transforming sequence	oncogene CBL2	11q23.3-qter	867
CDC2	cell division cycle 2, G1 to S and G2 to M		10q21.2	983	kinase
CDC37	cell division cycle 37 homolog (S. cerevisiae)	CDC37 cell division cycle 37 homolog, "Hsp90 co-chaperone Cdc37", "CDC37 (cell division cycle 37, S. cerevisiae, homolog)"	19p13.2	11140
CDC42BPA	CDC42 binding protein kinase alpha (DMPK-like)		1q42.11	8476	kinase
CDK2	cyclin-dependent kinase 2		12q13	1017	kinase
CDKN1A	cyclin-dependent kinase inhibitor 1A (p21, Cip1)		6p21.1	1026
CHML	choroideremia-like (Rab escort protein 2)		1q42-qter	1122		2.21
COIL	coilin		17q22-q23	8161
CREB1	cAMP responsive element binding protein 1		2q34	1385
CRYBA2	crystallin, beta A2		2q34-q36	1412		2.34
CRYBB2	crystallin, beta B2		22q11.23	1415
CSNK2A1	casein kinase 2, alpha 1 polypeptide		20p13	1457	kinase
CSNK2B	casein kinase 2, beta polypeptide		6p21.3	1460
DAB2	disabled homolog 2, mitogen-responsive phosphoprotein (Drosophila)		5p13	1601
DNM1	dynamin 1		9q34	1759
DUSP13	dual specificity phosphatase 13		10q23.1			2.17	phosphatase
ESR1	estrogen receptor 1		6q24-q27
EWSR1	Ewing sarcoma breakpoint region 1		22q12.2	2130
FEZ1	fasciculation and elongation protein zeta 1 (zygin I)		11q24.2	9638
FSCN1	fascin homolog 1, actin-bundling protein (Strongylocentrotus purpuratus)	Singed, drosophila, homolog-like, "actin bundling protein"	7p22	6624
FYN	FYN oncogene related to SRC, FGR, YES		6q21	2534	kinase
GDF9	growth differentiation factor 9		5q31.1	2661
GNAS	GNAS complex locus	secretogranin VI	20q13.2-q13.3	2778
GOLGA4	golgi autoantigen, golgin subfamily a, 4	golgin 245	3p22-p21.3	2803
GORASP1	golgi reassembly stacking protein 1, 65kDa		3p22-p21.33
GSK3B	glycogen synthase kinase 3 beta		3q13.3	2932	kinase
GTF2F1	general transcription factor IIF, polypeptide 1, 74kDa		19p13.3	2962
HAP1	huntingtin-associated protein 1	neuroan 1	17q21.2-q21.3	9001
HLA-B	major histocompatibility complex, class I, B		6p21.3	3106
HMOX2	heme oxygenase (decycling) 2		16p13.3	3163
IKBKAP	inhibitor of kappa light polypeptide gene enhancer in B-cells, kinase complex-associated protein		9q31	8518
IKBKE	inhibitor of kappa light polypeptide gene enhancer in B-cells, kinase epsilon		1q31		kinase
INMT	indolethylamine N-methyltransferase		7p15.1	11185		-5.29
ITGB2	integrin, beta 2 (complement component 3 receptor 3 and 4 subunit)		21q22.3	3689
KEL	Kell blood group, metallo-endopeptidase		7q33	3792
KIF1C	kinesin family member 1C		17p13.2	10749
KLHL8	kelch-like 8 (Drosophila)		4q21.3	57563
LGALS3	lectin, galactoside-binding, soluble, 3	galectin 3	14q22.3	3958
LMNB1	lamin B1		5q23.2	4001
MAGEA11	melanoma antigen family A, 11	MAGE-11 antigen, "melanoma-associated antigen 11", "cancer/testis antigen family 1, member 11"	Xq28	4110
MAP4K2	mitogen-activated protein kinase kinase kinase kinase 2		11q13.1	5871	kinase
MAPK1	mitogen-activated protein kinase 1		22q11.2	5594	kinase
MAPK14	mitogen-activated protein kinase 14	p38 MAP kinase	6p21.3-p21.2	1432	kinase
MAPK3	mitogen-activated protein kinase 3		16p11.2	5595	kinase
MAPK9	mitogen-activated protein kinase 9	Jun kinase	5q35	5601	kinase
MARK1	MAP/microtubule affinity-regulating kinase 1		1q41	4139	kinase	2.84
MCRS1	microspherule protein 1	INO80 complex subunit Q	12q13.12	10445
MYL2	myosin, light chain 2, regulatory, cardiac, slow	cardiac ventricular myosin light chain 2	12q24.11	4633		2.04
NDUFB9	NADH dehydrogenase (ubiquinone) 1 beta subcomplex, 9, 22kDa		8q24.13	4715		3.46
NDUFS1	NADH dehydrogenase (ubiquinone) Fe-S protein 1, 75kDa (NADH-coenzyme Q reductase)		2q33-q34	4719
NFKBIA	nuclear factor of kappa light polypeptide gene enhancer in B-cells inhibitor, alpha		14q13	4792
PLA2G4A	phospholipase A2, group IVA (cytosolic, calcium-dependent)		1q25	5321
POLB	polymerase (DNA directed), beta		8p12-p11	5423
PRDX4	peroxiredoxin 4		X	10549
PRDX6	peroxiredoxin 6		1q24.1	9588		-3.94
PRKAA1	protein kinase, AMP-activated, alpha 1 catalytic subunit	AMPK, alpha, 1	5p12	5562	kinase
PRKAA2	protein kinase, AMP-activated, alpha 2 catalytic subunit		1p31	5563	kinase
PRKACB	protein kinase, cAMP-dependent, catalytic, beta		1p36.1	5567	kinase
PRKCA	protein kinase C, alpha		17q22-q24	5578	kinase
PRKCQ	protein kinase C, theta		10p15	5588	kinase
PRKCZ	protein kinase C, zeta		1p36.33-p36.2	5590	kinase
PRKG1	protein kinase, cGMP-dependent, type I		10q11.2	5592	kinase
PRPH	peripherin		12q12-q13	5630		-2.44
PSMA3	proteasome (prosome, macropain) subunit, alpha type, 3		14q23	5684
PTGDR	prostaglandin D2 receptor (DP)		14q22.1	5729		2.17
PTPRC	protein tyrosine phosphatase, receptor type, C		1q31-q32				phosphatase
RAB1A	RAB1A, member RAS oncogene family	Rab GTPase YPT1 homolog (yeast)	2p14	5861
RAB27A	RAB27A, member RAS oncogene family		15q15-q21.1	5873
RAB3A	RAB3A, member RAS oncogene family	RAS-associated protein RAB3A	19p13.2	5864
RAB3B	RAB3B, member RAS oncogene family		1p32-p31	5865
RAB3D	RAB3D, member RAS oncogene family	Rab3D upregulated with myeloid differentiation, "glioblastoma overexpressed"	19p13.2	9545
RAB4A	RAB4A, member RAS oncogene family		1q42-q43	5867
RAB5A	RAB5A, member RAS oncogene family	RAS-associated protein RAB5A	3p24-p22	5868
RAB6A	RAB6A, member RAS oncogene family		11q13.3	5870
RAB8A	RAB8A, member RAS oncogene family		19p13.2-p13.1	4218
RABGGTB	Rab geranylgeranyltransferase, beta subunit		1p31	5876
RAC1	ras-related C3 botulinum toxin substrate 1 (rho family, small GTP binding protein Rac1)		7p22	5879
RARA	retinoic acid receptor, alpha		17q21.1
RBBP6	retinoblastoma binding protein 6	proliferation potential-related protein	16p12.2	5930
RIMS2	regulating synaptic membrane exocytosis 2		8q22.3	9699
RPH3AL	rabphilin 3A-like (without C2 domains)		17p13.3	9501		2.03
RPS27A	ribosomal protein S27a	ubiquitin carboxyl extension protein 80	2p16	6233
RPS6KA3	ribosomal protein S6 kinase, 90kDa, polypeptide 3		Xp22.2-p22.1	6197	kinase
SAT1	spermidine/spermine N1-acetyltransferase 1		Xp22.1	6303
SET	SET nuclear oncogene	protein phosphatase type 2A inhibitor, "Template-Activating Factor-I, chromatin remodelling factor"	9q34	6418			phosphatase
SFRS7	splicing factor, arginine/serine-rich 7, 35kDa		2p22.1	6432
SH3GL3	SH3-domain GRB2-like 3		15q24	6457
SNAP25	synaptosomal-associated protein, 25kDa	resistance to inhibitors of cholinesterase 4 homolog	20p12-p11.2	6616
SPN	sialophorin	leukosialin	16p11.2
STX1A	syntaxin 1A (brain)		7q11.2	6804
STX4	syntaxin 4		16p11.2	6810
TBXA2R	thromboxane A2 receptor		19p13.3
TFRC	transferrin receptor (p90, CD71)		3q26.2-qter
TGFBR1	transforming growth factor, beta receptor 1	activin A receptor type II-like kinase, 53kDa	9q22	7046	kinase
TNNT3	troponin T type 3 (skeletal, fast)	troponin-T3, skeletal, fast	11p15.5	7140
TSC2	tuberous sclerosis 2		16p13.3	7249
TTN	titin		2q31	7273	kinase
UBE2E1	ubiquitin-conjugating enzyme E2E 1 (UBC4/5 homolog, yeast)		3p24.2	7324
UNC13B	unc-13 homolog B (C. elegans)		9p13.3	10497
VASP	vasodilator-stimulated phosphoprotein		19q13.2-q13.3	7408
VCL	vinculin	metavinculin	10q22.1-q23	7414
VIM	vimentin		10p13	7431
WAS	Wiskott-Aldrich syndrome (eczema-thrombocytopenia)		Xp11.4-p11.21	7454
WDR33	WD repeat domain 33		2q21.1	55339
XK	X-linked Kx blood group (McLeod syndrome)	Kx antigen	Xp21.1	7504
YWHAB	tyrosine 3-monooxygenase/tryptophan 5-monooxygenase activation protein, beta polypeptide	14-3-3 beta	20q13.1	7529
YWHAG	tyrosine 3-monooxygenase/tryptophan 5-monooxygenase activation protein, gamma polypeptide	14-3-3 gamma	7q11.23	7532
YWHAH	tyrosine 3-monooxygenase/tryptophan 5-monooxygenase activation protein, eta polypeptide	14-3-3 eta	22q12.1-q13.1	7533
YWHAQ	tyrosine 3-monooxygenase/tryptophan 5-monooxygenase activation protein, theta polypeptide	protein tau	2p25.2-p25.1	10971
YWHAZ	tyrosine 3-monooxygenase/tryptophan 5-monooxygenase activation protein, zeta polypeptide	14-3-3 zeta	8q22.3	7534
ZHX1	zinc fingers and homeoboxes 1		8q24.13	11244
ZYX	zyxin		7q32	7791
