# Supplementary material for: Computational Identification of Phospho-Tyrosine Sub-Networks Related to Acanthocyte Generation in Neuroacanthocytosis
Source: PLoS One. 2012 Feb 15;7(2):e31015. doi: 10.1371/journal.pone.0031015 (PMC3280254; doi:10.1371/journal.pone.0031015)
Supplement: Appendix S14 — Table of protein attributes for Appendix S1 network in the category: Node centrality indexes. (TXT) [file pone.0031015.s023.txt]

ID	Betweenness	Centroid	Closeness	Eccentricity	Node degree	Radiality	Stress
ABCA1	14.719403978459814	-93.0	0.0031746031746031746	0.2	5.0	4.5390625	120.0
ABL2	17.954739072936075	-55.0	0.0038461538461538464	0.25	22.0	4.96875	260.0
ACVR1	199.14046347436957	-50.0	0.00392156862745098	0.25	23.0	5.0078125	1574.0
ADCK1	85.85382368397985	-53.0	0.003875968992248062	0.25	21.0	4.984375	732.0
AKT1	389.558021138453	-53.0	0.003875968992248062	0.25	23.0	4.984375	2480.0
ANXA1	84.72118288549976	-96.0	0.0033222591362126247	0.25	7.0	4.6484375	458.0
ANXA4	1.0	-123.0	0.0026954177897574125	0.2	2.0	4.1015625	2.0
ARAF	252.84126922248413	-46.0	0.00398406374501992	0.25	24.0	5.0390625	1622.0
BMPR1A	173.87967462925545	-53.0	0.003875968992248062	0.25	22.0	4.984375	816.0
BTF3	91.76597857875342	-87.0	0.003115264797507788	0.25	7.0	4.4921875	610.0
BTF3L3	9.798529930398916	-110.0	0.0028011204481792717	0.2	3.0	4.2109375	130.0
BTF3L4	9.798529930398916	-110.0	0.0028011204481792717	0.2	3.0	4.2109375	130.0
C1GALT1C1	0.0	-127.0	0.002109704641350211	0.16666666666666666	1.0	3.296875	0.0
CALM1	234.93399149539295	-73.0	0.0034602076124567475	0.25	11.0	4.7421875	1650.0
CALM3	104.92830888149803	-83.0	0.003278688524590164	0.2	9.0	4.6171875	918.0
CANX	169.99106101340197	-84.0	0.0034602076124567475	0.25	8.0	4.7421875	970.0
CASKIN1	26.414264042318372	-94.0	0.0033444816053511705	0.25	7.0	4.6640625	386.0
CBL	254.2536811693928	-88.0	0.0034129692832764505	0.25	12.0	4.7109375	1474.0
CDC2	727.4553931574972	-24.0	0.004366812227074236	0.25	40.0	5.2109375	5394.0
CDC37	32.09746393754404	-88.0	0.0032258064516129032	0.2	6.0	4.578125	270.0
CDC42BPA	39.84829802195531	-93.0	0.0031746031746031746	0.2	5.0	4.5390625	250.0
CDK2	445.1750410600778	-33.0	0.004201680672268907	0.25	36.0	5.140625	3764.0
CDKN1A	293.5037682081984	-57.0	0.003816793893129771	0.3333333333333333	16.0	4.953125	2558.0
CHML	12.320490881667352	-100.0	0.0024813895781637717	0.2	5.0	3.8515625	72.0
COIL	34.70649863154203	-101.0	0.0032679738562091504	0.25	5.0	4.609375	280.0
CREB1	92.08058626998428	-75.0	0.0034602076124567475	0.25	9.0	4.7421875	988.0
CRYBA2	3.4795055821371617	-125.0	0.002793296089385475	0.2	2.0	4.203125	22.0
CRYBB2	17.520382395382384	-125.0	0.0030303030303030303	0.25	2.0	4.421875	84.0
CSNK2A1	2215.919812089684	-17.0	0.0045045045045045045	0.25	48.0	5.265625	10364.0
CSNK2B	236.3438827438447	-43.0	0.004032258064516129	0.25	29.0	5.0625	1996.0
DAB2	6.940851720706531	-93.0	0.003355704697986577	0.25	8.0	4.671875	70.0
DNM1	45.56026144389779	-92.0	0.003367003367003367	0.25	8.0	4.6796875	478.0
DUSP13	0.0	-126.0	0.002652519893899204	0.2	2.0	4.0546875	0.0
ESR1	126.32090875021883	-62.0	0.003745318352059925	0.25	18.0	4.9140625	1306.0
EWSR1	198.84084371319014	-94.0	0.0033444816053511705	0.25	6.0	4.6640625	910.0
FEZ1	17.736587981637367	-107.0	0.002702702702702703	0.2	3.0	4.109375	108.0
FSCN1	359.1394505531848	-95.0	0.0033333333333333335	0.25	5.0	4.65625	1358.0
FYN	313.9565942420222	-40.0	0.004081632653061225	0.25	29.0	5.0859375	2208.0
GDF9	69.23083847979737	-101.0	0.0028653295128939827	0.2	4.0	4.2734375	336.0
GNAS	258.26666666666665	-112.0	0.0024813895781637717	0.2	3.0	3.8515625	974.0
GOLGA4	14.789921482486388	-104.0	0.0023752969121140144	0.2	2.0	3.7109375	66.0
GORASP1	11.254057820228569	-93.0	0.0031746031746031746	0.25	3.0	4.5390625	118.0
GSK3B	1125.1463670596945	-18.0	0.004484304932735426	0.25	46.0	5.2578125	7870.0
GTF2F1	80.03070310425251	-100.0	0.0030959752321981426	0.25	6.0	4.4765625	702.0
HAP1	143.15054610711417	-88.0	0.003125	0.25	10.0	4.5	718.0
HLA-B	364.7765546247431	-84.0	0.003215434083601286	0.25	9.0	4.5703125	1716.0
HMOX2	7.2194883159224315	-114.0	0.002976190476190476	0.2	2.0	4.375	70.0
IKBKAP	54.70566048203125	-97.0	0.003125	0.2	6.0	4.5	372.0
IKBKE	283.43054239842905	-58.0	0.0036231884057971015	0.2	17.0	4.84375	1856.0
INMT	0.0	-127.0	0.00211864406779661	0.16666666666666666	1.0	3.3125	0.0
ITGB2	17.860417082619318	-106.0	0.003215434083601286	0.25	7.0	4.5703125	122.0
KEL	1.8490498202362609	-119.0	0.0024813895781637717	0.2	2.0	3.8515625	10.0
KIF1C	78.60237872231932	-81.0	0.0033444816053511705	0.25	6.0	4.6640625	514.0
KLHL8	265.0641831105801	-113.0	0.002898550724637681	0.2	6.0	4.3046875	1584.0
LGALS3	254.0	-125.0	0.002881844380403458	0.2	2.0	4.2890625	842.0
LMNB1	370.5327774426511	-79.0	0.0035211267605633804	0.25	11.0	4.78125	2208.0
MAGEA11	35.97379068068153	-104.0	0.0027472527472527475	0.2	4.0	4.15625	160.0
MAP4K2	146.2655586615812	-50.0	0.00392156862745098	0.25	23.0	5.0078125	856.0
MAPK1	738.0599015842579	-27.0	0.004310344827586207	0.25	38.0	5.1875	5202.0
MAPK14	362.6224194981693	-31.0	0.00423728813559322	0.25	35.0	5.15625	3222.0
MAPK3	352.71504466729607	-37.0	0.004132231404958678	0.25	33.0	5.109375	2716.0
MAPK9	25.348373301745934	-80.0	0.0035087719298245615	0.25	9.0	4.7734375	288.0
MARK1	64.72261768002991	-63.0	0.0036363636363636364	0.25	18.0	4.8515625	622.0
MCRS1	39.66185420313052	-112.0	0.0029940119760479044	0.2	4.0	4.390625	196.0
MYL2	5.270028011204481	-121.0	0.00267379679144385	0.2	3.0	4.078125	20.0
NDUFB9	313.111391887807	-90.0	0.002898550724637681	0.2	12.0	4.3046875	1038.0
NDUFS1	0.0	-127.0	0.00228310502283105	0.2	1.0	3.578125	0.0
NFKBIA	66.10161816896533	-79.0	0.0033222591362126247	0.2	8.0	4.6484375	360.0
PLA2G4A	131.15126664121877	-89.0	0.003236245954692557	0.25	8.0	4.5859375	1202.0
POLB	3.9739128387680083	-121.0	0.003067484662576687	0.25	2.0	4.453125	68.0
PRDX4	13.96758881667445	-111.0	0.002577319587628866	0.2	3.0	3.96875	72.0
PRDX6	0.5	-118.0	0.0025	0.2	2.0	3.875	2.0
PRKAA1	459.812225175142	-44.0	0.004016064257028112	0.25	29.0	5.0546875	2656.0
PRKAA2	112.89970156548858	-85.0	0.0034482758620689655	0.25	9.0	4.734375	758.0
PRKACB	405.94377117877536	-92.0	0.0029940119760479044	0.25	10.0	4.390625	2658.0
PRKCA	3357.453705057138	17.0	0.004878048780487805	0.3333333333333333	61.0	5.3984375	15068.0
PRKCQ	224.4900629651686	-50.0	0.00392156862745098	0.25	24.0	5.0078125	1154.0
PRKCZ	198.56419062141737	-74.0	0.0035842293906810036	0.25	16.0	4.8203125	1382.0
PRKG1	106.09510885930852	-85.0	0.0034482758620689655	0.25	11.0	4.734375	690.0
PRPH	0.0	-127.0	0.0024330900243309003	0.2	1.0	3.7890625	0.0
PSMA3	29.017621109703096	-105.0	0.0030581039755351682	0.25	4.0	4.4453125	174.0
PTGDR	0.0	-127.0	0.0018867924528301887	0.16666666666666666	1.0	2.859375	0.0
PTPRC	52.72472777678724	-86.0	0.003436426116838488	0.25	9.0	4.7265625	364.0
RAB1A	218.60215314821116	-89.0	0.003067484662576687	0.25	11.0	4.453125	1358.0
RAB27A	58.83744750577496	-99.0	0.002680965147453083	0.2	5.0	4.0859375	232.0
RAB3A	60.92102047814249	-100.0	0.00267379679144385	0.2	6.0	4.078125	388.0
RAB3B	97.55447109533121	-91.0	0.0030120481927710845	0.2	8.0	4.40625	766.0
RAB3D	13.440387359039475	-108.0	0.0027472527472527475	0.2	3.0	4.15625	100.0
RAB4A	201.0120209554574	-83.0	0.003472222222222222	0.25	10.0	4.75	1694.0
RAB5A	118.85248610595252	-93.0	0.0029154518950437317	0.2	8.0	4.3203125	814.0
RAB6A	197.72480083965974	-90.0	0.0029069767441860465	0.25	10.0	4.3125	1074.0
RAB8A	47.21769426114772	-96.0	0.002932551319648094	0.25	6.0	4.3359375	296.0
RABGGTB	107.03467289648724	-96.0	0.0029585798816568047	0.25	7.0	4.359375	702.0
RAC1	110.8634674676088	-79.0	0.0035211267605633804	0.25	13.0	4.78125	892.0
RARA	230.1692390082057	-81.0	0.0034965034965034965	0.25	12.0	4.765625	1816.0
RBBP6	40.79459098559824	-99.0	0.003105590062111801	0.2	5.0	4.484375	372.0
RIMS2	251.52989050176038	-87.0	0.0031847133757961785	0.2	11.0	4.546875	1612.0
RPH3AL	76.47374083541838	-97.0	0.002702702702702703	0.2	8.0	4.109375	430.0
RPS27A	189.17991365877137	-77.0	0.0035460992907801418	0.25	13.0	4.796875	1112.0
RPS6KA3	783.4856836273138	-28.0	0.004291845493562232	0.25	39.0	5.1796875	5106.0
SAT1	28.808285885642917	-110.0	0.0030120481927710845	0.2	4.0	4.40625	132.0
SET	30.783047147468782	-87.0	0.003257328990228013	0.25	6.0	4.6015625	270.0
SFRS7	44.66238263203336	-87.0	0.003424657534246575	0.25	10.0	4.71875	362.0
SH3GL3	76.09162279179101	-96.0	0.0029069767441860465	0.2	7.0	4.3125	418.0
SNAP25	19.21727119146701	-109.0	0.0031847133757961785	0.25	5.0	4.546875	138.0
SPN	7.75499291957906	-113.0	0.0031446540880503146	0.25	5.0	4.515625	64.0
STX1A	137.82514345108396	-83.0	0.0033333333333333335	0.25	8.0	4.65625	814.0
STX4	21.297580852350034	-109.0	0.0031847133757961785	0.25	4.0	4.546875	174.0
TBXA2R	52.615152800503346	-112.0	0.0031545741324921135	0.25	4.0	4.5234375	292.0
TFRC	51.65299418711314	-95.0	0.0033333333333333335	0.25	6.0	4.65625	466.0
TGFBR1	375.0791304684682	-46.0	0.00398406374501992	0.25	25.0	5.0390625	2362.0
TNNT3	36.885258228246386	-118.0	0.0030959752321981426	0.25	3.0	4.4765625	240.0
TSC2	131.55456485579805	-66.0	0.0036900369003690036	0.25	17.0	4.8828125	1378.0
TTN	261.2606074378937	-51.0	0.00390625	0.25	24.0	5.0	1632.0
UBE2E1	3.475815598317828	-111.0	0.0025380710659898475	0.2	2.0	3.921875	26.0
UNC13B	105.42931203105533	-89.0	0.0032258064516129032	0.2	9.0	4.578125	982.0
VASP	55.55763956948069	-96.0	0.0033222591362126247	0.25	8.0	4.6484375	360.0
VCL	25.748114629369983	-92.0	0.003367003367003367	0.25	8.0	4.6796875	216.0
VIM	330.0745105710619	-68.0	0.003663003663003663	0.25	17.0	4.8671875	2312.0
WAS	30.240207373590657	-86.0	0.003246753246753247	0.2	10.0	4.59375	240.0
WDR33	35.99790932355428	-106.0	0.0029069767441860465	0.25	4.0	4.3125	220.0
XK	154.3088827654657	-91.0	0.0033783783783783786	0.25	4.0	4.6875	742.0
YWHAB	97.44993634267516	-65.0	0.003703703703703704	0.25	16.0	4.890625	1006.0
YWHAG	110.02948877099465	-81.0	0.0034965034965034965	0.25	16.0	4.765625	846.0
YWHAH	79.95275120910676	-84.0	0.0034602076124567475	0.25	12.0	4.7421875	692.0
YWHAQ	62.4372713021184	-77.0	0.003484320557491289	0.25	12.0	4.7578125	580.0
YWHAZ	541.1365880588285	-54.0	0.003861003861003861	0.25	26.0	4.9765625	2916.0
ZHX1	61.386299036626696	-82.0	0.0033444816053511705	0.25	7.0	4.6640625	416.0
ZYX	98.73737965682383	-88.0	0.003257328990228013	0.2	9.0	4.6015625	886.0
