# Supplementary material for: Computational Identification of Phospho-Tyrosine Sub-Networks Related to Acanthocyte Generation in Neuroacanthocytosis
Source: PLoS One. 2012 Feb 15;7(2):e31015. doi: 10.1371/journal.pone.0031015 (PMC3280254; doi:10.1371/journal.pone.0031015)
Supplement: Appendix S15 — Table of attributes for Appendix S1 network in the category: Network centrality indexes. (TXT) [file pone.0031015.s024.txt]

degree min value	1.0
degree mean value	11.44186046511628
degree Max value	61.0
Stress min value	0.0
Stress mean value	1145.4573643410852
Stress Max value	15068.0
Radiality min value	2.859375
Radiality mean value	4.555111434108527
Radiality Max value	5.3984375
Eccentricity min value	0.16666666666666666
Eccentricity mean value	0.2326873385012918
Eccentricity Max value	0.3333333333333333
Diameter	6.0
Closeness min value	0.0018867924528301887
Closeness mean value	0.003283202338543973
Closeness Max value	0.004878048780487805
Centroid min value	-127.0
Centroid mean value	-85.65891472868218
Centroid Max value	17.0
Betweenness min value	0.0
Betweenness mean value	184.94573643410845
Betweenness Max value	3357.453705057138
Average Distance	2.444888565891473
