# Supplementary material for: Computational Identification of Phospho-Tyrosine Sub-Networks Related to Acanthocyte Generation in Neuroacanthocytosis
Source: PLoS One. 2012 Feb 15;7(2):e31015. doi: 10.1371/journal.pone.0031015 (PMC3280254; doi:10.1371/journal.pone.0031015)
Supplement: Appendix S16 — Table of protein attributes for Appendix S3 network in the categories: Approved Name, Name Aliases, Chromosome, Entrez Gene ID, Kinases, MLS_PY, Phosphatases. (TXT) [file pone.0031015.s025.txt]

ID	Approved Name	Name Aliases	Chromosome	Entrez Gene ID	ChAC_PY	Kinases	Phosphatases
ABL1	c-abl oncogene 1, receptor tyrosine kinase		9q34.1	25		kinase
ACP1	acid phosphatase 1, soluble		2p25	52			phosphatase
ACTA1	actin, alpha 1, skeletal muscle		1q42.13	58
ACTB	actin, beta		7p15-p12	60	2.3
ACTC1	actin, alpha, cardiac muscle 1		15q11-q14	70
ACVR1	activin A receptor, type I		2q23-q24	90		kinase
ANK1	ankyrin 1, erythrocytic		8p21.1-p11.2	286	2.6
ANK2	ankyrin 2, neuronal		4q25-q27	287
APP	amyloid beta (A4) precursor protein	peptidase nexin-II	21q21.2	351
ARF6	ADP-ribosylation factor 6		14q21.3	382
ARHGAP1	Rho GTPase activating protein 1		11p11.2	392
ATP2A2	ATPase, Ca++ transporting, cardiac muscle, slow twitch 2		12q23-q24.1	488
ATP5C1	ATP synthase, H+ transporting, mitochondrial F1 complex, gamma polypeptide 1		10q22-q23	509
ATR	ataxia telangiectasia and Rad3 related	MEC1, mitosis entry checkpoint 1, homolog (S. cerevisiae)	3q22-q24	545		kinase
AURKB	aurora kinase B	aurora-B, "aurora-1"	17p13.1	9212	2.6	kinase
BAD	BCL2-associated agonist of cell death		11q13.1	572
BCL2L1	BCL2-like 1		20q11.21	598
BRCA1	breast cancer 1, early onset	BRCA1/BRCA2-containing complex, subunit 1	17q21-q24
BTK	Bruton agammaglobulinemia tyrosine kinase		Xq21.33-q22	695		kinase
CA2	carbonic anhydrase II		8q22	760	2.4
CALM1	calmodulin 1 (phosphorylase kinase, delta)		14q24-q31	801
CAMK1	calcium/calmodulin-dependent protein kinase I		3p25.3	8536	2.5	kinase
CAMKK2	calcium/calmodulin-dependent protein kinase kinase 2, beta		12q24.2	10645		kinase
CASP3	caspase 3, apoptosis-related cysteine peptidase		4q34	836
CAT	catalase		11p13	847	2.5
CBR1	carbonyl reductase 1	short chain dehydrogenase/reductase family 21C, member 1	21q22.1	873
CD4	CD4 molecule		12pter-p12	920
CD44	CD44 molecule (Indian blood group)	hematopoietic cell E- and L-selectin ligand, "chondroitin sulfate proteoglycan 8"	11p13	960
CDC2	cell division cycle 2, G1 to S and G2 to M		10q21.2	983		kinase
CDH1	cadherin 1, type 1, E-cadherin (epithelial)		16q22.1	999
CDK2	cyclin-dependent kinase 2		12q13	1017		kinase
CDKN2A	cyclin-dependent kinase inhibitor 2A (melanoma, p16, inhibits CDK4)		9p21	1029
CELSR1	cadherin, EGF LAG seven-pass G-type receptor 1 (flamingo homolog, Drosophila)		22q13.31	9620	2.5
CLTCL1	clathrin, heavy chain-like 1		22q11.2	8218
CREB1	cAMP responsive element binding protein 1		2q34	1385
CSNK1E	casein kinase 1, epsilon		22q13.1	1454		kinase
CSNK1G1	casein kinase 1, gamma 1		15q22.1-q22.31	53944		kinase
DCTN1	dynactin 1 (p150, glued homolog, Drosophila)		2p13	1639
DHX9	DEAH (Asp-Glu-Ala-His) box polypeptide 9	NDH II	1q25	1660
DRD3	dopamine receptor D3		3q13.3	1814
DYNLL1	dynein, light chain, LC8-type 1		12q24.23	8655
ECHS1	enoyl Coenzyme A hydratase, short chain, 1, mitochondrial		10q26.2-q26.3
EGF	epidermal growth factor (beta-urogastrone)		4q25
EGFR	epidermal growth factor receptor (erythroblastic leukemia viral (v-erb-b) oncogene homolog, avian)		7p12	1956		kinase
EPB41	erythrocyte membrane protein band 4.1 (elliptocytosis 1, RH-linked)		1p33-p32	2035	4.3
EPB41L3	erythrocyte membrane protein band 4.1-like 3		18p11.32	23136
EPB42	erythrocyte membrane protein band 4.2	Erythrocyte surface protein band 4.2	15q15-q21	2038	3.8
EPB49	erythrocyte membrane protein band 4.9 (dematin)		8p21.1	2039	2.8
ERBB2	v-erb-b2 erythroblastic leukemia viral oncogene homolog 2, neuro/glioblastoma derived oncogene homolog (avian)		17q11.2-q12	2064		kinase
FGFR1	fibroblast growth factor receptor 1	Pfeiffer syndrome	8p12	2260		kinase
FYN	FYN oncogene related to SRC, FGR, YES		6q21	2534		kinase
GAPDH	glyceraldehyde-3-phosphate dehydrogenase		12p13.31	2597	2.9
GHR	growth hormone receptor		5p14-p12
GRB2	growth factor receptor-bound protein 2		17q24-q25
GRIA1	glutamate receptor, ionotropic, AMPA 1		5q33
GSK3B	glycogen synthase kinase 3 beta		3q13.3	2932		kinase
HCLS1	hematopoietic cell-specific Lyn substrate 1	cortactin-like	3q13	3059
HSPA1A	heat shock 70kDa protein 1A		6p21.3	3303
HSPA9	heat shock 70kDa protein 9 (mortalin)		5q31.1	3313
HSPB1	heat shock 27kDa protein 1		7q	3315
HSPD1	heat shock 60kDa protein 1 (chaperonin)		2q33.1	3329
IGF1R	insulin-like growth factor 1 receptor		15q26.3	3480		kinase
ITPR1	inositol 1,4,5-triphosphate receptor, type 1		3p26.1	3708
ITPR3	inositol 1,4,5-triphosphate receptor, type 3		6p21.31	3710
KPNB1	karyopherin (importin) beta 1	importin 1	17q21.32	3837
KRAS	v-Ki-ras2 Kirsten rat sarcoma viral oncogene homolog		12p12.1	3845
LIMA1	LIM domain and actin binding 1	epithelial protein lost in neoplasm beta	12q13.12	51474
LRRC59	leucine rich repeat containing 59		17q21.33	55379
MAPK1	mitogen-activated protein kinase 1		22q11.2	5594		kinase
MAPK14	mitogen-activated protein kinase 14	p38 MAP kinase	6p21.3-p21.2	1432		kinase
MAPT	microtubule-associated protein tau	G protein beta1/gamma2 subunit-interacting factor 1, "microtubule-associated protein tau, isoform 4"	17q21	4137
MPP1	membrane protein, palmitoylated 1, 55kDa		Xq28	4354	2.6	kinase
MYH10	myosin, heavy chain 10, non-muscle		17p13	4628
MYH9	myosin, heavy chain 9, non-muscle	nonmuscle myosin heavy chain II-A	22q13.1	4627
NCAM1	neural cell adhesion molecule 1		11q23-q24
NCK1	NCK adaptor protein 1		3q21	4690
NFASC	neurofascin homolog (chicken)		1q32.1	23114
NONO	non-POU domain containing, octamer-binding	Nuclear RNA-binding protein, 54-kD, "non-Pou domain-containing octamer (ATGCAAAT) binding protein"	Xq13.1	4841
NRAS	neuroblastoma RAS viral (v-ras) oncogene homolog		1p13.2	4893	2.9
PCMT1	protein-L-isoaspartate (D-aspartate) O-methyltransferase		6q22.3-q24	5110
PDPK1	3-phosphoinositide dependent protein kinase-1	PkB kinase	16p13.3	5170		kinase
PEBP1	phosphatidylethanolamine binding protein 1	Raf kinase inhibitory protein, "hippocampal cholinergic neurostimulating peptide"	12q24	5037
PFTK1	PFTAIRE protein kinase 1		7q21-q22	5218	2.4	kinase
PIK3R1	phosphoinositide-3-kinase, regulatory subunit 1 (alpha)		5q13.1	5295
PIP4K2A	phosphatidylinositol-5-phosphate 4-kinase, type II, alpha		10p12.2	5305	2.9	kinase
PLK3	polo-like kinase 3 (Drosophila)		1p34.1	1263	2.6	kinase
PPP3CB	protein phosphatase 3 (formerly 2B), catalytic subunit, beta isoform	calcineurin A beta	10q21-q22	5532			phosphatase
PPP3CC	protein phosphatase 3 (formerly 2B), catalytic subunit, gamma isoform	calcineurin A gamma	8p21.3	5533	2.2		phosphatase
PRKCB	protein kinase C, beta		16p12	5579
PRKDC	protein kinase, DNA-activated, catalytic polypeptide		8q11	5591		kinase
PSAP	prosaposin	variant Gaucher disease and variant metachromatic leukodystrophy	10q21-q22	5660
PSMB5	proteasome (prosome, macropain) subunit, beta type, 5		14q11.2	5693
PTPRC	protein tyrosine phosphatase, receptor type, C		1q31-q32				phosphatase
RAB37	RAB37, member RAS oncogene family		17q25.2	326624	2.4
RAB3C	RAB3C, member RAS oncogene family		5q13	115827	2.7
RAC1	ras-related C3 botulinum toxin substrate 1 (rho family, small GTP binding protein Rac1)		7p22	5879
RB1	retinoblastoma 1		13q14.2	5925
RDX	radixin		11q23	5962
RIMS1	regulating synaptic membrane exocytosis 1	Rab3-interacting molecule	6q12-q13
RIMS2	regulating synaptic membrane exocytosis 2		8q22.3	9699
RPS3A	ribosomal protein S3A		4q31.2-q31.3	6189
RPS6KA3	ribosomal protein S6 kinase, 90kDa, polypeptide 3		Xp22.2-p22.1	6197		kinase
S100A11	S100 calcium binding protein A11		1q21	6282
SETD4	SET domain containing 4		21q22.13	54093
SLC8A3	solute carrier family 8 (sodium/calcium exchanger), member 3		14q24.1	6547	3.7
SMAD3	SMAD family member 3		15q21-q22	4088
SNRNP200	small nuclear ribonucleoprotein 200kDa (U5)	U5 snRNP specific protein, 200 KD	2q11.2	23020
SNRPD2	small nuclear ribonucleoprotein D2 polypeptide 16.5kDa	snRNP core protein D2	19q13.2	6633
SNX3	sorting nexin 3		6q21
SPTA1	spectrin, alpha, erythrocytic 1 (elliptocytosis 2)		1q21	6708
SPTAN1	spectrin, alpha, non-erythrocytic 1 (alpha-fodrin)		9q34.11	6709
SPTB	spectrin, beta, erythrocytic	spherocytosis, clinical type I	14q24.1-q24.2	6710	2.4
SPTBN1	spectrin, beta, non-erythrocytic 1		2p21
SRP9	signal recognition particle 9kDa		1q42.12	6726
SYN1	synapsin I		Xp11.2	6853
TEC	tec protein tyrosine kinase		4p12	7006		kinase
TGFBR1	transforming growth factor, beta receptor 1	activin A receptor type II-like kinase, 53kDa	9q22	7046		kinase
TMOD3	tropomodulin 3 (ubiquitous)		15q21.1-q21.2	29766
TP53	tumor protein p53	Li-Fraumeni syndrome	17p13.1	7157
TPM1	tropomyosin 1 (alpha)		15q22.1	7168
TPM2	tropomyosin 2 (beta)		9p13	7169
TTN	titin		2q31	7273		kinase
TUBA4A	tubulin, alpha 4a		2q36.1	7277
TUFM	Tu translation elongation factor, mitochondrial		16p11.2	7284
TXN	thioredoxin		9q31	7295
VPS13A	vacuolar protein sorting 13 homolog A (S. cerevisiae)		9q21	23230
XPO1	exportin 1 (CRM1 homolog, yeast)		2p15	7514
YWHAB	tyrosine 3-monooxygenase/tryptophan 5-monooxygenase activation protein, beta polypeptide	14-3-3 beta	20q13.1	7529
YWHAE	tyrosine 3-monooxygenase/tryptophan 5-monooxygenase activation protein, epsilon polypeptide	14-3-3 epsilon	17p13	7531
YWHAG	tyrosine 3-monooxygenase/tryptophan 5-monooxygenase activation protein, gamma polypeptide	14-3-3 gamma	7q11.23	7532
YWHAH	tyrosine 3-monooxygenase/tryptophan 5-monooxygenase activation protein, eta polypeptide	14-3-3 eta	22q12.1-q13.1	7533
YWHAQ	tyrosine 3-monooxygenase/tryptophan 5-monooxygenase activation protein, theta polypeptide	protein tau	2p25.2-p25.1	10971
