# Supplementary material for: Computational Identification of Phospho-Tyrosine Sub-Networks Related to Acanthocyte Generation in Neuroacanthocytosis
Source: PLoS One. 2012 Feb 15;7(2):e31015. doi: 10.1371/journal.pone.0031015 (PMC3280254; doi:10.1371/journal.pone.0031015)
Supplement: Appendix S17 — Table of protein attributes for Appendix S3 network in the category: Node centrality indexes. (TXT) [file pone.0031015.s026.txt]

ID	Betweenness	Centroid	Closeness	Eccentricity	Node degree	Radiality	Stress
ABL1	899.6947168679728	-28.0	0.0045871559633027525	0.3333333333333333	47.0	3.33587786259542	5926.0
ACP1	0.49033189033189034	-94.0	0.0033783783783783786	0.25	3.0	2.7404580152671754	8.0
ACTA1	37.99800940203308	-72.0	0.003816793893129771	0.3333333333333333	11.0	3.0	402.0
ACTB	431.19005088615546	-30.0	0.0045045045045045045	0.3333333333333333	46.0	3.3053435114503817	3308.0
ACTC1	25.34032154159214	-62.0	0.003968253968253968	0.3333333333333333	26.0	3.0763358778625953	270.0
ACVR1	56.27279259597896	-59.0	0.003968253968253968	0.3333333333333333	23.0	3.0763358778625953	516.0
ANK1	67.74507756132806	-80.0	0.0035842293906810036	0.25	15.0	2.8702290076335877	566.0
ANK2	27.441116161205006	-79.0	0.0037174721189591076	0.25	11.0	2.946564885496183	398.0
APP	12.290392546311026	-74.0	0.003787878787878788	0.25	11.0	2.984732824427481	158.0
ARF6	12.063036548508311	-96.0	0.0033003300330033004	0.25	7.0	2.687022900763359	88.0
ARHGAP1	10.463397060455877	-107.0	0.003076923076923077	0.25	5.0	2.519083969465649	80.0
ATP2A2	38.72821631696512	-66.0	0.00390625	0.3333333333333333	24.0	3.045801526717557	532.0
ATP5C1	166.68310070104187	-62.0	0.00392156862745098	0.3333333333333333	22.0	3.053435114503817	1136.0
ATR	56.44595567949686	-60.0	0.003952569169960474	0.3333333333333333	22.0	3.068702290076336	766.0
AURKB	13.697937828764095	-55.0	0.004032258064516129	0.3333333333333333	26.0	3.1068702290076335	190.0
BAD	57.43566960864684	-81.0	0.0036900369003690036	0.25	12.0	2.931297709923664	598.0
BCL2L1	33.23426544746913	-91.0	0.003436426116838488	0.25	8.0	2.7786259541984735	242.0
BRCA1	95.63430735394864	-65.0	0.003875968992248062	0.3333333333333333	20.0	3.030534351145038	882.0
BTK	126.19407213710643	-50.0	0.004166666666666667	0.3333333333333333	28.0	3.16793893129771	1224.0
CA2	0.0	-120.0	0.002898550724637681	0.25	3.0	2.366412213740458	0.0
CALM1	57.47103303539007	-79.0	0.0037174721189591076	0.3333333333333333	13.0	2.946564885496183	478.0
CAMK1	10.815211582749864	-104.0	0.003134796238244514	0.25	7.0	2.564885496183206	84.0
CAMKK2	82.25005509933024	-54.0	0.004048582995951417	0.3333333333333333	27.0	3.114503816793893	820.0
CASP3	156.5548540416684	-60.0	0.003952569169960474	0.3333333333333333	21.0	3.068702290076336	1396.0
CAT	0.0	-130.0	0.0028735632183908046	0.25	1.0	2.3435114503816794	0.0
CBR1	2.889884357795814	-60.0	0.0040	0.3333333333333333	25.0	3.0916030534351147	74.0
CD4	106.70092645331329	-80.0	0.0036496350364963502	0.3333333333333333	11.0	2.9083969465648853	746.0
CD44	52.48693221728236	-71.0	0.0038314176245210726	0.25	13.0	3.0076335877862594	568.0
CDC2	454.68548178819987	-24.0	0.004672897196261682	0.3333333333333333	51.0	3.366412213740458	3634.0
CDH1	83.39968138202268	-63.0	0.00390625	0.3333333333333333	24.0	3.045801526717557	720.0
CDK2	270.82356109792624	-35.0	0.004424778761061947	0.3333333333333333	41.0	3.2748091603053435	2722.0
CDKN2A	22.064560061484016	-77.0	0.0035587188612099642	0.3333333333333333	9.0	2.854961832061069	220.0
CELSR1	0.0	-130.0	0.002403846153846154	0.25	1.0	1.8244274809160306	0.0
CLTCL1	22.01287836738447	-79.0	0.0037174721189591076	0.3333333333333333	18.0	2.946564885496183	252.0
CREB1	22.893793001126888	-79.0	0.003424657534246575	0.3333333333333333	11.0	2.7709923664122136	232.0
CSNK1E	100.78470438068412	-45.0	0.004201680672268907	0.3333333333333333	31.0	3.183206106870229	1062.0
CSNK1G1	8.1733920738346	-66.0	0.003861003861003861	0.3333333333333333	17.0	3.0229007633587788	134.0
DCTN1	14.889731218189203	-80.0	0.003703703703703704	0.25	8.0	2.9389312977099236	186.0
DHX9	128.22432364739663	-49.0	0.0041841004184100415	0.3333333333333333	33.0	3.1755725190839694	1136.0
DRD3	6.369271153523865	-111.0	0.0033222591362126247	0.25	4.0	2.7022900763358777	88.0
DYNLL1	157.5466864389425	-52.0	0.004132231404958678	0.3333333333333333	30.0	3.1526717557251906	1144.0
ECHS1	0.23489852441465345	-115.0	0.003278688524590164	0.25	2.0	2.6717557251908395	10.0
EGF	15.526225108046773	-85.0	0.0036363636363636364	0.3333333333333333	8.0	2.900763358778626	230.0
EGFR	747.2423527294058	-17.0	0.004830917874396135	0.3333333333333333	59.0	3.4198473282442747	5340.0
EPB41	926.2125235688105	-37.0	0.004347826086956522	0.3333333333333333	44.0	3.2442748091603053	5338.0
EPB41L3	40.605137841179285	-71.0	0.003745318352059925	0.25	12.0	2.9618320610687023	474.0
EPB42	17.122141074233873	-84.0	0.0035211267605633804	0.25	8.0	2.83206106870229	142.0
EPB49	25.673516321953457	-88.0	0.0034482758620689655	0.25	11.0	2.786259541984733	364.0
ERBB2	89.83504672094445	-55.0	0.004081632653061225	0.3333333333333333	24.0	3.1297709923664123	830.0
FGFR1	63.742778998303926	-50.0	0.004166666666666667	0.3333333333333333	29.0	3.16793893129771	816.0
FYN	770.8710459342146	-28.0	0.0045871559633027525	0.3333333333333333	46.0	3.33587786259542	4530.0
GAPDH	105.08406992798328	-62.0	0.003968253968253968	0.3333333333333333	22.0	3.0763358778625953	1122.0
GHR	16.536311686846094	-97.0	0.003484320557491289	0.3333333333333333	6.0	2.8091603053435112	158.0
GRB2	2521.661206543744	3.0	0.005263157894736842	0.3333333333333333	74.0	3.549618320610687	13176.0
GRIA1	0.26810966810966813	-97.0	0.003215434083601286	0.25	2.0	2.6259541984732824	6.0
GSK3B	245.22521414400114	-38.0	0.004329004329004329	0.3333333333333333	39.0	3.236641221374046	2212.0
HCLS1	28.519721978477534	-77.0	0.003745318352059925	0.3333333333333333	18.0	2.9618320610687023	290.0
HSPA1A	112.15806665798415	-52.0	0.004132231404958678	0.3333333333333333	31.0	3.1526717557251906	1270.0
HSPA9	61.73774234159894	-62.0	0.003968253968253968	0.3333333333333333	27.0	3.0763358778625953	746.0
HSPB1	212.98288568930656	-34.0	0.004464285714285714	0.3333333333333333	45.0	3.2900763358778624	2330.0
HSPD1	375.76822140283025	-35.0	0.0044444444444444444	0.3333333333333333	46.0	3.282442748091603	2906.0
IGF1R	183.5300913820955	-46.0	0.00423728813559322	0.3333333333333333	31.0	3.198473282442748	1890.0
ITPR1	33.91397225877557	-82.0	0.0036363636363636364	0.3333333333333333	9.0	2.900763358778626	338.0
ITPR3	37.08990889553592	-62.0	0.003968253968253968	0.3333333333333333	26.0	3.0763358778625953	228.0
KPNB1	108.70664456707361	-55.0	0.004081632653061225	0.3333333333333333	30.0	3.1297709923664123	1050.0
KRAS	15.045697354028054	-83.0	0.003663003663003663	0.25	7.0	2.9160305343511452	122.0
LIMA1	66.81592636391368	-52.0	0.004132231404958678	0.3333333333333333	34.0	3.1526717557251906	818.0
LRRC59	12.688635067050853	-67.0	0.0038910505836575876	0.3333333333333333	16.0	3.0381679389312977	188.0
MAPK1	499.44890104169474	-32.0	0.0045045045045045045	0.3333333333333333	44.0	3.3053435114503817	4008.0
MAPK14	274.02774537038096	-34.0	0.004464285714285714	0.3333333333333333	40.0	3.2900763358778624	2842.0
MAPT	76.935962531099	-60.0	0.003952569169960474	0.3333333333333333	19.0	3.068702290076336	874.0
MPP1	0.5	-124.0	0.002680965147453083	0.25	2.0	2.1526717557251906	2.0
MYH10	2.889884357795814	-60.0	0.0040	0.3333333333333333	25.0	3.0916030534351147	74.0
MYH9	52.80838513094011	-52.0	0.004132231404958678	0.3333333333333333	32.0	3.1526717557251906	556.0
NCAM1	11.368530088069033	-83.0	0.0035587188612099642	0.25	9.0	2.854961832061069	290.0
NCK1	162.86846621243134	-60.0	0.0040	0.3333333333333333	19.0	3.0916030534351147	1276.0
NFASC	6.410837562995688	-82.0	0.003676470588235294	0.25	6.0	2.9236641221374047	80.0
NONO	76.30366180754272	-60.0	0.0040	0.3333333333333333	28.0	3.0916030534351147	620.0
NRAS	4.366490887979485	-89.0	0.0035842293906810036	0.25	6.0	2.8702290076335877	40.0
PCMT1	74.97398011843393	-50.0	0.004166666666666667	0.3333333333333333	34.0	3.16793893129771	938.0
PDPK1	102.78125764456487	-53.0	0.00411522633744856	0.3333333333333333	27.0	3.145038167938931	1192.0
PEBP1	1.641281918564527	-87.0	0.003355704697986577	0.25	5.0	2.7251908396946565	28.0
PFTK1	8.076882630872445	-103.0	0.003076923076923077	0.25	7.0	2.519083969465649	60.0
PIK3R1	194.022930823161	-59.0	0.004016064257028112	0.3333333333333333	21.0	3.099236641221374	1496.0
PIP4K2A	7.768878207894982	-109.0	0.0029940119760479044	0.25	5.0	2.450381679389313	72.0
PLK3	2.2173900329576584	-109.0	0.0030211480362537764	0.25	5.0	2.4732824427480917	30.0
PPP3CB	8.813383368474899	-128.0	0.0031446540880503146	0.25	2.0	2.572519083969466	106.0
PPP3CC	1.6643374741200827	-112.0	0.002890173410404624	0.25	4.0	2.3587786259541983	10.0
PRKCB	80.4794775691675	-52.0	0.004098360655737705	0.3333333333333333	27.0	3.1374045801526718	862.0
PRKDC	1251.9881827526256	-3.0	0.0051813471502590676	0.5	69.0	3.5267175572519083	7656.0
PSAP	287.56475878299335	-93.0	0.0034965034965034965	0.3333333333333333	17.0	2.816793893129771	2268.0
PSMB5	6.811472443142924	-86.0	0.0035842293906810036	0.3333333333333333	9.0	2.8702290076335877	70.0
PTPRC	44.940299123988694	-82.0	0.003676470588235294	0.3333333333333333	11.0	2.9236641221374047	454.0
RAB37	0.0	-130.0	0.002564102564102564	0.25	1.0	2.0229007633587788	0.0
RAB3C	0.8	-127.0	0.002583979328165375	0.25	2.0	2.045801526717557	4.0
RAC1	216.37025809011797	-62.0	0.003968253968253968	0.3333333333333333	21.0	3.0763358778625953	1994.0
RB1	43.89128674753904	-70.0	0.003787878787878788	0.3333333333333333	16.0	2.984732824427481	474.0
RDX	15.100846314759076	-94.0	0.003367003367003367	0.25	7.0	2.732824427480916	210.0
RIMS1	446.5553701015228	-70.0	0.0038461538461538464	0.3333333333333333	12.0	3.015267175572519	2308.0
RIMS2	85.53147669246634	-89.0	0.0035842293906810036	0.25	6.0	2.8702290076335877	570.0
RPS3A	64.20565301331307	-51.0	0.004149377593360996	0.3333333333333333	32.0	3.1603053435114505	654.0
RPS6KA3	376.0043080553026	-36.0	0.004366812227074236	0.3333333333333333	41.0	3.2519083969465647	3128.0
S100A11	7.149981865021149	-68.0	0.003875968992248062	0.3333333333333333	16.0	3.030534351145038	140.0
SETD4	0.23489852441465345	-115.0	0.003278688524590164	0.25	2.0	2.6717557251908395	10.0
SLC8A3	7.114740814740814	-115.0	0.002824858757062147	0.25	4.0	2.2977099236641223	44.0
SMAD3	44.04258460168637	-66.0	0.00390625	0.3333333333333333	17.0	3.045801526717557	570.0
SNRNP200	3.7503956902383484	-82.0	0.003676470588235294	0.3333333333333333	7.0	2.9236641221374047	58.0
SNRPD2	23.452947755957492	-63.0	0.003952569169960474	0.3333333333333333	25.0	3.068702290076336	240.0
SNX3	1.5077784222945512	-83.0	0.003663003663003663	0.25	5.0	2.9160305343511452	32.0
SPTA1	6.063936246723214	-96.0	0.003278688524590164	0.25	5.0	2.6717557251908395	82.0
SPTAN1	406.2940635038347	-38.0	0.0043859649122807015	0.3333333333333333	42.0	3.2595419847328246	3014.0
SPTB	30.637417630846322	-93.0	0.003278688524590164	0.25	10.0	2.6717557251908395	228.0
SPTBN1	317.80256665854466	-43.0	0.004291845493562232	0.3333333333333333	39.0	3.2213740458015265	2590.0
SRP9	2.889884357795814	-60.0	0.0040	0.3333333333333333	25.0	3.0916030534351147	74.0
SYN1	24.06711927254845	-75.0	0.0037735849056603774	0.3333333333333333	11.0	2.9770992366412212	386.0
TEC	108.01446698710404	-49.0	0.004132231404958678	0.3333333333333333	30.0	3.1526717557251906	1076.0
TGFBR1	160.01389316502335	-54.0	0.004048582995951417	0.3333333333333333	26.0	3.114503816793893	1212.0
TMOD3	55.8208088154943	-54.0	0.004098360655737705	0.3333333333333333	33.0	3.1374045801526718	686.0
TP53	168.12222200238799	-61.0	0.003937007874015748	0.3333333333333333	26.0	3.0610687022900764	1538.0
TPM1	14.026229728661265	-58.0	0.004032258064516129	0.3333333333333333	27.0	3.1068702290076335	172.0
TPM2	4.77725814343047	-59.0	0.004016064257028112	0.3333333333333333	26.0	3.099236641221374	104.0
TTN	96.29862827319307	-52.0	0.004081632653061225	0.3333333333333333	28.0	3.1297709923664123	798.0
TUBA4A	249.94077809229512	-44.0	0.004273504273504274	0.3333333333333333	37.0	3.213740458015267	1932.0
TUFM	2.889884357795814	-60.0	0.0040	0.3333333333333333	25.0	3.0916030534351147	74.0
TXN	39.40287128025048	-65.0	0.00392156862745098	0.3333333333333333	18.0	3.053435114503817	528.0
VPS13A	0.2777777777777778	-85.0	0.0036363636363636364	0.25	5.0	2.900763358778626	4.0
XPO1	52.61582909856986	-66.0	0.003861003861003861	0.3333333333333333	22.0	3.0229007633587788	638.0
YWHAB	317.21788782327263	-58.0	0.004032258064516129	0.3333333333333333	22.0	3.1068702290076335	2612.0
YWHAE	184.82031380588367	-62.0	0.003968253968253968	0.3333333333333333	24.0	3.0763358778625953	1948.0
YWHAG	89.34027761980668	-59.0	0.003968253968253968	0.3333333333333333	20.0	3.0763358778625953	1044.0
YWHAH	47.47081307827376	-78.0	0.003401360544217687	0.25	12.0	2.7557251908396947	340.0
YWHAQ	194.93134542480917	-55.0	0.004081632653061225	0.3333333333333333	24.0	3.1297709923664123	2020.0
