# Supplementary material for: Computational Identification of Phospho-Tyrosine Sub-Networks Related to Acanthocyte Generation in Neuroacanthocytosis
Source: PLoS One. 2012 Feb 15;7(2):e31015. doi: 10.1371/journal.pone.0031015 (PMC3280254; doi:10.1371/journal.pone.0031015)
Supplement: Appendix S18 — Table of attributes for Appendix S3 network in the category: Network centrality indexes. (TXT) [file pone.0031015.s027.txt]

AverageDistance	2.036086051353227
BetweennessMaxvalue	2521.661206543743
Betweennessmeanvalue	135.72727272727283
Betweennessminvalue	0.0
CentroidMaxvalue	3.0
Centroidmeanvalue	-69.65151515151516
Centroidminvalue	-130.0
ClosenessMaxvalue	0.005263157894736842
Closenessmeanvalue	0.003816869514791682
Closenessminvalue	0.002403846153846154
Diameter	4.0
EccentricityMaxvalue	0.5
Eccentricitymeanvalue	0.3080808080808082
Eccentricityminvalue	0.25
RadialityMaxvalue	3.549618320610687
Radialitymeanvalue	2.9639139486467725
Radialityminvalue	1.8244274809160306
StressMaxvalue	13176.0
Stressmeanvalue	1055.6818181818182
Stressminvalue	0.0
degreeMaxvalue	74.0
degreemeanvalue	20.424242424242426
degreeminvalue	1.0
