# Supplementary material for: Computational Identification of Phospho-Tyrosine Sub-Networks Related to Acanthocyte Generation in Neuroacanthocytosis
Source: PLoS One. 2012 Feb 15;7(2):e31015. doi: 10.1371/journal.pone.0031015 (PMC3280254; doi:10.1371/journal.pone.0031015)
Supplement: Appendix S19 — Table of protein attributes for Appendix S10 network in the category: Node centrality indexes. (TXT) [file pone.0031015.s028.txt]

ID	Betweenness	Centroid	Closeness	Eccentricity	Node degree	Radiality	Stress
AAK1	35.497152401174475	-34.0	0.0031545741324921135	0.3333333333333333	175.0	3.7008196721311477	2368.0
ABL1	527.3364073227995	-66.0	0.0028653295128939827	0.3333333333333333	142.0	3.569672131147541	7936.0
ABL2	601.2835425048544	-7.0	0.0034482758620689655	0.3333333333333333	201.0	3.8114754098360657	11040.0
ACOX3	4.117309006262403	-43.0	0.003067484662576687	0.3333333333333333	166.0	3.6639344262295084	420.0
ACTB	535.9115307750775	-33.0	0.0031645569620253164	0.3333333333333333	176.0	3.7049180327868854	7240.0
ACTN4	26.692818896852305	-39.0	0.003105590062111801	0.3333333333333333	170.0	3.680327868852459	1466.0
ACVR1	21.979354751841456	-39.0	0.003105590062111801	0.3333333333333333	170.0	3.680327868852459	1344.0
ACVR1B	0.0	-46.0	0.00303951367781155	0.3333333333333333	163.0	3.651639344262295	0.0
ACVR2B	19.640254179044508	-40.0	0.0030959752321981426	0.3333333333333333	169.0	3.6762295081967213	1160.0
ADAM28	2.864930823157206	-44.0	0.0030581039755351682	0.3333333333333333	165.0	3.6598360655737703	282.0
ADCK1	0.0	-46.0	0.00303951367781155	0.3333333333333333	163.0	3.651639344262295	0.0
ADK	4.117309006262403	-43.0	0.003067484662576687	0.3333333333333333	166.0	3.6639344262295084	420.0
AFF4	2.864930823157206	-44.0	0.0030581039755351682	0.3333333333333333	165.0	3.6598360655737703	282.0
AHRR	0.0	-109.0	0.002551020408163265	0.25	106.0	3.3934426229508197	0.0
AKT1	37.30937987081045	-204.0	0.002053388090349076	0.25	14.0	3.0040983606557377	476.0
ALDOA	385.5670705286665	-42.0	0.003076923076923077	0.3333333333333333	167.0	3.668032786885246	7562.0
ALPK3	4.117309006262403	-43.0	0.003067484662576687	0.3333333333333333	166.0	3.6639344262295084	420.0
ANAPC5	59.009232215540216	-44.0	0.0030581039755351682	0.3333333333333333	165.0	3.6598360655737703	1016.0
ANAPC7	4.525873091688034	-45.0	0.003048780487804878	0.3333333333333333	164.0	3.6557377049180326	252.0
ANP32A	0.0	-46.0	0.00303951367781155	0.3333333333333333	163.0	3.651639344262295	0.0
ANXA1	58.04249327252311	-199.0	0.002070393374741201	0.3333333333333333	15.0	3.0204918032786887	664.0
AP2A1	12.48317865415959	-43.0	0.003067484662576687	0.3333333333333333	166.0	3.6639344262295084	662.0
AP2B1	73.58969654574753	-42.0	0.003076923076923077	0.3333333333333333	167.0	3.668032786885246	1570.0
AP2M1	14.277337824948802	-42.0	0.003076923076923077	0.3333333333333333	167.0	3.668032786885246	810.0
ARAF	331.45020725150675	-35.0	0.0031446540880503146	0.3333333333333333	173.0	3.69672131147541	3512.0
ATAD3B	1.1972031450534455	-45.0	0.003048780487804878	0.3333333333333333	164.0	3.6557377049180326	134.0
ATF2	24.787273771596546	-37.0	0.003125	0.3333333333333333	172.0	3.6885245901639343	1668.0
ATM	97.83694012049652	-120.0	0.0024813895781637717	0.3333333333333333	93.0	3.348360655737705	1602.0
ATP5A1	83.60317777545	-39.0	0.003105590062111801	0.3333333333333333	170.0	3.680327868852459	1942.0
ATP5B	327.96894497672673	-36.0	0.003134796238244514	0.3333333333333333	173.0	3.692622950819672	6694.0
ATP5C1	5.04682140302471	-45.0	0.003048780487804878	0.3333333333333333	164.0	3.6557377049180326	250.0
ATR	11.026833906249486	-133.0	0.002403846153846154	0.3333333333333333	82.0	3.2950819672131146	580.0
AURKA	152.61198985249268	-13.0	0.0033783783783783786	0.3333333333333333	196.0	3.7868852459016393	8058.0
AURKB	200.58774560038694	-15.0	0.003355704697986577	0.3333333333333333	194.0	3.778688524590164	7752.0
AZI2	1.1972031450534455	-45.0	0.003048780487804878	0.3333333333333333	164.0	3.6557377049180326	134.0
BCR	40.90531147844591	-121.0	0.0024752475247524753	0.3333333333333333	90.0	3.3442622950819674	1270.0
BMP2K	35.497152401174475	-34.0	0.0031545741324921135	0.3333333333333333	175.0	3.7008196721311477	2368.0
BMPR1A	8.065302347635983	-41.0	0.0030864197530864196	0.3333333333333333	168.0	3.6721311475409837	748.0
BRAF	233.96552561727268	-31.0	0.0031847133757961785	0.3333333333333333	177.0	3.7131147540983607	4228.0
BRD3	20.368512510695282	-39.0	0.003105590062111801	0.3333333333333333	170.0	3.680327868852459	1338.0
BTK	121.42507202704715	-35.0	0.0031446540880503146	0.3333333333333333	174.0	3.69672131147541	2414.0
CABC1	9.410125844372892	-40.0	0.0030959752321981426	0.3333333333333333	169.0	3.6762295081967213	892.0
CAD	24.51000634757633	-41.0	0.0030864197530864196	0.3333333333333333	168.0	3.6721311475409837	1018.0
CALM1	7.099877904194952	-221.0	0.0019047619047619048	0.25	5.0	2.848360655737705	56.0
CALM3	2.5886206282419466	-235.0	0.0018484288354898336	0.25	4.0	2.7827868852459017	20.0
CAMK2A	36.14547801536945	-124.0	0.002457002457002457	0.3333333333333333	92.0	3.331967213114754	1206.0
CAMK2B	136.4146476964655	-17.0	0.0033333333333333335	0.3333333333333333	192.0	3.7704918032786887	6996.0
CAMK2D	133.4899063429449	-17.0	0.0033333333333333335	0.3333333333333333	192.0	3.7704918032786887	7118.0
CAMK2G	81.55290200139234	-25.0	0.003246753246753247	0.3333333333333333	184.0	3.737704918032787	4706.0
CAMKK2	100.4915988503565	-20.0	0.0033003300330033004	0.3333333333333333	189.0	3.7581967213114753	5960.0
CAT	7.202257527432005	-232.0	0.0019193857965451055	0.25	4.0	2.8647540983606556	178.0
CCNH	7.240998269341499	-42.0	0.003076923076923077	0.3333333333333333	167.0	3.668032786885246	632.0
CDC2	882.6011433901471	-2.0	0.0035087719298245615	0.3333333333333333	205.0	3.831967213114754	13972.0
CDC2L5	1.2633031081315764	-113.0	0.0025252525252525255	0.3333333333333333	98.0	3.377049180327869	94.0
CDC42BPA	13.910941502168825	-184.0	0.0021321961620469083	0.25	37.0	3.0778688524590163	210.0
CDK2	643.0723144646544	-6.0	0.0034602076124567475	0.3333333333333333	201.0	3.8155737704918034	12380.0
CDK3	3.2601434625159404	-138.0	0.0023752969121140144	0.3333333333333333	77.0	3.2745901639344264	230.0
CDK5	124.26252014261233	-17.0	0.0033333333333333335	0.3333333333333333	192.0	3.7704918032786887	6710.0
CDK7	105.77799845765415	-18.0	0.0033222591362126247	0.3333333333333333	191.0	3.7663934426229506	6344.0
CDK9	116.32256220069361	-17.0	0.0033333333333333335	0.3333333333333333	192.0	3.7704918032786887	6732.0
CDKN1A	245.37159388614705	-204.0	0.002053388090349076	0.3333333333333333	13.0	3.0040983606557377	4262.0
CLK1	20.382350584614375	-42.0	0.003076923076923077	0.3333333333333333	167.0	3.668032786885246	860.0
CREB1	103.08976212275131	-217.0	0.0020	0.3333333333333333	8.0	2.9508196721311477	1844.0
CRKRS	98.11686681553405	-21.0	0.003289473684210526	0.3333333333333333	188.0	3.7540983606557377	5776.0
CSK	140.5143536704962	-14.0	0.003367003367003367	0.3333333333333333	195.0	3.7827868852459017	7578.0
CSNK1A1	115.99171364013009	-17.0	0.0033333333333333335	0.3333333333333333	192.0	3.7704918032786887	6694.0
CSNK1A1L	2.1270106523985786	-144.0	0.00234192037470726	0.3333333333333333	73.0	3.25	92.0
CSNK1D	150.181673991704	-16.0	0.0033444816053511705	0.3333333333333333	193.0	3.7745901639344264	7098.0
CSNK1E	115.99171364013009	-17.0	0.0033333333333333335	0.3333333333333333	192.0	3.7704918032786887	6694.0
CSNK1G1	9.114297052756742	-140.0	0.002364066193853428	0.3333333333333333	77.0	3.2663934426229506	286.0
CSNK1G2	5.049449229807304	-135.0	0.0023923444976076554	0.3333333333333333	78.0	3.2868852459016393	342.0
CSNK1G3	100.4915988503565	-20.0	0.0033003300330033004	0.3333333333333333	189.0	3.7581967213114753	5960.0
CSNK2A1	1598.5900135242878	-23.0	0.0032679738562091504	0.3333333333333333	184.0	3.7459016393442623	15784.0
CSNK2A2	96.7814705123814	-34.0	0.0031545741324921135	0.3333333333333333	175.0	3.7008196721311477	3032.0
CSNK2B	57.727536668581166	-41.0	0.0030864197530864196	0.3333333333333333	167.0	3.6721311475409837	1160.0
DCK	0.0	-46.0	0.00303951367781155	0.3333333333333333	163.0	3.651639344262295	0.0
DCTPP1	1.1972031450534455	-45.0	0.003048780487804878	0.3333333333333333	164.0	3.6557377049180326	134.0
DDR1	21.05869071844407	-41.0	0.0030864197530864196	0.3333333333333333	168.0	3.6721311475409837	1068.0
DNM1	1.3808901758039063	-215.0	0.0020	0.3333333333333333	6.0	2.9508196721311477	34.0
DOK1	49.95937947213677	-36.0	0.003134796238244514	0.3333333333333333	173.0	3.692622950819672	2334.0
DOK2	21.583653111820933	-40.0	0.0030959752321981426	0.3333333333333333	169.0	3.6762295081967213	1120.0
EGFR	109.12610949441324	-147.0	0.002325581395348837	0.3333333333333333	65.0	3.237704918032787	1776.0
EIF2AK1	8.065302347635983	-41.0	0.0030864197530864196	0.3333333333333333	168.0	3.6721311475409837	748.0
EIF2AK4	8.065302347635983	-41.0	0.0030864197530864196	0.3333333333333333	168.0	3.6721311475409837	748.0
EIF3J	4.117309006262403	-43.0	0.003067484662576687	0.3333333333333333	166.0	3.6639344262295084	420.0
EPHA2	49.2034099988988	-122.0	0.0024691358024691358	0.3333333333333333	92.0	3.3401639344262297	1704.0
EPHA5	0.0	-145.0	0.002336448598130841	0.3333333333333333	72.0	3.2459016393442623	0.0
EPHA7	46.12566400639329	-93.0	0.0026595744680851063	0.3333333333333333	118.0	3.459016393442623	2504.0
EPHB1	108.5335724879531	-19.0	0.0033112582781456954	0.3333333333333333	190.0	3.762295081967213	6278.0
EPHB2	140.74994825931412	-15.0	0.003355704697986577	0.3333333333333333	194.0	3.778688524590164	7496.0
EPHB3	0.0	-145.0	0.002336448598130841	0.3333333333333333	72.0	3.2459016393442623	0.0
EPHB4	201.23344760433795	-10.0	0.0034129692832764505	0.3333333333333333	199.0	3.7991803278688523	9154.0
ERBB2	27.586205897709327	-188.0	0.0021141649048625794	0.3333333333333333	35.0	3.0614754098360657	440.0
EWSR1	3.7923932913512304	-225.0	0.0019230769230769232	0.25	4.0	2.8688524590163933	56.0
FAM83A	2.864930823157206	-44.0	0.0030581039755351682	0.3333333333333333	165.0	3.6598360655737703	282.0
FER	152.61198985249268	-13.0	0.0033783783783783786	0.3333333333333333	196.0	3.7868852459016393	8058.0
FES	5.603761067770216	-140.0	0.002364066193853428	0.3333333333333333	77.0	3.2663934426229506	288.0
FGFR1	72.68321016766183	-40.0	0.0030959752321981426	0.3333333333333333	169.0	3.6762295081967213	1546.0
FGR	27.046461232238602	-137.0	0.002380952380952381	0.3333333333333333	77.0	3.278688524590164	664.0
FYN	1212.3525841938906	-6.0	0.0034602076124567475	0.3333333333333333	201.0	3.8155737704918034	12898.0
G3BP1	10.541836259495122	-45.0	0.003048780487804878	0.3333333333333333	164.0	3.6557377049180326	304.0
GAK	49.17265892559259	-32.0	0.0031746031746031746	0.3333333333333333	177.0	3.709016393442623	2914.0
GAPVD1	8.60194089127993	-44.0	0.0030581039755351682	0.3333333333333333	165.0	3.6598360655737703	408.0
GFPT1	0.0	-46.0	0.00303951367781155	0.3333333333333333	163.0	3.651639344262295	0.0
GRAMD1A	0.0	-46.0	0.00303951367781155	0.3333333333333333	163.0	3.651639344262295	0.0
GRB2	205.55759816758032	-157.0	0.0022727272727272726	0.3333333333333333	57.0	3.19672131147541	1820.0
GSK3A	75.64291222450305	-31.0	0.0031847133757961785	0.3333333333333333	178.0	3.7131147540983607	3446.0
GSK3B	960.0915563457348	-18.0	0.0033222591362126247	0.3333333333333333	189.0	3.7663934426229506	12028.0
GTF2F1	66.46415425705075	-232.0	0.0019305019305019305	0.25	4.0	2.877049180327869	1294.0
HCK	311.66646489319993	-12.0	0.003389830508474576	0.3333333333333333	196.0	3.790983606557377	8852.0
HIPK1	1.1972031450534455	-45.0	0.003048780487804878	0.3333333333333333	164.0	3.6557377049180326	134.0
HRAS	3.671206220442403	-210.0	0.002028397565922921	0.3333333333333333	13.0	2.9795081967213113	50.0
HRNR	11.60538008582226	-42.0	0.003076923076923077	0.3333333333333333	167.0	3.668032786885246	696.0
HSP90AB1	171.39246401027552	-32.0	0.0031746031746031746	0.3333333333333333	177.0	3.709016393442623	4048.0
IGF1R	182.70152596868962	-106.0	0.002570694087403599	0.3333333333333333	105.0	3.4057377049180326	3416.0
IKBKE	196.65595026418973	-211.0	0.0020242914979757085	0.3333333333333333	11.0	2.9754098360655736	2940.0
INPPL1	21.00794214012801	-41.0	0.0030864197530864196	0.3333333333333333	168.0	3.6721311475409837	1024.0
INSR	56.89251001000091	-112.0	0.002531645569620253	0.3333333333333333	100.0	3.3811475409836067	1880.0
JAK1	78.95525009310676	-29.0	0.003205128205128205	0.3333333333333333	180.0	3.721311475409836	3940.0
JAK2	42.61528401629294	-35.0	0.0031446540880503146	0.3333333333333333	174.0	3.69672131147541	2346.0
KIAA0195	1.1972031450534455	-45.0	0.003048780487804878	0.3333333333333333	164.0	3.6557377049180326	134.0
KIAA0528	4.117309006262403	-43.0	0.003067484662576687	0.3333333333333333	166.0	3.6639344262295084	420.0
KIT	84.7677986151539	-35.0	0.0031446540880503146	0.3333333333333333	174.0	3.69672131147541	2376.0
LCK	14.411398919458101	-183.0	0.002145922746781116	0.3333333333333333	32.0	3.0901639344262297	294.0
LIMK1	20.979932786120195	-43.0	0.003067484662576687	0.3333333333333333	166.0	3.6639344262295084	868.0
LIMK2	13.616260343304322	-42.0	0.003076923076923077	0.3333333333333333	167.0	3.668032786885246	794.0
LSM14A	2.864930823157206	-44.0	0.0030581039755351682	0.3333333333333333	165.0	3.6598360655737703	282.0
LYN	222.56411136313454	-9.0	0.003424657534246575	0.3333333333333333	200.0	3.80327868852459	9546.0
MAP2	1.4421428249666648	-199.0	0.002074688796680498	0.3333333333333333	18.0	3.0245901639344264	68.0
MAP2K2	49.06831640323883	-39.0	0.003105590062111801	0.3333333333333333	170.0	3.680327868852459	1542.0
MAP3K11	98.11686681553405	-21.0	0.003289473684210526	0.3333333333333333	188.0	3.7540983606557377	5776.0
MAP3K2	249.07288358595474	-16.0	0.0033444816053511705	0.3333333333333333	193.0	3.7745901639344264	8268.0
MAP3K3	49.31517154211121	-37.0	0.003125	0.3333333333333333	172.0	3.6885245901639343	1878.0
MAP4K2	733.8188707869929	-14.0	0.003367003367003367	0.3333333333333333	194.0	3.7827868852459017	8942.0
MAP4K5	15.082110401452272	-41.0	0.0030864197530864196	0.3333333333333333	168.0	3.6721311475409837	964.0
MAPK1	1104.1355922860357	2.0	0.0035335689045936395	0.3333333333333333	207.0	3.8401639344262297	15426.0
MAPK14	829.1760866260911	-5.0	0.003472222222222222	0.3333333333333333	202.0	3.819672131147541	13096.0
MAPK15	0.0	-145.0	0.002336448598130841	0.3333333333333333	72.0	3.2459016393442623	0.0
MAPK3	815.7167149189545	-5.0	0.003472222222222222	0.3333333333333333	203.0	3.819672131147541	12252.0
MAPK6	0.0	-46.0	0.00303951367781155	0.3333333333333333	163.0	3.651639344262295	0.0
MAPT	14.175339455316047	-188.0	0.0021231422505307855	0.3333333333333333	27.0	3.069672131147541	288.0
MARK1	85.61048984359302	-106.0	0.002570694087403599	0.3333333333333333	105.0	3.4057377049180326	1514.0
MARK2	67.13112823562437	-35.0	0.0031446540880503146	0.3333333333333333	174.0	3.69672131147541	2456.0
MARK3	57.48406015999235	-40.0	0.0030959752321981426	0.3333333333333333	169.0	3.6762295081967213	1674.0
MARK4	78.44561528387675	-36.0	0.003134796238244514	0.3333333333333333	173.0	3.692622950819672	2340.0
MELK	103.34809138477955	-19.0	0.0033112582781456954	0.3333333333333333	190.0	3.762295081967213	6156.0
MLLT1	1.1972031450534455	-45.0	0.003048780487804878	0.3333333333333333	164.0	3.6557377049180326	134.0
MNAT1	46.432009126141885	-43.0	0.003067484662576687	0.3333333333333333	166.0	3.6639344262295084	772.0
MYOC	0.0	-235.0	0.0018214936247723133	0.25	3.0	2.75	0.0
NCF2	0.0	-239.0	0.001890359168241966	0.25	2.0	2.831967213114754	0.0
NCK1	10.145684490734007	-214.0	0.002012072434607646	0.3333333333333333	8.0	2.9631147540983607	72.0
NCK2	64.32468844752852	-39.0	0.003105590062111801	0.3333333333333333	170.0	3.680327868852459	1784.0
NEK11	20.942814563453855	-37.0	0.003125	0.3333333333333333	172.0	3.6885245901639343	1608.0
NEK9	119.69617848216997	-16.0	0.0033444816053511705	0.3333333333333333	193.0	3.7745901639344264	6958.0
NLK	109.08494807246402	-17.0	0.0033333333333333335	0.3333333333333333	192.0	3.7704918032786887	6568.0
NQO2	4.117309006262403	-43.0	0.003067484662576687	0.3333333333333333	166.0	3.6639344262295084	420.0
NTRK1	34.92289130681657	-37.0	0.003125	0.3333333333333333	172.0	3.6885245901639343	1900.0
PAK4	159.61398854211672	-14.0	0.003367003367003367	0.3333333333333333	195.0	3.7827868852459017	7794.0
PDE4A	1.1972031450534455	-45.0	0.003048780487804878	0.3333333333333333	164.0	3.6557377049180326	134.0
PDHA1	0.0	-46.0	0.00303951367781155	0.3333333333333333	163.0	3.651639344262295	0.0
PDPK1	128.2288978879771	-38.0	0.003115264797507788	0.3333333333333333	171.0	3.6844262295081966	2186.0
PHKG2	5.391274415454832	-135.0	0.0023923444976076554	0.3333333333333333	79.0	3.2868852459016393	348.0
PIK3C2A	7.7339320737795605	-143.0	0.002347417840375587	0.3333333333333333	74.0	3.2540983606557377	256.0
PIK3R1	1.858667023034223	-213.0	0.0020	0.3333333333333333	11.0	2.9508196721311477	64.0
PIP4K2C	18.216876104710575	-41.0	0.0030864197530864196	0.3333333333333333	168.0	3.6721311475409837	1016.0
PKMYT1	14.149522175899854	-39.0	0.003105590062111801	0.3333333333333333	170.0	3.680327868852459	1152.0
PKN1	31.823848828338235	-40.0	0.0030959752321981426	0.3333333333333333	169.0	3.6762295081967213	1284.0
PKN3	6.303535682336088	-42.0	0.003076923076923077	0.3333333333333333	167.0	3.668032786885246	594.0
PLK1	33.59280273169894	-141.0	0.0023584905660377358	0.3333333333333333	76.0	3.262295081967213	350.0
PLK4	58.45606281610048	-35.0	0.0031446540880503146	0.3333333333333333	174.0	3.69672131147541	2680.0
PRKAA1	367.16223201328626	-11.0	0.003401360544217687	0.3333333333333333	196.0	3.7950819672131146	9542.0
PRKAA2	0.3609663081621666	-216.0	0.002004008016032064	0.3333333333333333	6.0	2.9549180327868854	8.0
PRKAB1	43.64149018906646	-42.0	0.003076923076923077	0.3333333333333333	167.0	3.668032786885246	1032.0
PRKAB2	1.1972031450534455	-45.0	0.003048780487804878	0.3333333333333333	164.0	3.6557377049180326	134.0
PRKACB	5.772391656688075	-236.0	0.0013986013986013986	0.25	4.0	2.069672131147541	30.0
PRKCA	2225.6584916939432	-12.0	0.003389830508474576	0.3333333333333333	195.0	3.790983606557377	19444.0
PRKCB	17.0219352680163	-42.0	0.003076923076923077	0.3333333333333333	167.0	3.668032786885246	742.0
PRKCD	85.482817656743	-30.0	0.003194888178913738	0.3333333333333333	179.0	3.7172131147540983	3652.0
PRKCG	20.41355666224841	-137.0	0.002380952380952381	0.3333333333333333	78.0	3.278688524590164	542.0
PRKCQ	66.1281785944018	-42.0	0.003076923076923077	0.3333333333333333	167.0	3.668032786885246	1156.0
PRKD2	6.303535682336088	-42.0	0.003076923076923077	0.3333333333333333	167.0	3.668032786885246	594.0
PRKDC	454.8829407737069	-11.0	0.003401360544217687	0.3333333333333333	198.0	3.7950819672131146	9650.0
PRKG1	76.08103742908679	-203.0	0.002053388090349076	0.3333333333333333	15.0	3.0040983606557377	446.0
PSMA3	0.0	-240.0	0.0018315018315018315	0.25	2.0	2.762295081967213	0.0
PTK2B	204.60260334346918	-10.0	0.0034129692832764505	0.3333333333333333	199.0	3.7991803278688523	9148.0
PTK6	3.091643265073377	-183.0	0.002145922746781116	0.3333333333333333	38.0	3.0901639344262297	140.0
PTPN18	16.786259011469404	-42.0	0.003076923076923077	0.3333333333333333	167.0	3.668032786885246	808.0
PTPRC	0.0	-216.0	0.0020	0.3333333333333333	4.0	2.9508196721311477	0.0
RAB3C	0.0	-242.0	0.0013513513513513514	0.25	2.0	1.9672131147540983	0.0
RAB4A	138.1096819938272	-212.0	0.0020161290322580645	0.3333333333333333	7.0	2.9672131147540983	1906.0
RAB5A	11.355930521747611	-229.0	0.00141643059490085	0.25	4.0	2.1065573770491803	38.0
RAB8A	147.99888105910475	-230.0	0.0019047619047619048	0.25	4.0	2.848360655737705	600.0
RAC1	12.846497793245087	-217.0	0.0020	0.25	8.0	2.9508196721311477	232.0
RIMS2	849.3988709639218	-214.0	0.002008032128514056	0.3333333333333333	9.0	2.959016393442623	3448.0
RIN1	179.0859817059823	-207.0	0.0020408163265306124	0.3333333333333333	12.0	2.9918032786885247	2612.0
RIPK2	101.55246226109125	-33.0	0.0031645569620253164	0.3333333333333333	176.0	3.7049180327868854	3262.0
ROCK2	8.081624211735395	-141.0	0.0023584905660377358	0.3333333333333333	75.0	3.262295081967213	260.0
RPH3AL	3.403769841269841	-235.0	0.001364256480218281	0.25	3.0	1.9959016393442623	14.0
RPS6KA2	13.812968273941047	-41.0	0.0030864197530864196	0.3333333333333333	168.0	3.6721311475409837	970.0
RPS6KA3	1793.1661474415034	-2.0	0.0035087719298245615	0.5	203.0	3.831967213114754	17294.0
RPS6KA4	6.521704993073752	-134.0	0.002398081534772182	0.3333333333333333	82.0	3.290983606557377	398.0
RPS6KA6	0.0	-145.0	0.002336448598130841	0.3333333333333333	72.0	3.2459016393442623	0.0
SEC16A	0.0	-46.0	0.00303951367781155	0.3333333333333333	163.0	3.651639344262295	0.0
SFN	6.17997488334387	-186.0	0.0021231422505307855	0.3333333333333333	30.0	3.069672131147541	238.0
SHC1	130.21812840716	-30.0	0.003194888178913738	0.3333333333333333	179.0	3.7172131147540983	4050.0
SIK2	9.410125844372892	-40.0	0.0030959752321981426	0.3333333333333333	169.0	3.6762295081967213	892.0
SLK	103.34809138477955	-19.0	0.0033112582781456954	0.3333333333333333	190.0	3.762295081967213	6156.0
SMURF1	0.0	-233.0	0.0019011406844106464	0.25	7.0	2.8442622950819674	0.0
SPEG	9.410125844372892	-40.0	0.0030959752321981426	0.3333333333333333	169.0	3.6762295081967213	892.0
SRC	422.13333570686245	-4.0	0.003484320557491289	0.3333333333333333	205.0	3.8237704918032787	11982.0
SRI	0.2222222222222222	-237.0	0.0017953321364452424	0.25	2.0	2.7172131147540983	2.0
SRRM2	103.92049764249444	-37.0	0.003125	0.3333333333333333	172.0	3.6885245901639343	2424.0
SSB	7.321404412893147	-45.0	0.003048780487804878	0.3333333333333333	164.0	3.6557377049180326	272.0
STK16	122.23335519538438	-18.0	0.0033222591362126247	0.3333333333333333	191.0	3.7663934426229506	6734.0
STX4	25.94441177728663	-236.0	0.0018832391713747645	0.25	3.0	2.8237704918032787	390.0
SUMO4	2.2857142857142856	-237.0	0.0017985611510791368	0.25	3.0	2.721311475409836	6.0
SYK	53.10255031102532	-34.0	0.0031545741324921135	0.3333333333333333	175.0	3.7008196721311477	2618.0
TAOK1	19.23935558399954	-41.0	0.0030864197530864196	0.3333333333333333	168.0	3.6721311475409837	920.0
TAOK3	12.163039797609859	-39.0	0.003105590062111801	0.3333333333333333	170.0	3.680327868852459	1096.0
TBK1	119.69617848216997	-16.0	0.0033444816053511705	0.3333333333333333	193.0	3.7745901639344264	6958.0
TBKBP1	0.0	-46.0	0.00303951367781155	0.3333333333333333	163.0	3.651639344262295	0.0
TEC	213.82296558223646	-13.0	0.0033783783783783786	0.3333333333333333	196.0	3.7868852459016393	8274.0
TESK2	5.013887223650887	-43.0	0.003067484662576687	0.3333333333333333	166.0	3.6639344262295084	454.0
TGFBR1	301.9819070578291	-36.0	0.003134796238244514	0.3333333333333333	173.0	3.692622950819672	6068.0
TMX1	2.864930823157206	-44.0	0.0030581039755351682	0.3333333333333333	165.0	3.6598360655737703	282.0
TNFRSF14	6.099439946845373	-45.0	0.003048780487804878	0.3333333333333333	164.0	3.6557377049180326	270.0
TNIK	6.7171279027444815	-43.0	0.003067484662576687	0.3333333333333333	166.0	3.6639344262295084	520.0
TNK1	154.82066193716506	-13.0	0.0033783783783783786	0.3333333333333333	196.0	3.7868852459016393	7996.0
TNK2	81.21553343451295	-33.0	0.0031645569620253164	0.3333333333333333	176.0	3.7049180327868854	3150.0
TRIM28	8.984120174459017	-135.0	0.0023923444976076554	0.3333333333333333	79.0	3.2868852459016393	442.0
TTN	625.5012447554848	-40.0	0.0030959752321981426	0.3333333333333333	169.0	3.6762295081967213	6800.0
TYK2	128.16700168245313	-15.0	0.003355704697986577	0.3333333333333333	194.0	3.778688524590164	7288.0
ULK3	130.53604838672146	-15.0	0.003355704697986577	0.3333333333333333	194.0	3.778688524590164	7320.0
VASP	1.8049905270147606	-224.0	0.0019646365422396855	0.3333333333333333	5.0	2.9139344262295084	20.0
VCL	3.942076191718527	-218.0	0.001996007984031936	0.25	6.0	2.94672131147541	52.0
VIM	121.74607840157029	-208.0	0.002028397565922921	0.3333333333333333	11.0	2.9795081967213113	1762.0
WASL	0.6323152572065615	-218.0	0.0019801980198019802	0.25	12.0	2.930327868852459	26.0
WEE1	251.15314298813237	-12.0	0.003389830508474576	0.3333333333333333	197.0	3.790983606557377	9074.0
YES1	279.17241068795147	-7.0	0.0034482758620689655	0.3333333333333333	202.0	3.8114754098360657	10566.0
YWHAB	5.452407889099993	-207.0	0.0020408163265306124	0.3333333333333333	10.0	2.9918032786885247	74.0
YWHAE	13.20187648918522	-193.0	0.0020920502092050207	0.3333333333333333	27.0	3.040983606557377	270.0
YWHAG	117.6741630786888	-179.0	0.0021598272138228943	0.3333333333333333	35.0	3.1024590163934427	1148.0
YWHAH	19.415243403391624	-211.0	0.00202020202020202	0.3333333333333333	7.0	2.971311475409836	106.0
YWHAQ	0.4915320615486956	-216.0	0.001996007984031936	0.3333333333333333	5.0	2.94672131147541	18.0
YWHAZ	329.46747850846964	-154.0	0.002288329519450801	0.3333333333333333	56.0	3.209016393442623	3156.0
