# Supplementary material for: Computational Identification of Phospho-Tyrosine Sub-Networks Related to Acanthocyte Generation in Neuroacanthocytosis
Source: PLoS One. 2012 Feb 15;7(2):e31015. doi: 10.1371/journal.pone.0031015 (PMC3280254; doi:10.1371/journal.pone.0031015)
Supplement: Appendix S20 — Table of attributes for Appendix S10 network in the category: Network centrality indexes. (TXT) [file pone.0031015.s029.txt]

AverageDistance	1.5112746738039478
BetweennessMaxvalue	2225.6584916939432
Betweennessmeanvalue	124.75102040816208
Betweennessminvalue	0.0
CentroidMaxvalue	2.0
Centroidmeanvalue	-81.31836734693877
Centroidminvalue	-242.0
ClosenessMaxvalue	0.0035335689045936395
Closenessmeanvalue	0.0028359115317906063
Closenessminvalue	0.0013513513513513514
Diameter	4.0
EccentricityMaxvalue	0.5
Eccentricitymeanvalue	0.32619047619047603
Eccentricityminvalue	0.25
RadialityMaxvalue	3.8401639344262297
Radialitymeanvalue	3.488725326196051
Radialityminvalue	1.9672131147540983
StressMaxvalue	19444.0
Stressmeanvalue	2818.7102040816326
Stressminvalue	0.0
degreeMaxvalue	207.0
degreemeanvalue	131.68163265306123
degreeminvalue	2.0
