# Supplementary material for: Computational Identification of Phospho-Tyrosine Sub-Networks Related to Acanthocyte Generation in Neuroacanthocytosis
Source: PLoS One. 2012 Feb 15;7(2):e31015. doi: 10.1371/journal.pone.0031015 (PMC3280254; doi:10.1371/journal.pone.0031015)
Supplement: Appendix S21 — Table of protein attributes for Appendix S10 network in the categories: GO BIOLOGICAL_PROCESS. (TXT) [file pone.0031015.s030.txt]

File created with BiNGO (c) on Mar 13, 2010 at 1:18:43 PM

ontology: process
curator:  GO

Selected ontology file : jar:file:/Applications/Scientifici/Systems Biology/Cytoscape_v2.6.3/plugins/GOlorize2-4.jar!/GO_Biological_Process
Selected annotation file : jar:file:/Applications/Scientifici/Systems Biology/Cytoscape_v2.6.3/plugins/GOlorize2-4.jar!/H_sapiens_default
Discarded evidence codes : 
Overrepresentation
Selected statistical test : Hypergeometric test
Selected correction : Benjamini & Hochberg False Discovery Rate (FDR) correction
Selected significance level : 0.05
Testing option : Test cluster versus whole annotation
The selected cluster :
MAP4K2	PRKDC	AURKA	FER	AURKB	TTN	EPHB4	SRC	EPHB2	PDPK1	CSNK2A1	PTK2B	MAP3K2	PAK4	CAMK2D	PRKAA1	CAMK2B	YES1	CSK	TEC	PRKCA	LYN	BRAF	CDC2	TGFBR1	HCK	CDK5	CDK2	WEE1	TYK2	MAPK1	RPS6KA3	CSNK1D	FYN	GSK3B	MAPK14	ARAF	MAPK3	TNK1	ABL1	ABL2	

No annotations were retrieved for the following entities:


GO-ID	p-value	corr p-value	x	nX	N	Description	Genes in test set
6468	3.8880E-54	2.0839E-51	40	607	41	13953	protein amino acid phosphorylation	MAP4K2|AURKA|AURKB|FER|TTN|EPHB4|SRC|EPHB2|PDPK1|CSNK2A1|MAP3K2|PTK2B|PAK4|CAMK2D|PRKAA1|CAMK2B|YES1|CSK|TEC|PRKCA|LYN|BRAF|CDC2|TGFBR1|HCK|CDK5|WEE1|CDK2|TYK2|MAPK1|RPS6KA3|CSNK1D|FYN|MAPK14|GSK3B|MAPK3|ARAF|TNK1|ABL1|ABL2
16310	4.6546E-51	1.2474E-48	40	721	41	13953	phosphorylation	MAP4K2|AURKA|AURKB|FER|TTN|EPHB4|SRC|EPHB2|PDPK1|CSNK2A1|MAP3K2|PTK2B|PAK4|CAMK2D|PRKAA1|CAMK2B|YES1|CSK|TEC|PRKCA|LYN|BRAF|CDC2|TGFBR1|HCK|CDK5|WEE1|CDK2|TYK2|MAPK1|RPS6KA3|CSNK1D|FYN|MAPK14|GSK3B|MAPK3|ARAF|TNK1|ABL1|ABL2
6796	2.4716E-47	3.3119E-45	40	889	41	13953	phosphate metabolism	MAP4K2|AURKA|AURKB|FER|TTN|EPHB4|SRC|EPHB2|PDPK1|CSNK2A1|MAP3K2|PTK2B|PAK4|CAMK2D|PRKAA1|CAMK2B|YES1|CSK|TEC|PRKCA|LYN|BRAF|CDC2|TGFBR1|HCK|CDK5|WEE1|CDK2|TYK2|MAPK1|RPS6KA3|CSNK1D|FYN|MAPK14|GSK3B|MAPK3|ARAF|TNK1|ABL1|ABL2
6793	2.4716E-47	3.3119E-45	40	889	41	13953	phosphorus metabolism	MAP4K2|AURKA|AURKB|FER|TTN|EPHB4|SRC|EPHB2|PDPK1|CSNK2A1|MAP3K2|PTK2B|PAK4|CAMK2D|PRKAA1|CAMK2B|YES1|CSK|TEC|PRKCA|LYN|BRAF|CDC2|TGFBR1|HCK|CDK5|WEE1|CDK2|TYK2|MAPK1|RPS6KA3|CSNK1D|FYN|MAPK14|GSK3B|MAPK3|ARAF|TNK1|ABL1|ABL2
6464	5.5883E-40	5.9906E-38	41	1557	41	13953	protein modification	MAP4K2|PRKDC|AURKA|AURKB|FER|TTN|EPHB4|SRC|EPHB2|PDPK1|CSNK2A1|MAP3K2|PTK2B|PAK4|CAMK2D|PRKAA1|CAMK2B|YES1|CSK|TEC|PRKCA|LYN|BRAF|CDC2|HCK|TGFBR1|CDK5|WEE1|CDK2|TYK2|MAPK1|RPS6KA3|CSNK1D|FYN|MAPK14|GSK3B|MAPK3|ARAF|TNK1|ABL1|ABL2
43412	2.6184E-39	2.3391E-37	41	1616	41	13953	biopolymer modification	MAP4K2|PRKDC|AURKA|AURKB|FER|TTN|EPHB4|SRC|EPHB2|PDPK1|CSNK2A1|MAP3K2|PTK2B|PAK4|CAMK2D|PRKAA1|CAMK2B|YES1|CSK|TEC|PRKCA|LYN|BRAF|CDC2|HCK|TGFBR1|CDK5|WEE1|CDK2|TYK2|MAPK1|RPS6KA3|CSNK1D|FYN|MAPK14|GSK3B|MAPK3|ARAF|TNK1|ABL1|ABL2
44267	8.4522E-28	6.4719E-26	41	3066	41	13953	cellular protein metabolism	MAP4K2|PRKDC|AURKA|AURKB|FER|TTN|EPHB4|SRC|EPHB2|PDPK1|CSNK2A1|MAP3K2|PTK2B|PAK4|CAMK2D|PRKAA1|CAMK2B|YES1|CSK|TEC|PRKCA|LYN|BRAF|CDC2|HCK|TGFBR1|CDK5|WEE1|CDK2|TYK2|MAPK1|RPS6KA3|CSNK1D|FYN|MAPK14|GSK3B|MAPK3|ARAF|TNK1|ABL1|ABL2
44260	1.5627E-27	1.0470E-25	41	3112	41	13953	cellular macromolecule metabolism	MAP4K2|PRKDC|AURKA|AURKB|FER|TTN|EPHB4|SRC|EPHB2|PDPK1|CSNK2A1|MAP3K2|PTK2B|PAK4|CAMK2D|PRKAA1|CAMK2B|YES1|CSK|TEC|PRKCA|LYN|BRAF|CDC2|HCK|TGFBR1|CDK5|WEE1|CDK2|TYK2|MAPK1|RPS6KA3|CSNK1D|FYN|MAPK14|GSK3B|MAPK3|ARAF|TNK1|ABL1|ABL2
19538	3.9292E-26	2.3401E-24	41	3365	41	13953	protein metabolism	MAP4K2|PRKDC|AURKA|AURKB|FER|TTN|EPHB4|SRC|EPHB2|PDPK1|CSNK2A1|MAP3K2|PTK2B|PAK4|CAMK2D|PRKAA1|CAMK2B|YES1|CSK|TEC|PRKCA|LYN|BRAF|CDC2|HCK|TGFBR1|CDK5|WEE1|CDK2|TYK2|MAPK1|RPS6KA3|CSNK1D|FYN|MAPK14|GSK3B|MAPK3|ARAF|TNK1|ABL1|ABL2
43283	4.5468E-20	2.4371E-18	41	4722	41	13953	biopolymer metabolism	MAP4K2|PRKDC|AURKA|AURKB|FER|TTN|EPHB4|SRC|EPHB2|PDPK1|CSNK2A1|MAP3K2|PTK2B|PAK4|CAMK2D|PRKAA1|CAMK2B|YES1|CSK|TEC|PRKCA|LYN|BRAF|CDC2|HCK|TGFBR1|CDK5|WEE1|CDK2|TYK2|MAPK1|RPS6KA3|CSNK1D|FYN|MAPK14|GSK3B|MAPK3|ARAF|TNK1|ABL1|ABL2
43170	1.5264E-14	7.4375E-13	41	6433	41	13953	macromolecule metabolism	MAP4K2|PRKDC|AURKA|AURKB|FER|TTN|EPHB4|SRC|EPHB2|PDPK1|CSNK2A1|MAP3K2|PTK2B|PAK4|CAMK2D|PRKAA1|CAMK2B|YES1|CSK|TEC|PRKCA|LYN|BRAF|CDC2|HCK|TGFBR1|CDK5|WEE1|CDK2|TYK2|MAPK1|RPS6KA3|CSNK1D|FYN|MAPK14|GSK3B|MAPK3|ARAF|TNK1|ABL1|ABL2
7165	4.9000E-14	2.1887E-12	33	3381	41	13953	signal transduction	MAP4K2|AURKA|FER|EPHB4|SRC|EPHB2|PDPK1|CSNK2A1|MAP3K2|PTK2B|PAK4|CAMK2B|PRKAA1|YES1|CSK|TEC|PRKCA|LYN|BRAF|TGFBR1|HCK|TYK2|MAPK1|RPS6KA3|CSNK1D|FYN|MAPK14|GSK3B|MAPK3|ARAF|TNK1|ABL1|ABL2
7154	9.9131E-13	4.0872E-11	33	3731	41	13953	cell communication	MAP4K2|AURKA|FER|EPHB4|SRC|EPHB2|PDPK1|CSNK2A1|MAP3K2|PTK2B|PAK4|CAMK2B|PRKAA1|YES1|CSK|TEC|PRKCA|LYN|BRAF|TGFBR1|HCK|TYK2|MAPK1|RPS6KA3|CSNK1D|FYN|MAPK14|GSK3B|MAPK3|ARAF|TNK1|ABL1|ABL2
44238	5.1688E-12	1.9789E-10	41	7412	41	13953	primary metabolism	MAP4K2|PRKDC|AURKA|AURKB|FER|TTN|EPHB4|SRC|EPHB2|PDPK1|CSNK2A1|MAP3K2|PTK2B|PAK4|CAMK2D|PRKAA1|CAMK2B|YES1|CSK|TEC|PRKCA|LYN|BRAF|CDC2|HCK|TGFBR1|CDK5|WEE1|CDK2|TYK2|MAPK1|RPS6KA3|CSNK1D|FYN|MAPK14|GSK3B|MAPK3|ARAF|TNK1|ABL1|ABL2
7242	6.4391E-12	2.3009E-10	21	1282	41	13953	intracellular signaling cascade	PRKCA|LYN|BRAF|HCK|MAP4K2|AURKA|FER|SRC|TYK2|MAPK1|FYN|MAP3K2|MAPK14|ARAF|TNK1|PRKAA1|ABL1|YES1|CSK|ABL2|TEC
44237	1.5612E-11	5.2299E-10	41	7614	41	13953	cellular metabolism	MAP4K2|PRKDC|AURKA|AURKB|FER|TTN|EPHB4|SRC|EPHB2|PDPK1|CSNK2A1|MAP3K2|PTK2B|PAK4|CAMK2D|PRKAA1|CAMK2B|YES1|CSK|TEC|PRKCA|LYN|BRAF|CDC2|HCK|TGFBR1|CDK5|WEE1|CDK2|TYK2|MAPK1|RPS6KA3|CSNK1D|FYN|MAPK14|GSK3B|MAPK3|ARAF|TNK1|ABL1|ABL2
8152	2.7865E-10	8.7858E-9	41	8167	41	13953	metabolism	MAP4K2|PRKDC|AURKA|AURKB|FER|TTN|EPHB4|SRC|EPHB2|PDPK1|CSNK2A1|MAP3K2|PTK2B|PAK4|CAMK2D|PRKAA1|CAMK2B|YES1|CSK|TEC|PRKCA|LYN|BRAF|CDC2|HCK|TGFBR1|CDK5|WEE1|CDK2|TYK2|MAPK1|RPS6KA3|CSNK1D|FYN|MAPK14|GSK3B|MAPK3|ARAF|TNK1|ABL1|ABL2
7049	4.3516E-10	1.2958E-8	16	818	41	13953	cell cycle	PRKCA|CDC2|AURKA|AURKB|TTN|CDK5|CDK2|WEE1|MAPK1|CSNK2A1|MAPK14|MAPK3|CAMK2D|CAMK2B|ABL1|CSK
278	5.5967E-8	1.5788E-6	9	264	41	13953	mitotic cell cycle	CDC2|CAMK2D|CAMK2B|AURKA|AURKB|ABL1|TTN|WEE1|CDK2
7243	6.0222E-8	1.6140E-6	10	358	41	13953	protein kinase cascade	PRKCA|MAPK1|LYN|FYN|MAP3K2|MAPK14|MAP4K2|PRKAA1|SRC|TEC
46777	2.1354E-7	5.4505E-6	5	46	41	13953	protein amino acid autophosphorylation	CAMK2D|TNK1|CAMK2B|FER|TTN
16540	2.3845E-7	5.8096E-6	5	47	41	13953	protein autoprocessing	CAMK2D|TNK1|CAMK2B|FER|TTN
18108	2.6561E-7	6.1898E-6	5	48	41	13953	peptidyl-tyrosine phosphorylation	PRKCA|LYN|FYN|ABL1|ABL2
18212	3.2724E-7	7.3084E-6	5	50	41	13953	peptidyl-tyrosine modification	PRKCA|LYN|FYN|ABL1|ABL2
48518	6.1853E-7	1.3261E-5	14	1020	41	13953	positive regulation of biological process	PRKCA|LYN|TGFBR1|EPHB4|CDK5|CDK2|EPHB2|MAPK1|PTK2B|MAP3K2|FYN|MAPK14|PRKAA1|ABL1
48856	1.8913E-6	3.8991E-5	18	1885	41	13953	anatomical structure development	LYN|BRAF|TGFBR1|HCK|MAP4K2|TTN|EPHB4|CDK5|EPHB2|MAPK1|RPS6KA3|FYN|MAPK14|PAK4|MAPK3|CAMK2D|TNK1|TEC
9719	3.3854E-6	6.6631E-5	8	319	41	13953	response to endogenous stimulus	MAPK1|CSNK1D|LYN|CDC2|MAPK14|MAPK3|PRKDC|ABL1
16485	3.4807E-6	6.6631E-5	5	80	41	13953	protein processing	CAMK2D|TNK1|CAMK2B|FER|TTN
51329	3.7018E-6	6.8419E-5	5	81	41	13953	interphase of mitotic cell cycle	CDC2|CAMK2D|CAMK2B|ABL1|CDK2
51325	4.1768E-6	7.4626E-5	5	83	41	13953	interphase	CDC2|CAMK2D|CAMK2B|ABL1|CDK2
6950	8.4245E-6	1.4228E-4	12	921	41	13953	response to stress	PRKCA|MAPK1|CSNK1D|CDC2|PTK2B|MAPK14|MAPK3|MAP4K2|PRKDC|PRKAA1|ABL1|TTN
51674	8.7600E-6	1.4228E-4	8	363	41	13953	localization of cell	PRKCA|FYN|MAPK14|TGFBR1|PAK4|CDK5|EPHB4|EPHB2
6928	8.7600E-6	1.4228E-4	8	363	41	13953	cell motility	PRKCA|FYN|MAPK14|TGFBR1|PAK4|CDK5|EPHB4|EPHB2
40011	9.4895E-6	1.4960E-4	8	367	41	13953	locomotion	PRKCA|FYN|MAPK14|TGFBR1|PAK4|CDK5|EPHB4|EPHB2
18193	1.0441E-5	1.5593E-4	5	100	41	13953	peptidyl-amino acid modification	PRKCA|LYN|FYN|ABL1|ABL2
48468	1.0473E-5	1.5593E-4	8	372	41	13953	cell development	CSNK2A1|FYN|TGFBR1|MAP4K2|TTN|CDK5|EPHB4|EPHB2
7167	1.1193E-5	1.6214E-4	7	267	41	13953	enzyme linked receptor protein signaling pathway	PRKCA|PDPK1|PTK2B|TGFBR1|EPHB4|SRC|EPHB2
43119	1.1662E-5	1.6366E-4	11	789	41	13953	positive regulation of physiological process	PRKCA|MAPK1|LYN|FYN|PTK2B|MAPK14|TGFBR1|PRKAA1|ABL1|CDK5|CDK2
7169	1.1908E-5	1.6366E-4	6	177	41	13953	transmembrane receptor protein tyrosine kinase signaling pathway	PRKCA|PDPK1|PTK2B|EPHB4|SRC|EPHB2
7067	1.2297E-5	1.6478E-4	6	178	41	13953	mitosis	CDC2|AURKA|AURKB|TTN|WEE1|CDK2
87	1.3105E-5	1.7133E-4	6	180	41	13953	M phase of mitotic cell cycle	CDC2|AURKA|AURKB|TTN|WEE1|CDK2
74	1.3797E-5	1.7607E-4	9	512	41	13953	regulation of progression through cell cycle	PRKCA|CSNK2A1|CDC2|MAPK14|MAPK3|ABL1|CSK|WEE1|CDK2
51726	1.4233E-5	1.7742E-4	9	514	41	13953	regulation of cell cycle	PRKCA|CSNK2A1|CDC2|MAPK14|MAPK3|ABL1|CSK|WEE1|CDK2
7275	1.4649E-5	1.7845E-4	19	2404	41	13953	development	LYN|BRAF|TGFBR1|HCK|MAP4K2|TTN|EPHB4|CDK5|EPHB2|MAPK1|RPS6KA3|CSNK2A1|FYN|MAPK14|PAK4|MAPK3|CAMK2D|TNK1|TEC
8151	1.6299E-5	1.9414E-4	41	10668	41	13953	cellular physiological process	MAP4K2|PRKDC|AURKA|AURKB|FER|TTN|EPHB4|SRC|EPHB2|PDPK1|CSNK2A1|MAP3K2|PTK2B|PAK4|CAMK2D|PRKAA1|CAMK2B|YES1|CSK|TEC|PRKCA|LYN|BRAF|CDC2|HCK|TGFBR1|CDK5|WEE1|CDK2|TYK2|MAPK1|RPS6KA3|CSNK1D|FYN|MAPK14|GSK3B|MAPK3|ARAF|TNK1|ABL1|ABL2
6974	1.7876E-5	2.0829E-4	7	287	41	13953	response to DNA damage stimulus	MAPK1|CSNK1D|CDC2|MAPK14|MAPK3|PRKDC|ABL1
7612	1.8637E-5	2.1254E-4	3	18	41	13953	learning	FYN|EPHB4|EPHB2
9653	2.0791E-5	2.3199E-4	12	1007	41	13953	morphogenesis	MAPK1|BRAF|FYN|MAPK14|PAK4|MAPK3|CAMK2D|TNK1|CDK5|EPHB4|TEC|EPHB2
48513	2.1208E-5	2.3199E-4	12	1009	41	13953	organ development	MAPK1|RPS6KA3|BRAF|LYN|FYN|MAPK14|MAPK3|MAP4K2|TTN|CDK5|EPHB4|EPHB2
7610	2.3778E-5	2.5490E-4	7	300	41	13953	behavior	PRKCA|MAPK1|FYN|MAPK14|FER|EPHB4|EPHB2
48170	2.5226E-5	2.6512E-4	2	3	41	13953	positive regulation of long-term neuronal synaptic plasticity	EPHB4|EPHB2
51242	2.8060E-5	2.8923E-4	10	707	41	13953	positive regulation of cellular physiological process	PRKCA|MAPK1|LYN|PTK2B|MAPK14|TGFBR1|PRKAA1|ABL1|CDK5|CDK2
50896	3.5905E-5	3.6311E-4	17	2084	41	13953	response to stimulus	PRKCA|LYN|CDC2|MAP4K2|PRKDC|FER|TTN|EPHB4|EPHB2|MAPK1|CSNK1D|FYN|PTK2B|MAPK14|MAPK3|PRKAA1|ABL1
16477	3.8667E-5	3.8380E-4	6	218	41	13953	cell migration	PRKCA|FYN|TGFBR1|CDK5|EPHB4|EPHB2
165	5.3057E-5	5.1707E-4	5	140	41	13953	MAPKKK cascade	PRKCA|MAPK1|MAP3K2|MAP4K2|PRKAA1
50789	5.6380E-5	5.3964E-4	25	4276	41	13953	regulation of biological process	AURKA|AURKB|EPHB4|EPHB2|CSNK2A1|MAP3K2|PTK2B|CAMK2D|PRKAA1|CSK|TEC|PRKCA|LYN|BRAF|CDC2|TGFBR1|CDK5|CDK2|WEE1|MAPK1|FYN|MAPK14|MAPK3|TNK1|ABL1
279	6.1616E-5	5.7941E-4	6	237	41	13953	M phase	CDC2|AURKA|AURKB|TTN|WEE1|CDK2
50791	8.7767E-5	8.1109E-4	23	3794	41	13953	regulation of physiological process	PRKCA|LYN|BRAF|CDC2|TGFBR1|AURKA|CDK5|EPHB4|WEE1|CDK2|EPHB2|MAPK1|CSNK2A1|FYN|PTK2B|MAPK14|MAPK3|CAMK2D|TNK1|PRKAA1|ABL1|CSK|TEC
48522	9.7411E-5	8.8496E-4	10	819	41	13953	positive regulation of cellular process	PRKCA|MAPK1|LYN|PTK2B|MAPK14|TGFBR1|PRKAA1|ABL1|CDK5|CDK2
6915	1.2091E-4	1.0801E-3	9	676	41	13953	apoptosis	PRKCA|MAPK1|BRAF|CDC2|PTK2B|PRKDC|PRKAA1|ABL1|CDK5
48169	1.2543E-4	1.1021E-3	2	6	41	13953	regulation of long-term neuronal synaptic plasticity	EPHB4|EPHB2
12501	1.3076E-4	1.1305E-3	9	683	41	13953	programmed cell death	PRKCA|MAPK1|BRAF|CDC2|PTK2B|PRKDC|PRKAA1|ABL1|CDK5
51301	1.4834E-4	1.2621E-3	5	174	41	13953	cell division	CDC2|AURKB|CDK5|WEE1|CDK2
81	1.7527E-4	1.4234E-3	2	7	41	13953	traversing start control point of mitotic cell cycle	CDC2|CDK2
46324	1.7527E-4	1.4234E-3	2	7	41	13953	regulation of glucose import	PRKCA|PRKAA1
46323	1.7527E-4	1.4234E-3	2	7	41	13953	glucose import	PRKCA|PRKAA1
7148	1.9749E-4	1.5554E-3	7	420	41	13953	cell morphogenesis	FYN|PAK4|CAMK2D|TNK1|CDK5|EPHB4|EPHB2
42770	1.9997E-4	1.5554E-3	3	39	41	13953	DNA damage response, signal transduction	CDC2|MAPK14|ABL1
16265	2.0313E-4	1.5554E-3	9	724	41	13953	death	PRKCA|MAPK1|BRAF|CDC2|PTK2B|PRKDC|PRKAA1|ABL1|CDK5
8219	2.0313E-4	1.5554E-3	9	724	41	13953	cell death	PRKCA|MAPK1|BRAF|CDC2|PTK2B|PRKDC|PRKAA1|ABL1|CDK5
7172	2.9935E-4	2.2599E-3	2	9	41	13953	signal complex formation	PTK2B|SRC
30154	3.0684E-4	2.2842E-3	10	942	41	13953	cell differentiation	CSNK2A1|LYN|FYN|MAPK14|TGFBR1|MAP4K2|TTN|CDK5|EPHB4|EPHB2
42981	3.6718E-4	2.6692E-3	7	465	41	13953	regulation of apoptosis	PRKCA|MAPK1|BRAF|CDC2|PRKAA1|ABL1|CDK5
7611	3.7158E-4	2.6692E-3	3	48	41	13953	learning and/or memory	FYN|EPHB4|EPHB2
48168	3.7349E-4	2.6692E-3	2	10	41	13953	regulation of neuronal synaptic plasticity	EPHB4|EPHB2
43067	3.9671E-4	2.7979E-3	7	471	41	13953	regulation of programmed cell death	PRKCA|MAPK1|BRAF|CDC2|PRKAA1|ABL1|CDK5
84	5.4574E-4	3.7502E-3	2	12	41	13953	S phase of mitotic cell cycle	CDC2|ABL1
51320	5.4574E-4	3.7502E-3	2	12	41	13953	S phase	CDC2|ABL1
51094	6.1718E-4	4.1875E-3	3	57	41	13953	positive regulation of development	MAPK14|EPHB4|EPHB2
48699	6.5293E-4	4.3746E-3	5	240	41	13953	generation of neurons	FYN|TGFBR1|CDK5|EPHB4|EPHB2
42330	6.9840E-4	4.5652E-3	4	138	41	13953	taxis	PRKCA|MAPK1|MAPK14|FER
6935	6.9840E-4	4.5652E-3	4	138	41	13953	chemotaxis	PRKCA|MAPK1|MAPK14|FER
22008	8.5818E-4	5.5420E-3	5	255	41	13953	neurogenesis	FYN|TGFBR1|CDK5|EPHB4|EPHB2
48167	1.1141E-3	7.0257E-3	2	17	41	13953	regulation of synaptic plasticity	EPHB4|EPHB2
50769	1.1141E-3	7.0257E-3	2	17	41	13953	positive regulation of neurogenesis	EPHB4|EPHB2
51244	1.2742E-3	7.9417E-3	20	3597	41	13953	regulation of cellular physiological process	PRKCA|LYN|BRAF|CDC2|TGFBR1|AURKA|CDK5|WEE1|CDK2|MAPK1|CSNK2A1|PTK2B|MAPK14|MAPK3|CAMK2D|TNK1|PRKAA1|ABL1|CSK|TEC
80	1.3957E-3	8.5986E-3	2	19	41	13953	G1 phase of mitotic cell cycle	CDC2|CDK2
7519	1.5950E-3	9.7151E-3	3	79	41	13953	striated muscle development	MAPK14|TTN|CDK5
43405	1.6538E-3	9.9599E-3	3	80	41	13953	regulation of MAPK activity	PRKCA|MAP3K2|PRKAA1
42221	1.6947E-3	1.0093E-2	6	441	41	13953	response to chemical stimulus	PRKCA|MAPK1|LYN|MAPK14|FER|TTN
45764	1.8749E-3	1.0806E-2	2	22	41	13953	positive regulation of amino acid metabolism	PRKCA|LYN
51318	1.8749E-3	1.0806E-2	2	22	41	13953	G1 phase	CDC2|CDK2
1934	1.8749E-3	1.0806E-2	2	22	41	13953	positive regulation of protein amino acid phosphorylation	PRKCA|LYN
7626	1.9072E-3	1.0875E-2	4	181	41	13953	locomotory behavior	PRKCA|MAPK1|MAPK14|FER
16043	1.9858E-3	1.1204E-2	13	1871	41	13953	cell organization and biogenesis	PRKDC|AURKA|TTN|EPHB4|CDK5|EPHB2|PDPK1|FYN|PAK4|CAMK2D|TNK1|ABL1|ABL2
8284	2.0251E-3	1.1307E-2	4	184	41	13953	positive regulation of cell proliferation	LYN|PTK2B|TGFBR1|CDK2
30218	2.2318E-3	1.2083E-2	2	24	41	13953	erythrocyte differentiation	LYN|MAPK14
51969	2.2318E-3	1.2083E-2	2	24	41	13953	regulation of transmission of nerve impulse	EPHB4|EPHB2
50804	2.2318E-3	1.2083E-2	2	24	41	13953	regulation of synaptic transmission	EPHB4|EPHB2
50770	2.4214E-3	1.2979E-2	2	25	41	13953	regulation of axonogenesis	EPHB4|EPHB2
77	2.6183E-3	1.3578E-2	2	26	41	13953	DNA damage checkpoint	CDC2|MAPK14
31644	2.6183E-3	1.3578E-2	2	26	41	13953	regulation of neurophysiological process	EPHB4|EPHB2
15758	2.6183E-3	1.3578E-2	2	26	41	13953	glucose transport	PRKCA|PRKAA1
9887	2.6789E-3	1.3578E-2	6	483	41	13953	organ morphogenesis	MAPK1|BRAF|MAPK14|MAPK3|EPHB4|EPHB2
6263	2.7026E-3	1.3578E-2	3	95	41	13953	DNA-dependent DNA replication	CDC2|ABL1|CDK2
30029	2.7899E-3	1.3578E-2	4	201	41	13953	actin filament-based process	PDPK1|ABL1|TTN|ABL2
15749	2.8225E-3	1.3578E-2	2	27	41	13953	monosaccharide transport	PRKCA|PRKAA1
50803	2.8225E-3	1.3578E-2	2	27	41	13953	regulation of synapse structure and function	EPHB4|EPHB2
8645	2.8225E-3	1.3578E-2	2	27	41	13953	hexose transport	PRKCA|PRKAA1
7582	2.8380E-3	1.3578E-2	41	12096	41	13953	physiological process	MAP4K2|PRKDC|AURKA|AURKB|FER|TTN|EPHB4|SRC|EPHB2|PDPK1|CSNK2A1|MAP3K2|PTK2B|PAK4|CAMK2D|PRKAA1|CAMK2B|YES1|CSK|TEC|PRKCA|LYN|BRAF|CDC2|HCK|TGFBR1|CDK5|WEE1|CDK2|TYK2|MAPK1|RPS6KA3|CSNK1D|FYN|MAPK14|GSK3B|MAPK3|ARAF|TNK1|ABL1|ABL2
6816	2.8671E-3	1.3578E-2	3	97	41	13953	calcium ion transport	FYN|CAMK2D|CAMK2B
45004	2.9384E-3	1.3578E-2	1	1	41	13953	DNA replication proofreading	CDC2
115	2.9384E-3	1.3578E-2	1	1	41	13953	S-phase-specific transcription in mitotic cell cycle	ABL1
46317	2.9384E-3	1.3578E-2	1	1	41	13953	regulation of glucosylceramide biosynthesis	PRKAA1
46318	2.9384E-3	1.3578E-2	1	1	41	13953	negative regulation of glucosylceramide biosynthesis	PRKAA1
45542	2.9384E-3	1.3578E-2	1	1	41	13953	positive regulation of cholesterol biosynthesis	PRKAA1
31570	3.2527E-3	1.4775E-2	2	29	41	13953	DNA integrity checkpoint	CDC2|MAPK14
7346	3.2527E-3	1.4775E-2	2	29	41	13953	regulation of progression through mitotic cell cycle	CDC2|CDK2
30182	3.3787E-3	1.5218E-2	4	212	41	13953	neuron differentiation	TGFBR1|CDK5|EPHB4|EPHB2
45005	3.4786E-3	1.5538E-2	2	30	41	13953	maintenance of fidelity during DNA-dependent DNA replication	CDC2|ABL1
43065	3.6123E-3	1.5881E-2	4	216	41	13953	positive regulation of apoptosis	PRKCA|MAPK1|ABL1|CDK5
8286	3.7116E-3	1.5881E-2	2	31	41	13953	insulin receptor signaling pathway	PRKCA|PDPK1
19395	3.7116E-3	1.5881E-2	2	31	41	13953	fatty acid oxidation	MAPK14|PRKAA1
8629	3.7116E-3	1.5881E-2	2	31	41	13953	induction of apoptosis by intracellular signals	PRKCA|ABL1
51239	3.7332E-3	1.5881E-2	4	218	41	13953	regulation of organismal physiological process	PRKCA|FYN|EPHB4|EPHB2
43068	3.7332E-3	1.5881E-2	4	218	41	13953	positive regulation of programmed cell death	PRKCA|MAPK1|ABL1|CDK5
50794	3.8237E-3	1.6138E-2	20	3914	41	13953	regulation of cellular process	PRKCA|LYN|BRAF|CDC2|TGFBR1|AURKA|CDK5|WEE1|CDK2|MAPK1|CSNK2A1|PTK2B|MAPK14|MAPK3|CAMK2D|TNK1|PRKAA1|ABL1|CSK|TEC
50730	3.9517E-3	1.6548E-2	2	32	41	13953	regulation of peptidyl-tyrosine phosphorylation	PRKCA|LYN
8283	4.0520E-3	1.6836E-2	7	704	41	13953	cell proliferation	LYN|PTK2B|TGFBR1|CSK|CDK5|EPHB4|CDK2
50767	4.1988E-3	1.7312E-2	2	33	41	13953	regulation of neurogenesis	EPHB4|EPHB2
16055	4.5176E-3	1.8484E-2	3	114	41	13953	Wnt receptor signaling pathway	CSNK2A1|CSNK1D|GSK3B
82	4.7141E-3	1.9142E-2	2	35	41	13953	G1/S transition of mitotic cell cycle	CAMK2D|CAMK2B
6281	5.2490E-3	2.1028E-2	4	240	41	13953	DNA repair	CSNK1D|CDC2|PRKDC|ABL1
1932	5.2571E-3	2.1028E-2	2	37	41	13953	regulation of protein amino acid phosphorylation	PRKCA|LYN
6521	5.5389E-3	2.1991E-2	2	38	41	13953	regulation of amino acid metabolism	PRKCA|LYN
7409	5.7095E-3	2.2308E-2	3	124	41	13953	axonogenesis	CDK5|EPHB4|EPHB2
45940	5.8684E-3	2.2308E-2	1	2	41	13953	positive regulation of steroid metabolism	PRKAA1
46889	5.8684E-3	2.2308E-2	1	2	41	13953	positive regulation of lipid biosynthesis	PRKAA1
51055	5.8684E-3	2.2308E-2	1	2	41	13953	negative regulation of lipid biosynthesis	PRKAA1
6679	5.8684E-3	2.2308E-2	1	2	41	13953	glucosylceramide biosynthesis	PRKAA1
2026	5.8684E-3	2.2308E-2	1	2	41	13953	cardiac inotropy	PRKCA
48812	6.2342E-3	2.3205E-2	3	128	41	13953	neurite morphogenesis	CDK5|EPHB4|EPHB2
48858	6.2342E-3	2.3205E-2	3	128	41	13953	cell projection morphogenesis	CDK5|EPHB4|EPHB2
48667	6.2342E-3	2.3205E-2	3	128	41	13953	neuron morphogenesis during differentiation	CDK5|EPHB4|EPHB2
42127	7.0549E-3	2.6079E-2	5	415	41	13953	regulation of cell proliferation	LYN|PTK2B|TGFBR1|CSK|CDK2
7498	7.3711E-3	2.7061E-2	2	44	41	13953	mesoderm development	HCK|TEC
904	7.9778E-3	2.9089E-2	3	140	41	13953	cellular morphogenesis during differentiation	CDK5|EPHB4|EPHB2
42325	8.0348E-3	2.9099E-2	2	46	41	13953	regulation of phosphorylation	PRKCA|LYN
7166	8.0996E-3	2.9137E-2	11	1694	41	13953	cell surface receptor linked signal transduction	PRKCA|PDPK1|CSNK2A1|CSNK1D|PTK2B|MAPK14|GSK3B|TGFBR1|EPHB4|SRC|EPHB2
15674	8.7809E-3	2.9819E-2	3	145	41	13953	di-, tri-valent inorganic cation transport	FYN|CAMK2D|CAMK2B
31175	8.7809E-3	2.9819E-2	3	145	41	13953	neurite development	CDK5|EPHB4|EPHB2
45722	8.7901E-3	2.9819E-2	1	3	41	13953	positive regulation of gluconeogenesis	PRKAA1
45833	8.7901E-3	2.9819E-2	1	3	41	13953	negative regulation of lipid metabolism	PRKAA1
43525	8.7901E-3	2.9819E-2	1	3	41	13953	positive regulation of neuron apoptosis	CDK5
46325	8.7901E-3	2.9819E-2	1	3	41	13953	negative regulation of glucose import	PRKCA
6678	8.7901E-3	2.9819E-2	1	3	41	13953	glucosylceramide metabolism	PRKAA1
45540	8.7901E-3	2.9819E-2	1	3	41	13953	regulation of cholesterol biosynthesis	PRKAA1
46476	8.7901E-3	2.9819E-2	1	3	41	13953	glycosylceramide biosynthesis	PRKAA1
187	9.0788E-3	3.0225E-2	2	49	41	13953	activation of MAPK activity	MAP3K2|PRKAA1
51174	9.0788E-3	3.0225E-2	2	49	41	13953	regulation of phosphorus metabolism	PRKCA|LYN
19220	9.0788E-3	3.0225E-2	2	49	41	13953	regulation of phosphate metabolism	PRKCA|LYN
8643	9.8068E-3	3.2447E-2	2	51	41	13953	carbohydrate transport	PRKCA|PRKAA1
7517	1.0526E-2	3.4513E-2	3	155	41	13953	muscle development	MAPK14|TTN|CDK5
43406	1.0560E-2	3.4513E-2	2	53	41	13953	positive regulation of MAPK activity	MAP3K2|PRKAA1
75	1.0946E-2	3.5557E-2	2	54	41	13953	cell cycle checkpoint	CDC2|MAPK14
7010	1.1029E-2	3.5612E-2	5	463	41	13953	cytoskeleton organization and biogenesis	PDPK1|AURKA|ABL1|TTN|ABL2
6916	1.1468E-2	3.5846E-2	3	160	41	13953	anti-apoptosis	BRAF|CDC2|PRKAA1
46627	1.1703E-2	3.5846E-2	1	4	41	13953	negative regulation of insulin receptor signaling pathway	PRKCA
6287	1.1703E-2	3.5846E-2	1	4	41	13953	base-excision repair, gap-filling	CDC2
7181	1.1703E-2	3.5846E-2	1	4	41	13953	transforming growth factor beta receptor complex assembly	TGFBR1
7095	1.1703E-2	3.5846E-2	1	4	41	13953	mitotic G2 checkpoint	CDC2
6111	1.1703E-2	3.5846E-2	1	4	41	13953	regulation of gluconeogenesis	PRKAA1
46326	1.1703E-2	3.5846E-2	1	4	41	13953	positive regulation of glucose import	PRKAA1
46321	1.1703E-2	3.5846E-2	1	4	41	13953	positive regulation of fatty acid oxidation	PRKAA1
46320	1.1703E-2	3.5846E-2	1	4	41	13953	regulation of fatty acid oxidation	PRKAA1
50793	1.1858E-2	3.6114E-2	3	162	41	13953	regulation of development	MAPK14|EPHB4|EPHB2
7254	1.2551E-2	3.8007E-2	2	58	41	13953	JNK cascade	MAP3K2|MAP4K2
48666	1.2868E-2	3.8747E-2	3	167	41	13953	neuron development	CDK5|EPHB4|EPHB2
31098	1.2967E-2	3.8829E-2	2	59	41	13953	stress-activated protein kinase signaling pathway	MAP3K2|MAP4K2
7399	1.3109E-2	3.9036E-2	6	673	41	13953	nervous system development	RPS6KA3|FYN|TGFBR1|CDK5|EPHB4|EPHB2
19226	1.3817E-2	4.0695E-2	4	318	41	13953	transmission of nerve impulse	MAPK1|FYN|EPHB4|EPHB2
8040	1.3818E-2	4.0695E-2	2	61	41	13953	axon guidance	EPHB4|EPHB2
31325	1.4110E-2	4.1210E-2	4	320	41	13953	positive regulation of cellular metabolism	PRKCA|LYN|MAPK14|PRKAA1
30097	1.4582E-2	4.1210E-2	3	175	41	13953	hemopoiesis	LYN|MAPK14|MAP4K2
42541	1.4608E-2	4.1210E-2	1	5	41	13953	hemoglobin biosynthesis	LYN
731	1.4608E-2	4.1210E-2	1	5	41	13953	DNA synthesis during DNA repair	CDC2
43255	1.4608E-2	4.1210E-2	1	5	41	13953	regulation of carbohydrate biosynthesis	PRKAA1
6677	1.4608E-2	4.1210E-2	1	5	41	13953	glycosylceramide metabolism	PRKAA1
50810	1.4608E-2	4.1210E-2	1	5	41	13953	regulation of steroid biosynthesis	PRKAA1
46580	1.4608E-2	4.1210E-2	1	5	41	13953	negative regulation of Ras protein signal transduction	TNK1
48731	1.5469E-2	4.3410E-2	6	698	41	13953	system development	RPS6KA3|FYN|TGFBR1|CDK5|EPHB4|EPHB2
30036	1.6421E-2	4.4257E-2	3	183	41	13953	actin cytoskeleton organization and biogenesis	PDPK1|ABL1|ABL2
30030	1.6659E-2	4.4257E-2	3	184	41	13953	cell projection organization and biogenesis	CDK5|EPHB4|EPHB2
6917	1.6900E-2	4.4257E-2	3	185	41	13953	induction of apoptosis	PRKCA|MAPK1|ABL1
12502	1.7142E-2	4.4257E-2	3	186	41	13953	induction of programmed cell death	PRKCA|MAPK1|ABL1
6260	1.7387E-2	4.4257E-2	3	187	41	13953	DNA replication	CDC2|ABL1|CDK2
48534	1.7387E-2	4.4257E-2	3	187	41	13953	hemopoietic or lymphoid organ development	LYN|MAPK14|MAP4K2
9893	1.7431E-2	4.4257E-2	4	341	41	13953	positive regulation of metabolism	PRKCA|LYN|MAPK14|PRKAA1
31572	1.7505E-2	4.4257E-2	1	6	41	13953	G2/M transition DNA damage checkpoint	CDC2
31576	1.7505E-2	4.4257E-2	1	6	41	13953	G2/M transition checkpoint	CDC2
46626	1.7505E-2	4.4257E-2	1	6	41	13953	regulation of insulin receptor signaling pathway	PRKCA
45763	1.7505E-2	4.4257E-2	1	6	41	13953	negative regulation of amino acid metabolism	PRKCA
45913	1.7505E-2	4.4257E-2	1	6	41	13953	positive regulation of carbohydrate metabolism	PRKAA1
45923	1.7505E-2	4.4257E-2	1	6	41	13953	positive regulation of fatty acid metabolism	PRKAA1
30239	1.7505E-2	4.4257E-2	1	6	41	13953	myofibril assembly	TTN
55001	1.7505E-2	4.4257E-2	1	6	41	13953	muscle cell development	TTN
55002	1.7505E-2	4.4257E-2	1	6	41	13953	striated muscle cell development	TTN
20027	1.7505E-2	4.4257E-2	1	6	41	13953	hemoglobin metabolism	LYN
51058	1.7505E-2	4.4257E-2	1	6	41	13953	negative regulation of small GTPase mediated signal transduction	TNK1
8354	1.7505E-2	4.4257E-2	1	6	41	13953	germ cell migration	TGFBR1
46513	1.7505E-2	4.4257E-2	1	6	41	13953	ceramide biosynthesis	PRKAA1
1933	1.7505E-2	4.4257E-2	1	6	41	13953	negative regulation of protein amino acid phosphorylation	PRKCA
6259	1.8002E-2	4.5300E-2	6	722	41	13953	DNA metabolism	CSNK1D|CDC2|PRKDC|AURKB|ABL1|CDK2
9987	1.8743E-2	4.6945E-2	41	12665	41	13953	cellular process	MAP4K2|PRKDC|AURKA|AURKB|FER|TTN|EPHB4|SRC|EPHB2|PDPK1|CSNK2A1|MAP3K2|PTK2B|PAK4|CAMK2D|PRKAA1|CAMK2B|YES1|CSK|TEC|PRKCA|LYN|BRAF|CDC2|HCK|TGFBR1|CDK5|WEE1|CDK2|TYK2|MAPK1|RPS6KA3|CSNK1D|FYN|MAPK14|GSK3B|MAPK3|ARAF|TNK1|ABL1|ABL2
45859	1.8895E-2	4.7106E-2	3	193	41	13953	regulation of protein kinase activity	PRKCA|MAP3K2|PRKAA1
2520	1.9413E-2	4.7713E-2	3	195	41	13953	immune system development	LYN|MAPK14|MAP4K2
43066	1.9413E-2	4.7713E-2	3	195	41	13953	negative regulation of apoptosis	BRAF|CDC2|PRKAA1
43549	1.9676E-2	4.7713E-2	3	196	41	13953	regulation of kinase activity	PRKCA|MAP3K2|PRKAA1
43069	2.0206E-2	4.7713E-2	3	198	41	13953	negative regulation of programmed cell death	BRAF|CDC2|PRKAA1
45648	2.0393E-2	4.7713E-2	1	7	41	13953	positive regulation of erythrocyte differentiation	MAPK14
42531	2.0393E-2	4.7713E-2	1	7	41	13953	positive regulation of tyrosine phosphorylation of STAT protein	LYN
46890	2.0393E-2	4.7713E-2	1	7	41	13953	regulation of lipid biosynthesis	PRKAA1
6109	2.0393E-2	4.7713E-2	1	7	41	13953	regulation of carbohydrate metabolism	PRKAA1
50927	2.0393E-2	4.7713E-2	1	7	41	13953	positive regulation of positive chemotaxis	PRKCA
50926	2.0393E-2	4.7713E-2	1	7	41	13953	regulation of positive chemotaxis	PRKCA
50918	2.0393E-2	4.7713E-2	1	7	41	13953	positive chemotaxis	PRKCA
50930	2.0393E-2	4.7713E-2	1	7	41	13953	induction of positive chemotaxis	PRKCA
46427	2.0393E-2	4.7713E-2	1	7	41	13953	positive regulation of JAK-STAT cascade	LYN
46520	2.0393E-2	4.7713E-2	1	7	41	13953	sphingoid biosynthesis	PRKAA1
51338	2.0474E-2	4.7713E-2	3	199	41	13953	regulation of transferase activity	PRKCA|MAP3K2|PRKAA1
