# Supplementary material for: Computational Identification of Phospho-Tyrosine Sub-Networks Related to Acanthocyte Generation in Neuroacanthocytosis
Source: PLoS One. 2012 Feb 15;7(2):e31015. doi: 10.1371/journal.pone.0031015 (PMC3280254; doi:10.1371/journal.pone.0031015)
Supplement: Appendix S22 — Table of protein attributes for Appendix S10 network in the categories: Approved Name, Kinases, Phosphatases, ChAC_PY, MLS_PY, Bottom_acanthocytes, Betweenness, Centroid, Closeness, Eccentricity, Node degree, Radiality, Stress. (TXT) [file pone.0031015.s031.txt]

ID	Approved Name	Kinases	Phosphatases	ChAC_PY	MLS_PY_Bottom_acantociti	Betweenness	Centroid	Closeness	Eccentricity	Node degree	Radiality	Stress
ABL1	c-abl oncogene 1, receptor tyrosine kinase	kinase				527.3364073227995	-66.0	0.0028653295128939827	0.3333333333333333	142.0	3.569672131147541	7936.0
ABL2	v-abl Abelson murine leukemia viral oncogene homolog 2 (arg, Abelson-related gene)	kinase			2.84	601.2835425048544	-7.0	0.0034482758620689655	0.3333333333333333	201.0	3.8114754098360657	11040.0
ARAF	v-raf murine sarcoma 3611 viral oncogene homolog	kinase				331.45020725150675	-35.0	0.0031446540880503146	0.3333333333333333	173.0	3.69672131147541	3512.0
AURKA	aurora kinase A	kinase				152.61198985249268	-13.0	0.0033783783783783786	0.3333333333333333	196.0	3.7868852459016393	8058.0
AURKB	aurora kinase B	kinase		2.6		200.58774560038694	-15.0	0.003355704697986577	0.3333333333333333	194.0	3.778688524590164	7752.0
BRAF	v-raf murine sarcoma viral oncogene homolog B1	kinase				233.96552561727268	-31.0	0.0031847133757961785	0.3333333333333333	177.0	3.7131147540983607	4228.0
CAMK2B	calcium/calmodulin-dependent protein kinase II beta	kinase				136.4146476964655	-17.0	0.0033333333333333335	0.3333333333333333	192.0	3.7704918032786887	6996.0
CAMK2D	calcium/calmodulin-dependent protein kinase II delta	kinase				133.4899063429449	-17.0	0.0033333333333333335	0.3333333333333333	192.0	3.7704918032786887	7118.0
CDC2	cell division cycle 2, G1 to S and G2 to M	kinase				882.6011433901471	-2.0	0.0035087719298245615	0.3333333333333333	205.0	3.831967213114754	13972.0
CDK2	cyclin-dependent kinase 2	kinase				643.0723144646544	-6.0	0.0034602076124567475	0.3333333333333333	201.0	3.8155737704918034	12380.0
CDK5	cyclin-dependent kinase 5	kinase				124.26252014261233	-17.0	0.0033333333333333335	0.3333333333333333	192.0	3.7704918032786887	6710.0
CSK	c-src tyrosine kinase	kinase				140.5143536704962	-14.0	0.003367003367003367	0.3333333333333333	195.0	3.7827868852459017	7578.0
CSNK1D	casein kinase 1, delta	kinase				150.181673991704	-16.0	0.0033444816053511705	0.3333333333333333	193.0	3.7745901639344264	7098.0
CSNK2A1	casein kinase 2, alpha 1 polypeptide	kinase				1598.5900135242878	-23.0	0.0032679738562091504	0.3333333333333333	184.0	3.7459016393442623	15784.0
EPHB2	EPH receptor B2	kinase				140.74994825931412	-15.0	0.003355704697986577	0.3333333333333333	194.0	3.778688524590164	7496.0
EPHB4	EPH receptor B4	kinase				201.23344760433795	-10.0	0.0034129692832764505	0.3333333333333333	199.0	3.7991803278688523	9154.0
FER	fer (fps/fes related) tyrosine kinase	kinase				152.61198985249268	-13.0	0.0033783783783783786	0.3333333333333333	196.0	3.7868852459016393	8058.0
FYN	FYN oncogene related to SRC, FGR, YES	kinase				1212.3525841938906	-6.0	0.0034602076124567475	0.3333333333333333	201.0	3.8155737704918034	12898.0
GSK3B	glycogen synthase kinase 3 beta	kinase				960.0915563457348	-18.0	0.0033222591362126247	0.3333333333333333	189.0	3.7663934426229506	12028.0
HCK	hemopoietic cell kinase	kinase				311.66646489319993	-12.0	0.003389830508474576	0.3333333333333333	196.0	3.790983606557377	8852.0
LYN	v-yes-1 Yamaguchi sarcoma viral related oncogene homolog	kinase				222.56411136313454	-9.0	0.003424657534246575	0.3333333333333333	200.0	3.80327868852459	9546.0
MAP3K2	mitogen-activated protein kinase kinase kinase 2	kinase				249.07288358595474	-16.0	0.0033444816053511705	0.3333333333333333	193.0	3.7745901639344264	8268.0
MAP4K2	mitogen-activated protein kinase kinase kinase kinase 2	kinase				733.8188707869929	-14.0	0.003367003367003367	0.3333333333333333	194.0	3.7827868852459017	8942.0
MAPK1	mitogen-activated protein kinase 1	kinase				1104.1355922860357	2.0	0.0035335689045936395	0.3333333333333333	207.0	3.8401639344262297	15426.0
MAPK14	mitogen-activated protein kinase 14	kinase				829.1760866260911	-5.0	0.003472222222222222	0.3333333333333333	202.0	3.819672131147541	13096.0
MAPK3	mitogen-activated protein kinase 3	kinase				815.7167149189545	-5.0	0.003472222222222222	0.3333333333333333	203.0	3.819672131147541	12252.0
PAK4	p21 protein (Cdc42/Rac)-activated kinase 4	kinase				159.61398854211672	-14.0	0.003367003367003367	0.3333333333333333	195.0	3.7827868852459017	7794.0
PDPK1	3-phosphoinositide dependent protein kinase-1	kinase				128.2288978879771	-38.0	0.003115264797507788	0.3333333333333333	171.0	3.6844262295081966	2186.0
PRKAA1	protein kinase, AMP-activated, alpha 1 catalytic subunit	kinase				367.16223201328626	-11.0	0.003401360544217687	0.3333333333333333	196.0	3.7950819672131146	9542.0
PRKCA	protein kinase C, alpha	kinase				2225.6584916939432	-12.0	0.003389830508474576	0.3333333333333333	195.0	3.790983606557377	19444.0
PRKDC	protein kinase, DNA-activated, catalytic polypeptide	kinase				454.8829407737069	-11.0	0.003401360544217687	0.3333333333333333	198.0	3.7950819672131146	9650.0
PTK2B	PTK2B protein tyrosine kinase 2 beta	kinase				204.60260334346918	-10.0	0.0034129692832764505	0.3333333333333333	199.0	3.7991803278688523	9148.0
RPS6KA3	ribosomal protein S6 kinase, 90kDa, polypeptide 3	kinase				1793.1661474415034	-2.0	0.0035087719298245615	0.5	203.0	3.831967213114754	17294.0
SRC	v-src sarcoma (Schmidt-Ruppin A-2) viral oncogene homolog (avian)	kinase				422.13333570686245	-4.0	0.003484320557491289	0.3333333333333333	205.0	3.8237704918032787	11982.0
TEC	tec protein tyrosine kinase	kinase				213.82296558223646	-13.0	0.0033783783783783786	0.3333333333333333	196.0	3.7868852459016393	8274.0
TGFBR1	transforming growth factor, beta receptor 1	kinase				301.9819070578291	-36.0	0.003134796238244514	0.3333333333333333	173.0	3.692622950819672	6068.0
TNK1	tyrosine kinase, non-receptor, 1	kinase				154.82066193716506	-13.0	0.0033783783783783786	0.3333333333333333	196.0	3.7868852459016393	7996.0
TTN	titin	kinase				625.5012447554848	-40.0	0.0030959752321981426	0.3333333333333333	169.0	3.6762295081967213	6800.0
TYK2	tyrosine kinase 2	kinase				128.16700168245313	-15.0	0.003355704697986577	0.3333333333333333	194.0	3.778688524590164	7288.0
WEE1	WEE1 homolog (S. pombe)	kinase				251.15314298813237	-12.0	0.003389830508474576	0.3333333333333333	197.0	3.790983606557377	9074.0
YES1	v-yes-1 Yamaguchi sarcoma viral oncogene homolog 1	kinase				279.17241068795147	-7.0	0.0034482758620689655	0.3333333333333333	202.0	3.8114754098360657	10566.0
