# Supplementary material for: Computational Identification of Phospho-Tyrosine Sub-Networks Related to Acanthocyte Generation in Neuroacanthocytosis
Source: PLoS One. 2012 Feb 15;7(2):e31015. doi: 10.1371/journal.pone.0031015 (PMC3280254; doi:10.1371/journal.pone.0031015)
Supplement: Appendix S23 — Table of protein attributes for Appendix S11 network in the categories: Approved Name, GO BIOLOGICAL_PROCESS. (TXT) [file pone.0031015.s032.txt]

ID	Approved Name	annotation.GO BIOLOGICAL_PROCESS
ABL1	c-abl oncogene 1, receptor tyrosine kinase	DNA damage response, signal transduction resulting in induction of apoptosis, actin cytoskeleton organization, cell adhesion, mismatch repair, peptidyl-tyrosine phosphorylation, positive regulation of oxidoreductase activity, protein modification process, regulation of transcription during S-phase of mitotic cell cycle, regulation of transcription, DNA-dependent
ABL2	v-abl Abelson murine leukemia viral oncogene homolog 2 (arg, Abelson-related gene)	cell adhesion, peptidyl-tyrosine phosphorylation, positive regulation of oxidoreductase activity, protein modification process, signal transduction
AURKA	aurora kinase A	mitosis, mitotic cell cycle, phosphoinositide-mediated signaling, protein amino acid phosphorylation, regulation of protein stability, spindle organization
CDK5	cyclin-dependent kinase 5	Schwann cell development, axonogenesis, cell cycle, cell division, cell proliferation, cell-matrix adhesion, embryonic development, motor axon guidance, neurite development, neuron differentiation, positive regulation of neuron apoptosis, positive regulation of protein kinase activity, protein amino acid phosphorylation, receptor clustering, regulation of cell migration, regulation of postsynapti…
EPHB2	EPH receptor B2	axon guidance, learning, negative regulation of cell cycle, nervous system development, organ morphogenesis, positive regulation of long-term neuronal synaptic plasticity, protein amino acid phosphorylation, regulation of axonogenesis, regulation of neuronal synaptic plasticity, transmembrane receptor protein tyrosine kinase signaling pathway
EPHB4	EPH receptor B4	axon guidance, cell proliferation, learning, organ morphogenesis, positive regulation of long-term neuronal synaptic plasticity, protein amino acid phosphorylation, regulation of angiogenesis, regulation of axonogenesis, regulation of neuronal synaptic plasticity, transmembrane receptor protein tyrosine kinase signaling pathway
FYN	FYN oncogene related to SRC, FGR, YES	T cell receptor signaling pathway, calcium ion transport, feeding behavior, interspecies interaction between organisms, learning, multicellular organismal development, protein amino acid phosphorylation, protein kinase cascade
LYN	v-yes-1 Yamaguchi sarcoma viral related oncogene homolog	erythrocyte differentiation, interspecies interaction between organisms, intracellular signaling cascade, peptidyl-tyrosine phosphorylation, positive regulation of cell proliferation, positive regulation of tyrosine phosphorylation of STAT protein, protein amino acid autophosphorylation, protein amino acid phosphorylation, response to hormone stimulus, signal transduction
MAP4K2	mitogen-activated protein kinase kinase kinase kinase 2	JNK cascade, immune response, protein amino acid phosphorylation, protein kinase cascade, response to stress, vesicle targeting
MAPK14	mitogen-activated protein kinase 14	Ras protein signal transduction, cell motion, cell surface receptor linked signal transduction, chemotaxis, protein amino acid phosphorylation, protein kinase cascade, response to stress
PDPK1	3-phosphoinositide dependent protein kinase-1	actin cytoskeleton organization, insulin receptor signaling pathway, intracellular signaling cascade, protein amino acid phosphorylation
RPS6KA3	ribosomal protein S6 kinase, 90kDa, polypeptide 3	central nervous system development, protein amino acid phosphorylation, protein kinase cascade, signal transduction, skeletal development
TGFBR1	transforming growth factor, beta receptor 1	anterior/posterior pattern formation, artery morphogenesis, collagen fibril organization, embryonic development, germ cell migration, heart development, in utero embryonic development, kidney development, negative regulation of apoptosis, neuron fate commitment, palate development, parathyroid gland development, pharyngeal system development, positive regulation of cell proliferation, protein ami…
TTN	titin	carbohydrate metabolic process, mitosis, myofibril assembly, protein amino acid autophosphorylation, regulation of Rho protein signal transduction, striated muscle contraction
