# Supplementary material for: Computational Identification of Phospho-Tyrosine Sub-Networks Related to Acanthocyte Generation in Neuroacanthocytosis
Source: PLoS One. 2012 Feb 15;7(2):e31015. doi: 10.1371/journal.pone.0031015 (PMC3280254; doi:10.1371/journal.pone.0031015)
Supplement: Appendix S24 — Table of protein attributes for Appendix S12 network (shown in Figure 5) in the categories: Approved Name, Kinases, Phosphatases, ChAC_PY, MLS_PY, Bottom_acanthocytes, Betweenness, Centroid, Closeness, Eccentricity, Node degree, Radiality, Stress. (TXT) [file pone.0031015.s033.txt]

ID	Approved Name	Kinases	Phosphatases	ChAC_PY	MLS_PY_Bottom_acantociti	Betweenness	Centroid	Closeness	Eccentricity	Node degree	Radiality	Stress
ABL1	c-abl oncogene 1, receptor tyrosine kinase	kinase				527.3364073227995	-66.0	0.0028653295128939827	0.3333333333333333	142.0	3.569672131147541	7936.0
ABL2	v-abl Abelson murine leukemia viral oncogene homolog 2 (arg, Abelson-related gene)	kinase			2.84	601.2835425048544	-7.0	0.0034482758620689655	0.3333333333333333	201.0	3.8114754098360657	11040.0
AURKA	aurora kinase A	kinase				152.61198985249268	-13.0	0.0033783783783783786	0.3333333333333333	196.0	3.7868852459016393	8058.0
CDK5	cyclin-dependent kinase 5	kinase				124.26252014261233	-17.0	0.0033333333333333335	0.3333333333333333	192.0	3.7704918032786887	6710.0
EPHB2	EPH receptor B2	kinase				140.74994825931412	-15.0	0.003355704697986577	0.3333333333333333	194.0	3.778688524590164	7496.0
EPHB4	EPH receptor B4	kinase				201.23344760433795	-10.0	0.0034129692832764505	0.3333333333333333	199.0	3.7991803278688523	9154.0
FYN	FYN oncogene related to SRC, FGR, YES	kinase				1212.3525841938906	-6.0	0.0034602076124567475	0.3333333333333333	201.0	3.8155737704918034	12898.0
LYN	v-yes-1 Yamaguchi sarcoma viral related oncogene homolog	kinase				222.56411136313454	-9.0	0.003424657534246575	0.3333333333333333	200.0	3.80327868852459	9546.0
MAP4K2	mitogen-activated protein kinase kinase kinase kinase 2	kinase				733.8188707869929	-14.0	0.003367003367003367	0.3333333333333333	194.0	3.7827868852459017	8942.0
MAPK14	mitogen-activated protein kinase 14	kinase				829.1760866260911	-5.0	0.003472222222222222	0.3333333333333333	202.0	3.819672131147541	13096.0
PDPK1	3-phosphoinositide dependent protein kinase-1	kinase				128.2288978879771	-38.0	0.003115264797507788	0.3333333333333333	171.0	3.6844262295081966	2186.0
RPS6KA3	ribosomal protein S6 kinase, 90kDa, polypeptide 3	kinase				1793.1661474415034	-2.0	0.0035087719298245615	0.5	203.0	3.831967213114754	17294.0
TGFBR1	transforming growth factor, beta receptor 1	kinase				301.9819070578291	-36.0	0.003134796238244514	0.3333333333333333	173.0	3.692622950819672	6068.0
TTN	titin	kinase				625.5012447554848	-40.0	0.0030959752321981426	0.3333333333333333	169.0	3.6762295081967213	6800.0
