# Supplementary material for: Computational Identification of Phospho-Tyrosine Sub-Networks Related to Acanthocyte Generation in Neuroacanthocytosis
Source: PLoS One. 2012 Feb 15;7(2):e31015. doi: 10.1371/journal.pone.0031015 (PMC3280254; doi:10.1371/journal.pone.0031015)
Supplement: Appendix S25 — Table of protein attributes for Appendix S12 network (shown in Figure 5) in the categories: in vitro evidence of interaction, in vivo evidence of interaction, PubMed reference. (TXT) [file pone.0031015.s034.txt]

Interactor (A)	Interactor (B)	In vitro	in vivo	PUBMED ref.
CDK5	RPS6KA3	x		17721511;
EPHB4	PDPK1	x		17721511;
CDK5	ABL2	x		17721511;
CDK5	TTN	x		17721511;
EPHB2	TTN	x	x	17721511;
EPHB4	RPS6KA3	x		17721511;
CDK5	PDPK1	x		17721511;
AURKA	RPS6KA3	x		14602875
FYN	PDPK1	x		17721511;
EPHB2	RPS6KA3	x		17721511;
EPHB2	AURKA	x		17721511;
AURKA	ABL1	x		14990569
MAPK14	EPHB4	x		17721511;
EPHB2	ABL1	x	x	11494128; 17721511; 17721512;
LYN	AURKA	x		17721511;
TGFBR1	RPS6KA3	x		17721511;
LYN	MAPK14	x		17721511;
AURKA	TTN	x		15174051
FYN	MAP4K2	x	x	17721511; 19409513;
MAP4K2	EPHB2	x		17721511;
ABL2	PDPK1	x		17721511;
EPHB2	FYN	x		17721511;
MAP4K2	LYN	x		17721511;
EPHB2	CDK5	x		17721511;
AURKA	PDPK1	x		11551964
TGFBR1	PDPK1	x		17721511;
TTN	RPS6KA3	x	x	17721511;
MAP4K2	TTN	x	x	17721511;
LYN	CDK5	x		17721511;
MAP4K2	PDPK1	x		17721511;
ABL1	TGFBR1	x	x	17721511;
LYN	TGFBR1	x		17721511;
MAPK14	AURKA	x		17721511;
EPHB2	EPHB4	x		17721511;
MAP4K2	ABL2	x		17721511;
MAPK14	PDPK1	x		17721511;
ABL2	RPS6KA3	x		17721511;
FYN	LYN	x	x	7545683; 20360068; 9099676;1874735;11481033;18818202;19409513;
FYN	RPS6KA3	x		17721511;
TGFBR1	CDK5	x		17721511;
PDPK1	RPS6KA3	x	x	10856237; 10856237; 10480933;10856237;
MAP4K2	AURKA	x		17721511;
ABL1	LYN	x		17721511;
AURKA	TGFBR1	x		14602875
CDK5	EPHB4	x		17721511;
FYN	TTN	x	x	17721511;
EPHB2	MAPK14	x		17721511;
MAPK14	MAP4K2	x		17721511;
ABL1	MAP4K2	x		17721511;
EPHB4	LYN	x		17721511;
ABL2	ABL1	x	x	12569093; 17721511;
TTN	ABL2	x	x	17721511;
MAPK14	TTN	x		17721511;
MAPK14	CDK5	x		17721511;
MAPK14	RPS6KA3	x	x	11157753; 17721511;
AURKA	ABL2	x		11903063
MAP4K2	EPHB4	x		17721511;
TGFBR1	EPHB2	x		17721511;
TGFBR1	ABL2	x		17721511;
ABL2	MAPK14	x		17721511;
LYN	TTN	x		17721511;
MAP4K2	CDK5	x		17721511;
AURKA	EPHB4	x		14602875
ABL1	FYN	x	x	17721511; 17474147;
FYN	ABL2	x	x	17721511; 17474147;
TGFBR1	MAPK14	x	x	18758450; 17721511;
ABL2	EPHB2	x	x	11494128; 17721511;
FYN	MAPK14	x		17721511;
ABL2	LYN	x		17721511;
TTN	PDPK1	x		17721511;
LYN	RPS6KA3	x		17721511;
AURKA	FYN	x		14602875
ABL2	EPHB4	x		17721511;
MAP4K2	RPS6KA3	x	x	17721511;
FYN	CDK5	x	x	17721511; 14685275;17607942;12372285;
FYN	TGFBR1	x		17721511;
ABL1	CDK5	x	x	17721511; 10896159; 10896159;11706030;14729625;11585773;18059193;11955625;10873625;
EPHB2	PDPK1	x		17721511;
TGFBR1	TTN	x		17721511;
ABL1	MAPK14	x	x	17721511;
ABL1	EPHB4	x		17721511;
AURKA	CDK5	x		12490715
ABL1	RPS6KA3	x		17721511;
LYN	EPHB2	x	x	17721511;
EPHB4	TTN	x	x	17721511;
FYN	EPHB4	x		17721511;
TGFBR1	EPHB4	x		17721511;
LYN	PDPK1	x	x	17721511;
MAP4K2	TGFBR1	x		17721511;
